# Supplementary material for: Exploring the mechanism of artificial selection signature in Chinese indigenous pigs by leveraging multiple bioinformatics database tools
Source: BMC Genomics. 2023 Dec 5;24:743. doi: 10.1186/s12864-023-09848-7 (PMC10699062; doi:10.1186/s12864-023-09848-7)
Supplement: Supplementary file 1 — Additional file 1. Figures S1-S11 and Tables S1-S9. [file 12864_2023_9848_MOESM1_ESM.zip]

Archive with 21 entries (20 files):
- 02_Supplementary files/
- 02_Supplementary files/Additional file 10_Figure S8_Summary of candidate genes annotated in Yunnan indigenous pigs.pdf
- 02_Supplementary files/Additional file 11_Table S3_Gene annotation and QTL analysis of significant selection signatures.xlsx
- 02_Supplementary files/Additional file 12_Figure S9_The potential SNPs and candidate genes detected by PCAdapt method.pdf
- 02_Supplementary files/Additional file 13_Table S4_Gene annotation of significant seletion signatures for Yunnan indigenous pigs and Asian wild boars via PCAdapt method..xlsx
- 02_Supplementary files/Additional file 14_Table S5_QTL permutation of the significant SNPs.xlsx
- 02_Supplementary files/Additional file 15_Table S6_Gene annotation and QTL analysis of breed-sharing and breed-unique signatures.xlsx
- 02_Supplementary files/Additional file 16_Figure S10_GO and KEGG enrichment of candidate genes for Yunnan pigs and WBA.pdf
- 02_Supplementary files/Additional file 17_Table S7_Enrichement anlaysis of GO (biology process) terms and GO pathways of candidate genes.xlsx
- 02_Supplementary files/Additional file 18_Table S8_Enrichement anlaysis of GO (BP) terms and KEGG pathways of 66 overlapped candidate genes in Yunnan indigenous pigs(qvlue0.05).xlsx
- 02_Supplementary files/Additional file 19_Table S9_Human PheWAS of seven mutual breed-sharing candidate genes.xlsx
- 02_Supplementary files/Additional file 1_Figure S1_PCA results of new-added European commercial pigs.pdf
- 02_Supplementary files/Additional file 20_Figure S11_Gene expression and associated phenotypes regulated by CCT2, FRS2.pdf
- 02_Supplementary files/Additional file 2_Figure S2_Genetic population structure of Yunnan indigenous pigs.pdf
- 02_Supplementary files/Additional file 3_Figure S3_Population genetic structure of Yunnan indigenous pigs and European commercial pigs.pdf
- 02_Supplementary files/Additional file 4_Figure S4_Treemix introgression among Yunnan indigenous pigs.pdf
- 02_Supplementary files/Additional file 5_Table S1_D-statistics between Yunnan indigenous pig and Asian wild boar.xlsx
- 02_Supplementary files/Additional file 6_Figure S5_Migration events analysis among Yunnan indigenous pigs, European commerical pigs and WBA.pdf
- 02_Supplementary files/Additional file 7_Figure S6_Overview of XP-EHH values in pairs of Yunnan indigenous pigs.pdf
- 02_Supplementary files/Additional file 8_Figure S7_Manhattan plot of selection signatures detected in Yunnan pigs and WBA.pdf
- 02_Supplementary files/Additional file 9_Table S2_Overview of XPEHH scores in the whole genome of  Yunnan indigenous pigs.xlsx
