# Supplementary material for: Exploring the mechanism of artificial selection signature in Chinese indigenous pigs by leveraging multiple bioinformatics database tools
Source: BMC Genomics. 2023 Dec 5;24:743. doi: 10.1186/s12864-023-09848-7 (PMC10699062; doi:10.1186/s12864-023-09848-7)
Supplement: Supplementary file 1 — Additional file 1. Figures S1-S11 and Tables S1-S9. [file 12864_2023_9848_MOESM1_ESM.zip › 02_Supplementary files/Additional file 11_Table S3_Gene annotation and QTL analysis of significant selection signatures.xlsx]

## Sheet: BS-WBA
Table S3. Gene annotation and QTL analysis of significant seletion signatures for Yunnan indigenous pigs and Asian wild boars via XP-EHH method.
Group	No	Chr	SNP	Position(bp)	Region(Mb)	Raw XP-EHH score	Genes	QTL traits
Baoshan pigs	1	1	MARC0060741	28739071	28.64-28.84	0.844253	AHI1, ENSSSCG00000044836, MYB	Drip loss (11), Loin muscle area (4), Average daily gain (2), Dressing percentage (2), Palmitoleic acid content (2), Shoulder subcutaneous fat thickness (2), Stearic acid content (2), Average backfat thickness (1), Backfat at last rib (1), Body weight (birth) (1), Diameter of angular fibers (1), Glucose level (1), Loin fat percentage (1), Marbling (1), Melting point (1), Monounsaturated fatty aci…
Baoshan pigs	2	1	DRGA0000615	38654152	38.55-38.75	0.718138	NKAIN2	Drip loss (19), Shoulder subcutaneous fat thickness (3), Average daily gain (2), Backfat at last rib (2), Loin muscle area (2), Melanoma susceptibility (2), Average backfat thickness (1), backfat above muscle dorsi (1), Belly meat content (1), Body weight (birth) (1), Estimated carcass lean content (1), Fat to meat ratio (1), Glucose level (1), Ham weight (1), Leaf fat weight (1), Loin fat percen…
Baoshan pigs	3	1	MARC0012272	39910886	39.81-40.01	0.878172	SMPDL3A, FABP7, PKIB	Drip loss (19), Shoulder subcutaneous fat thickness (3), Average daily gain (2), Backfat at last rib (2), Dressing percentage (2), Loin muscle area (2), Melanoma susceptibility (2), Average backfat thickness (1), backfat above muscle dorsi (1), Belly meat content (1), Body weight (birth) (1), Estimated carcass lean content (1), Fat to meat ratio (1), Glucose level (1), Ham weight (1), Leaf fat we…
Baoshan pigs	4	1	ASGA0002445	39942193	39.84-40.04	0.749802	SMPDL3A, FABP7, PKIB	Drip loss (11), Shoulder subcutaneous fat thickness (3), Average daily gain (2), Backfat at last rib (2), Dressing percentage (2), Loin muscle area (2), Melanoma susceptibility (2), Average backfat thickness (1), backfat above muscle dorsi (1), Belly meat content (1), Body weight (birth) (1), Estimated carcass lean content (1), Fat to meat ratio (1), Glucose level (1), Ham weight (1), Leaf fat we…
Baoshan pigs	5	1	ASGA0002447	39984957	39.88-40.08	0.725437	PKIB	Drip loss (11), Dressing percentage (3), Shoulder subcutaneous fat thickness (3), Average daily gain (2), Backfat at last rib (2), Loin muscle area (2), Melanoma susceptibility (2), Average backfat thickness (1), backfat above muscle dorsi (1), Belly meat content (1), Body weight (birth) (1), Estimated carcass lean content (1), Fat to meat ratio (1), Glucose level (1), Ham weight (1), Leaf fat we…
Baoshan pigs	6	1	ALGA0003115	47199212	47.1-47.3	0.718938	U6	Drip loss (11), Average daily gain (3), Shoulder subcutaneous fat thickness (3), Backfat at last rib (2), CD4-positive leukocyte percentage (2), Melanoma susceptibility (2), Average backfat thickness (1), backfat above muscle dorsi (1), Belly meat content (1), Body weight (20 weeks) (1), Body weight (birth) (1), CD4-positive/CD8-positive leukocyte ratio (1), Estimated carcass lean content (1), Fa…
Baoshan pigs	7	1	ALGA0003117	47215836	47.12-47.32	0.792967	U6, U2	Drip loss (11), Average daily gain (3), Shoulder subcutaneous fat thickness (3), Backfat at last rib (2), CD4-positive leukocyte percentage (2), Melanoma susceptibility (2), Average backfat thickness (1), backfat above muscle dorsi (1), Belly meat content (1), Body weight (20 weeks) (1), Body weight (birth) (1), CD4-positive/CD8-positive leukocyte ratio (1), Estimated carcass lean content (1), Fa…
Baoshan pigs	8	1	ALGA0003356	51590270	51.49-51.69	0.826733	--	Drip loss (11), Average daily gain (3), Dressing percentage (3), Melanoma susceptibility (3), Shoulder subcutaneous fat thickness (3), Backfat at last rib (2), CD4-positive leukocyte percentage (2), Average backfat thickness (1), backfat above muscle dorsi (1), Belly meat content (1), Body weight (20 weeks) (1), Body weight (birth) (1), CD4-positive/CD8-positive leukocyte ratio (1), Estimated car…
Baoshan pigs	9	1	H3GA0001700	51640909	51.54-51.74	0.943564	ENSSSCG00000046159	Drip loss (11), Dressing percentage (4), Average daily gain (3), Melanoma susceptibility (3), Shoulder subcutaneous fat thickness (3), Backfat at last rib (2), CD4-positive leukocyte percentage (2), Average backfat thickness (1), backfat above muscle dorsi (1), Belly meat content (1), Body weight (20 weeks) (1), Body weight (birth) (1), CD4-positive/CD8-positive leukocyte ratio (1), Estimated car…
Baoshan pigs	10	1	DRGA0000881	51665951	51.57-51.77	0.990211	ENSSSCG00000046159	Drip loss (11), Average daily gain (3), Dressing percentage (3), Melanoma susceptibility (3), Shoulder subcutaneous fat thickness (3), Backfat at last rib (2), CD4-positive leukocyte percentage (2), Average backfat thickness (1), backfat above muscle dorsi (1), Belly meat content (1), Body weight (20 weeks) (1), Body weight (birth) (1), CD4-positive/CD8-positive leukocyte ratio (1), Estimated car…
Baoshan pigs	11	1	ASGA0002800	51679649	51.58-51.78	0.951491	ENSSSCG00000046159	Drip loss (11), Average daily gain (3), Dressing percentage (3), Melanoma susceptibility (3), Shoulder subcutaneous fat thickness (3), Backfat at last rib (2), CD4-positive leukocyte percentage (2), Average backfat thickness (1), backfat above muscle dorsi (1), Belly meat content (1), Body weight (20 weeks) (1), Body weight (birth) (1), CD4-positive/CD8-positive leukocyte ratio (1), Estimated car…
Baoshan pigs	12	1	ALGA0003372	51716629	51.62-51.82	1.20815	ENSSSCG00000046159, RIMS1	Drip loss (11), Average daily gain (3), Melanoma susceptibility (3), Shoulder subcutaneous fat thickness (3), Backfat at last rib (2), CD4-positive leukocyte percentage (2), Dressing percentage (2), Average backfat thickness (1), backfat above muscle dorsi (1), Belly meat content (1), Body weight (20 weeks) (1), Body weight (birth) (1), CD4-positive/CD8-positive leukocyte ratio (1), Estimated car…
Baoshan pigs	13	1	ASGA0002802	51753405	51.65-51.85	1.1937	U6, ENSSSCG00000046159, RIMS1	Drip loss (11), Average daily gain (3), Melanoma susceptibility (3), Shoulder subcutaneous fat thickness (3), Backfat at last rib (2), CD4-positive leukocyte percentage (2), Average backfat thickness (1), backfat above muscle dorsi (1), Belly meat content (1), Body weight (20 weeks) (1), Body weight (birth) (1), CD4-positive/CD8-positive leukocyte ratio (1), Dressing percentage (1), Estimated car…
Baoshan pigs	14	1	ALGA0003377	51798288	51.7-51.9	1.03894	U6, ENSSSCG00000046159, RIMS1	Drip loss (24), Average daily gain (3), Melanoma susceptibility (3), Shoulder subcutaneous fat thickness (3), Backfat at last rib (2), CD4-positive leukocyte percentage (2), Average backfat thickness (1), backfat above muscle dorsi (1), Belly meat content (1), Body weight (20 weeks) (1), Body weight (birth) (1), CD4-positive/CD8-positive leukocyte ratio (1), Dressing percentage (1), Estimated car…
Baoshan pigs	15	1	ALGA0003394	51949424	51.85-52.05	0.829908	U6, RIMS1	Drip loss (24), Average daily gain (3), Melanoma susceptibility (3), Shoulder subcutaneous fat thickness (3), Average backfat thickness (2), Backfat at last rib (2), CD4-positive leukocyte percentage (2), backfat above muscle dorsi (1), Belly meat content (1), Body weight (20 weeks) (1), Body weight (birth) (1), CD4-positive/CD8-positive leukocyte ratio (1), Estimated carcass lean content (1), Fa…
Baoshan pigs	16	1	DRGA0001848	198173936	198.07-198.27	0.752718	--	Drip loss (19), Average daily gain (7), Backfat at last rib (6), Teat number (5), Carcass length (4), Backfat weight (3), Fat-cuts percentage (3), Shoulder subcutaneous fat thickness (3), White blood cell number (3), Adipocyte diameter (2), Alkaline phosphatase activity (2), Average backfat thickness (2), backfat above muscle dorsi (2), Body weight (birth) (2), Body weight (weaning) (2), Fat perc…
Baoshan pigs	17	1	DRGA0001849	198191199	198.09-198.29	0.747941	--	Drip loss (19), Average daily gain (7), Backfat at last rib (6), Teat number (5), Carcass length (4), Backfat weight (3), Fat-cuts percentage (3), Shoulder subcutaneous fat thickness (3), White blood cell number (3), Adipocyte diameter (2), Alkaline phosphatase activity (2), Average backfat thickness (2), backfat above muscle dorsi (2), Body weight (birth) (2), Body weight (weaning) (2), Fat perc…
Baoshan pigs	18	1	MARC0027678	240303765	240.2-240.4	0.710584	GABBR2	Average daily gain (12), Drip loss (10), Average backfat thickness (8), Backfat at last rib (4), Shoulder subcutaneous fat thickness (4), backfat above muscle dorsi (2), Backfat at mid-back (2), body weight (10 weeks) (2), body weight (13 weeks) (2), Body weight (weaning) (2), Fat-cuts percentage (2), Lean meat percentage (2), Loin muscle area (2), Loin weight (2), Trimmed wholesale product / liv…
Baoshan pigs	19	1	MARC0026691	255161351	255.06-255.26	0.765063	WHRN, ATP6V1G1, ENSSSCG00000048487, TEX48	Drip loss (10), Average backfat thickness (2), Average daily gain (2), Backfat at last rib (2), Backfat weight (2), body weight (13 weeks) (2), Fat-cuts percentage (2), Ham weight (2), Lean meat percentage (2), Mean corpuscular hemoglobin concentration (2), Trimmed wholesale product / live weight (2), Adipocyte diameter (1), Backfat at last lumbar (1), Backfat at tenth rib (1), body weight (10 we…
Baoshan pigs	20	1	ALGA0123303	255237347	255.14-255.34	0.801382	ATP6V1G1, ENSSSCG00000048487, TEX48, TNFSF15	Drip loss (10), Average backfat thickness (2), Average daily gain (2), Backfat at last rib (2), Backfat weight (2), body weight (13 weeks) (2), Fat-cuts percentage (2), Ham weight (2), Lean meat percentage (2), Mean corpuscular hemoglobin concentration (2), Trimmed wholesale product / live weight (2), Adipocyte diameter (1), Backfat at last lumbar (1), Backfat at tenth rib (1), body weight (10 we…
Baoshan pigs	21	1	MARC0083500	255288986	255.19-255.39	0.724764	ATP6V1G1, ENSSSCG00000048487, TEX48, TNFSF15	Drip loss (10), Average backfat thickness (2), Average daily gain (2), Backfat at last rib (2), Backfat weight (2), body weight (13 weeks) (2), Fat-cuts percentage (2), Ham weight (2), Lean meat percentage (2), Trimmed wholesale product / live weight (2), Adipocyte diameter (1), Backfat at last lumbar (1), Backfat at tenth rib (1), body weight (10 weeks) (1), body weight (17 weeks) (1), Conductiv…
Baoshan pigs	22	1	ALGA0010574	268257056	268.16-268.36	0.726034	U2, ENSSSCG00000047019, STXBP1, CFAP157, PTRH1, TTC16, TOR2A, SH2D3C, CDK9, FPGS, ENG, AK1	Age at puberty (1), Average daily gain (1), Backfat at tenth rib (1), Backfat weight (1), body weight (10 weeks) (1), body weight (13 weeks) (1), body weight (17 weeks) (1), Drip loss (1), Ham weight (1), Leaf fat weight (1), Loin and ham percentage in carcass (1), Loin weight (1), Umbilical hernia (1)
Baoshan pigs	23	1	MARC0112805	271664642	271.56-271.76	0.713515	ENSSSCG00000048198, RAPGEF1, MED27	Average daily gain (1), Backfat weight (1), body weight (10 weeks) (1), body weight (13 weeks) (1), body weight (17 weeks) (1), Drip loss (1), Ham weight (1), Leaf fat weight (1), Linoleic acid content (1), Loin and ham percentage in carcass (1), Loin weight (1)
Baoshan pigs	24	2	MARC0082638	11467644	11.37-11.57	0.762179	ENSSSCG00000049551, ENSSSCG00000013100, MS4A2, ENSSSCG00000039560	Average backfat thickness (12), Loin muscle area (7), Backfat at last rib (5), Carcass weight (hot) (4), Loin and neck meat weight (4), PH for Longissmus dorsi (4), Average daily gain (3), C3c concentration (3), Carcass length (3), Dressing percentage (3), Estimated carcass lean content (3), Ham weight (3), Hemolytic complement activity (alternative pathway) (3), Lean meat percentage (3), Abdomin…
Baoshan pigs	25	2	MARC0017086	11533000	11.43-11.63	0.788629	ENSSSCG00000049551, OOSP3	Average backfat thickness (12), Loin muscle area (6), Backfat at last rib (5), Carcass weight (hot) (4), Loin and neck meat weight (4), PH for Longissmus dorsi (4), Average daily gain (3), C3c concentration (3), Carcass length (3), Dressing percentage (3), Estimated carcass lean content (3), Ham weight (3), Hemolytic complement activity (alternative pathway) (3), Lean meat percentage (3), Melanom…
Baoshan pigs	26	2	MARC0101484	11580559	11.48-11.68	0.861195	ENSSSCG00000049551, OOSP3, TCN1, CBLIF	Average backfat thickness (12), Loin muscle area (6), Backfat at last rib (5), Carcass weight (hot) (4), Loin and neck meat weight (4), PH for Longissmus dorsi (4), Average daily gain (3), C3c concentration (3), Carcass length (3), Dressing percentage (3), Estimated carcass lean content (3), Ham weight (3), Hemolytic complement activity (alternative pathway) (3), Lean meat percentage (3), Melanom…
Baoshan pigs	27	2	MARC0083803	36882119	36.78-36.98	0.721405	ENSSSCG00000045492, FANCF, GAS2	Drip loss (7), Actinobacillus pleuropneumoniae susceptibility (5), Average backfat thickness (5), C3c concentration (3), Shoulder subcutaneous fat thickness (3), Abdominal fat weight (2), Backfat at first rib (2), Backfat at last rib (2), Backfat at mid-back (2), Ham weight (2), Lean meat percentage (2), Loin muscle area (2), Melanoma susceptibility (2), Off-flavor score (2), Teat number (2), Alk…
Baoshan pigs	28	2	MARC0020611	117626353	117.53-117.73	0.760308	ENSSSCG00000041031, ENSSSCG00000050855, ENSSSCG00000043710	Actinobacillus pleuropneumoniae susceptibility (10), C3c concentration (4), Ham weight (3), Shear force (3), Backfat at mid-back (2), Cooking loss (2), Estimated carcass lean content (2), Meat color b* (2), Nonfunctional nipples (2), Percentage type IIb fibers (2), ADV antibody titer (1), Average daily gain (1), Backfat at last rib (1), Belly meat content (1), Body temperature (1), Body weight (e…
Baoshan pigs	29	2	H3GA0007581	124809806	124.71-124.91	0.814068	ENSSSCG00000041876	Actinobacillus pleuropneumoniae susceptibility (10), C3c concentration (4), Ham weight (3), Meat color-L (3), Backfat at mid-back (2), Cooking loss (2), Estimated carcass lean content (2), Intramuscular fat content (2), Shear force (2), Water holding capacity (2), Average daily gain (1), Backfat at last rib (1), Belly meat content (1), Body temperature (1), Body weight (end of test) (1), Carcass …
Baoshan pigs	30	2	ALGA0015696	124836847	124.74-124.94	0.957866	U6, ENSSSCG00000041876	Actinobacillus pleuropneumoniae susceptibility (10), C3c concentration (4), Ham weight (3), Meat color-L (3), Backfat at mid-back (2), Cooking loss (2), Estimated carcass lean content (2), Intramuscular fat content (2), Shear force (2), Water holding capacity (2), Average daily gain (1), Backfat at last rib (1), Belly meat content (1), Body temperature (1), Body weight (end of test) (1), Carcass …
Baoshan pigs	31	2	ALGA0015699	124860117	124.76-124.96	0.773045	U6, ENSSSCG00000041876	Actinobacillus pleuropneumoniae susceptibility (10), C3c concentration (4), Ham weight (3), Meat color-L (3), Backfat at mid-back (2), Cooking loss (2), Estimated carcass lean content (2), Intramuscular fat content (2), Shear force (2), Water holding capacity (2), Average daily gain (1), Backfat at last rib (1), Belly meat content (1), Body temperature (1), Body weight (end of test) (1), Carcass …
Baoshan pigs	32	3	ASGA0090778	22744164	22.64-22.84	0.899422	UBFD1, EARS2, GGA2, COG7, SCNN1B	Average daily gain (5), Carcass length (3), Corpus luteum number (3), PH for Longissmus dorsi (3), Blood pH (2), Body weight (birth) (2), Carcass weight (hot) (2), Nonfunctional nipples (2), 45 min-24 h pH decline (1), Abdominal fat weight (1), Backfat at last rib (1), backfat at P2 position (1), Backfat at tenth rib (1), Body weight (end of test) (1), Body weight (slaughter) (1), Carcass tempera…
Baoshan pigs	33	3	ASGA0094144	22753667	22.65-22.85	0.936022	UBFD1, EARS2, GGA2, COG7, SCNN1B	Average daily gain (5), Carcass length (3), Corpus luteum number (3), PH for Longissmus dorsi (3), Blood pH (2), Body weight (birth) (2), Carcass weight (hot) (2), Nonfunctional nipples (2), 45 min-24 h pH decline (1), Abdominal fat weight (1), Backfat at last rib (1), backfat at P2 position (1), Backfat at tenth rib (1), Body weight (end of test) (1), Body weight (slaughter) (1), Carcass tempera…
Baoshan pigs	34	3	ASGA0014467	47160410	47.06-47.26	0.726446	ASTL, ENSSSCG00000043091, SH3RF3	CD8-negative leukocyte percentage (6), CD8-positive leukocyte percentage (5), Average daily gain (4), Loin muscle area (3), Body weight (birth) (2), Carcass length (2), Ham weight (2), Loin and neck meat weight (2), Meat color b* (2), Nonfunctional nipples (2), pH 24 hr post-mortem (loin) (2), Teat number (2), Bicarbonate level (1), body weight (17 weeks) (1), Body weight (34 weeks) (1), Body wei…
Baoshan pigs	35	3	MARC0009789	52657943	52.56-52.76	0.712286	ENSSSCG00000046619, ENSSSCG00000050199, MAP4K4	Coping behavior (16), Average daily gain (6), Loin muscle area (3), Body weight (birth) (2), Carcass length (2), Carcass weight (hot) (2), CD3-negative CD8-negative leukocyte percentage (2), CD8-negative leukocyte percentage (2), CD8-positive leukocyte percentage (2), Fat androstenone level (2), Ham weight (2), Intramuscular fat content (2), Loin and neck meat weight (2), Meat color a* (2), Meat …
Baoshan pigs	36	3	ALGA0021353	120987215	120.89-121.09	0.722471	CYRIA	LDL cholesterol (3), Loin muscle area (2), Birth weight variability (1), Body weight (end of test) (1), Cholesterol level (1), Cooking loss (1), Dressing percentage (1), Intestinal fat weight (1), Meat color b* (1), Meat color chroma (1), muscle protein percentage (1), pH 45 minutes post mortem (1), Shear force (1)
Baoshan pigs	37	4	ASGA0018338	11976171	11.88-12.08	0.743939	ENSSSCG00000051541, ENSSSCG00000044585, ENSSSCG00000047520, ENSSSCG00000051417	Average daily gain (6), Intramuscular fat content (4), Body weight (slaughter) (3), Percentage type IIb fibers (3), Teat number (3), Average backfat thickness (2), Backfat at last rib (2), Backfat at tenth rib (2), Carcass weight (hot) (2), Dressing percentage (2), Linoleic acid content (2), Loin muscle area (2), Backfat at last lumbar (1), backfat at P2 position (1), backfat between the last 3rd…
Baoshan pigs	38	4	ALGA0105759	14321604	14.22-14.42	0.86298	ENSSSCG00000042392, TRIB1, ENSSSCG00000012120, NSMCE2	Average daily gain (7), Body weight (slaughter) (3), Intramuscular fat content (3), Percentage type IIb fibers (3), Teat number (3), Average backfat thickness (2), Backfat at last rib (2), Backfat at tenth rib (2), Carcass weight (hot) (2), Coping behavior (2), Dressing percentage (2), Linoleic acid content (2), Loin muscle area (2), Backfat at last lumbar (1), backfat at P2 position (1), backfat…
Baoshan pigs	39	4	DRGA0004480	14426655	14.33-14.53	0.845031	ENSSSCG00000012120, NSMCE2	Average daily gain (6), Body weight (slaughter) (3), Intramuscular fat content (3), Percentage type IIb fibers (3), Teat number (3), Average backfat thickness (2), Backfat at last rib (2), Backfat at tenth rib (2), Carcass weight (hot) (2), Coping behavior (2), Dressing percentage (2), Linoleic acid content (2), Loin muscle area (2), Backfat at last lumbar (1), backfat at P2 position (1), backfat…
Baoshan pigs	40	4	H3GA0012614	40149682	40.05-40.25	0.827383	SDC2	Average daily gain (9), Backfat at last rib (8), Carcass length (5), Intramuscular fat content (4), Loin muscle area (4), Shoulder subcutaneous fat thickness (4), Backfat at tenth rib (3), Backfat weight (3), Body weight (slaughter) (3), Cervical vertebra length (3), Percentage type IIb fibers (3), Shoulder weight (3), Average backfat thickness (2), Carcass weight (hot) (2), Dressing percentage (…
Baoshan pigs	41	4	ALGA0025019	48927385	48.83-49.03	0.716178	MMP16	Average daily gain (11), Carcass length (9), Average backfat thickness (7), Backfat at last rib (5), Shoulder subcutaneous fat thickness (4), Body weight (slaughter) (3), Fat androstenone level (3), Loin muscle area (3), Shoulder weight (3), Teat number (3), Adipocyte diameter (2), Backfat at mid-back (2), Body weight (birth) (2), Body weight (2), Cervical vertebra length (2), Ham weight (2), Ole…
Baoshan pigs	42	4	INRA0014075	48963516	48.86-49.06	0.727332	--	Average daily gain (11), Carcass length (9), Average backfat thickness (7), Backfat at last rib (5), Shoulder subcutaneous fat thickness (4), Body weight (slaughter) (3), Fat androstenone level (3), Loin muscle area (3), Shoulder weight (3), Teat number (3), Adipocyte diameter (2), Backfat at mid-back (2), Body weight (birth) (2), Body weight (2), Cervical vertebra length (2), Ham weight (2), Ole…
Baoshan pigs	43	4	ALGA0025026	49505974	49.41-49.61	0.860969	CNBD1	Average daily gain (11), Carcass length (10), Average backfat thickness (7), Backfat at last rib (6), Shoulder subcutaneous fat thickness (5), Body weight (slaughter) (4), Shoulder weight (4), Fat androstenone level (3), Loin muscle area (3), Teat number (3), Adipocyte diameter (2), Backfat at mid-back (2), Body weight (birth) (2), Body weight (end of test) (2), Body weight (2), Cervical vertebra…
Baoshan pigs	44	4	MARC0002405	49535840	49.44-49.64	0.827123	CNBD1	Average daily gain (11), Carcass length (10), Average backfat thickness (7), Backfat at last rib (6), Shoulder subcutaneous fat thickness (5), Body weight (slaughter) (4), Shoulder weight (4), Fat androstenone level (3), Loin muscle area (3), Teat number (3), Adipocyte diameter (2), Backfat at mid-back (2), Body weight (birth) (2), Body weight (end of test) (2), Body weight (2), Cervical vertebra…
Baoshan pigs	45	4	ALGA0025027	49582210	49.48-49.68	0.89433	CNBD1	Average daily gain (11), Carcass length (10), Average backfat thickness (7), Backfat at last rib (6), Shoulder subcutaneous fat thickness (5), Body weight (slaughter) (4), Shoulder weight (4), Fat androstenone level (3), Loin muscle area (3), Teat number (3), Adipocyte diameter (2), Backfat at mid-back (2), Body weight (birth) (2), Body weight (end of test) (2), Body weight (2), Cervical vertebra…
Baoshan pigs	46	4	ALGA0025029	49585158	49.49-49.69	0.89433	CNBD1	Average daily gain (11), Carcass length (10), Average backfat thickness (7), Backfat at last rib (6), Shoulder subcutaneous fat thickness (5), Body weight (slaughter) (4), Shoulder weight (4), Fat androstenone level (3), Loin muscle area (3), Teat number (3), Adipocyte diameter (2), Backfat at mid-back (2), Body weight (birth) (2), Body weight (end of test) (2), Body weight (2), Cervical vertebra…
Baoshan pigs	47	4	ALGA0025028	49626558	49.53-49.73	0.706392	CNBD1	Average daily gain (11), Carcass length (10), Average backfat thickness (7), Backfat at last rib (6), Shoulder subcutaneous fat thickness (5), Body weight (slaughter) (4), Shoulder weight (4), Fat androstenone level (3), Loin muscle area (3), Teat number (3), Adipocyte diameter (2), Backfat at mid-back (2), Body weight (birth) (2), Body weight (end of test) (2), Body weight (2), Cervical vertebra…
Baoshan pigs	48	4	ASGA0019641	49844179	49.74-49.94	0.786872	CNBD1	Average daily gain (11), Carcass length (10), Average backfat thickness (7), Backfat at last rib (6), Shoulder subcutaneous fat thickness (5), Body weight (slaughter) (4), Shoulder weight (4), Fat androstenone level (3), Loin muscle area (3), Oleic acid content (3), Teat number (3), Adipocyte diameter (2), Backfat at mid-back (2), Body weight (birth) (2), Body weight (end of test) (2), Body weigh…
Baoshan pigs	49	4	ALGA0025092	54554003	54.45-54.65	0.725067	--	Average daily gain (11), Carcass length (11), Average backfat thickness (7), Backfat at last rib (6), Shoulder weight (6), Shoulder subcutaneous fat thickness (5), Body weight (slaughter) (4), Body weight (birth) (3), Fat androstenone level (3), Loin muscle area (3), Adipocyte diameter (2), Backfat at first rib (2), Backfat at mid-back (2), Belly weight (2), Body weight (end of test) (2), Body we…
Baoshan pigs	50	4	INRA0014142	54730387	54.63-54.83	0.76825	ENSSSCG00000042001, ENSSSCG00000051032, SNX16	Average daily gain (11), Carcass length (11), Average backfat thickness (7), Backfat at last rib (6), Shoulder weight (6), Shoulder subcutaneous fat thickness (5), Body weight (slaughter) (4), Body weight (birth) (3), Fat androstenone level (3), Loin muscle area (3), Adipocyte diameter (2), Backfat at first rib (2), Backfat at mid-back (2), Belly weight (2), Body weight (end of test) (2), Body we…
Baoshan pigs	51	4	ALGA0026066	76401305	76.3-76.5	0.708007	XKR4	Average daily gain (22), Average backfat thickness (8), Carcass length (5), Head weight (5), Backfat at last rib (4), Backfat weight (4), Loin muscle area (4), Backfat at mid-back (3), Body weight (birth) (3), Fat androstenone level (3), Linoleic acid content (3), Small intestine length (3), Tongue weight (3), Abdominal fat weight (2), Backfat thickness between 3rd and 4th rib (2), body weight (1…
Baoshan pigs	52	4	ASGA0087140	89871276	89.77-89.97	0.737411	SLAMF7, CD48, SLAMF1, CD84	Average daily gain (11), Hemolytic complement activity (classical pathway) (6), Average backfat thickness (5), Loin muscle area (3), Body weight (end of test) (2), Body weight (slaughter) (2), Diameter of type IIb muscle fibers (2), Drip loss (2), Ham weight (2), Oleic acid content (2), Adipocyte diameter (1), Age at slaughter (1), Backfat at mid-back (1), Backfat weight (1), Belly weight (1), bo…
Baoshan pigs	53	4	MARC0058824	89884025	89.78-89.98	1.13144	SLAMF7, CD48, SLAMF1, CD84, SLAMF6	Average daily gain (11), Hemolytic complement activity (classical pathway) (6), Average backfat thickness (5), Loin muscle area (3), Body weight (end of test) (2), Body weight (slaughter) (2), Diameter of type IIb muscle fibers (2), Drip loss (2), Ham weight (2), Oleic acid content (2), Adipocyte diameter (1), Age at slaughter (1), Backfat at mid-back (1), Backfat weight (1), Belly weight (1), bo…
Baoshan pigs	54	4	ALGA0026639	89906404	89.81-90.01	1.46977	CD48, SLAMF1, CD84, SLAMF6	Average daily gain (11), Hemolytic complement activity (classical pathway) (6), Average backfat thickness (5), Loin muscle area (3), Body weight (end of test) (2), Body weight (slaughter) (2), Diameter of type IIb muscle fibers (2), Drip loss (2), Ham weight (2), Oleic acid content (2), Adipocyte diameter (1), Age at slaughter (1), Backfat at mid-back (1), Backfat weight (1), Belly weight (1), bo…
Baoshan pigs	55	4	ASGA0020788	89952657	89.85-90.05	1.48332	SLAMF1, CD84, SLAMF6	Average daily gain (11), Hemolytic complement activity (classical pathway) (6), Average backfat thickness (5), Loin muscle area (3), Body weight (end of test) (2), Body weight (slaughter) (2), Diameter of type IIb muscle fibers (2), Drip loss (2), Ham weight (2), Oleic acid content (2), Adipocyte diameter (1), Age at slaughter (1), Backfat at mid-back (1), Backfat weight (1), Belly weight (1), bo…
Baoshan pigs	56	4	MARC0085248	89992601	89.89-90.09	1.39105	SLAMF1, CD84, SLAMF6, VANGL2	Average daily gain (11), Hemolytic complement activity (classical pathway) (6), Average backfat thickness (5), Loin muscle area (3), Body weight (end of test) (2), Body weight (slaughter) (2), Diameter of type IIb muscle fibers (2), Drip loss (2), Ham weight (2), Oleic acid content (2), Adipocyte diameter (1), Age at slaughter (1), Backfat at mid-back (1), Backfat weight (1), Belly weight (1), bo…
Baoshan pigs	57	4	ALGA0026645	90038831	89.94-90.14	0.910962	CD84, SLAMF6, VANGL2, NCSTN, NHLH1	Average daily gain (11), Hemolytic complement activity (classical pathway) (6), Average backfat thickness (5), Loin muscle area (3), Body weight (end of test) (2), Body weight (slaughter) (2), Diameter of type IIb muscle fibers (2), Drip loss (2), Ham weight (2), Oleic acid content (2), Adipocyte diameter (1), Age at slaughter (1), Backfat at mid-back (1), Belly weight (1), body weight (17 weeks)…
Baoshan pigs	58	4	ASGA0020797	90060427	89.96-90.16	1.1023	CD84, SLAMF6, VANGL2, NCSTN, COPA, NHLH1	Average daily gain (11), Hemolytic complement activity (classical pathway) (6), Average backfat thickness (5), Loin muscle area (3), Body weight (end of test) (2), Body weight (slaughter) (2), Diameter of type IIb muscle fibers (2), Drip loss (2), Ham weight (2), Oleic acid content (2), Adipocyte diameter (1), Age at slaughter (1), Backfat at mid-back (1), Belly weight (1), body weight (17 weeks)…
Baoshan pigs	59	4	MARC0090335	90102791	90-90.2	0.923822	SLAMF6, VANGL2, NCSTN, COPA, ENSSSCG00000023091, DCAF8, NHLH1	Average daily gain (11), Hemolytic complement activity (classical pathway) (6), Average backfat thickness (5), Loin muscle area (3), Body weight (end of test) (2), Body weight (slaughter) (2), Diameter of type IIb muscle fibers (2), Drip loss (2), Ham weight (2), Oleic acid content (2), Adipocyte diameter (1), Age at slaughter (1), Backfat at mid-back (1), Backfat thickness between 3rd and 4th ri…
Baoshan pigs	60	4	INRA0015517	90126519	90.03-90.23	0.8822	VANGL2, NCSTN, COPA, ENSSSCG00000023091, DCAF8, NHLH1	Average daily gain (11), Hemolytic complement activity (classical pathway) (6), Average backfat thickness (5), Loin muscle area (3), Body weight (end of test) (2), Body weight (slaughter) (2), Diameter of type IIb muscle fibers (2), Drip loss (2), Ham weight (2), Oleic acid content (2), Adipocyte diameter (1), Age at slaughter (1), Backfat at mid-back (1), Backfat thickness between 3rd and 4th ri…
Baoshan pigs	61	4	ASGA0020810	90147610	90.05-90.25	0.99611	VANGL2, NCSTN, COPA, ENSSSCG00000023091, DCAF8, NHLH1	Average daily gain (11), Hemolytic complement activity (classical pathway) (6), Average backfat thickness (5), Loin muscle area (3), Body weight (end of test) (2), Body weight (slaughter) (2), Diameter of type IIb muscle fibers (2), Drip loss (2), Ham weight (2), Oleic acid content (2), Adipocyte diameter (1), Age at slaughter (1), Backfat at mid-back (1), Backfat thickness between 3rd and 4th ri…
Baoshan pigs	62	4	ALGA0026672	90168704	90.07-90.27	0.969424	VANGL2, NCSTN, COPA, ENSSSCG00000023091, DCAF8, PEA15, NHLH1	Average daily gain (11), Hemolytic complement activity (classical pathway) (6), Average backfat thickness (5), Loin muscle area (3), Body weight (end of test) (2), Body weight (slaughter) (2), Diameter of type IIb muscle fibers (2), Drip loss (2), Ham weight (2), Oleic acid content (2), Adipocyte diameter (1), Age at slaughter (1), Backfat at mid-back (1), Backfat thickness between 3rd and 4th ri…
Baoshan pigs	63	4	ASGA0020816	90188596	90.09-90.29	0.748143	NCSTN, COPA, ENSSSCG00000023091, DCAF8, PEA15, CASQ1, NHLH1	Average daily gain (11), Hemolytic complement activity (classical pathway) (6), Average backfat thickness (5), Loin muscle area (3), Body weight (end of test) (2), Body weight (slaughter) (2), Diameter of type IIb muscle fibers (2), Drip loss (2), Ham weight (2), Oleic acid content (2), Adipocyte diameter (1), Age at slaughter (1), Backfat at mid-back (1), Backfat thickness between 3rd and 4th ri…
Baoshan pigs	64	4	ALGA0026965	95077741	94.98-95.18	0.730123	KCNN3, ENSSSCG00000033749, ADAR	Average daily gain (10), Hemolytic complement activity (classical pathway) (6), Average backfat thickness (4), Intramuscular fat content (3), Body weight (end of test) (2), Diameter of type IIb muscle fibers (2), Drip loss (2), Linoleic acid content (2), Loin muscle area (2), Oleic acid content (2), Adipocyte diameter (1), Backfat at mid-back (1), body weight (17 weeks) (1), Body weight (3 weeks)…
Baoshan pigs	65	4	M1GA0006194	97535173	97.44-97.64	0.766727	ENSSSCG00000041677, ENSSSCG00000046500, ENSSSCG00000043702, TDRKH, OAZ3, MRPL9, CELF3, SNX27, ENSSSCG00000043198	Average daily gain (10), Hemolytic complement activity (classical pathway) (6), Average backfat thickness (4), Body weight (end of test) (2), Diameter of type IIb muscle fibers (2), Drip loss (2), Intramuscular fat content (2), Loin muscle area (2), Oleic acid content (2), Adipocyte diameter (1), Backfat at mid-back (1), body weight (17 weeks) (1), Body weight (3 weeks) (1), Body weight (46 days)…
Baoshan pigs	66	4	ALGA0027169	97566927	97.47-97.67	0.742727	ENSSSCG00000041677, ENSSSCG00000046500, ENSSSCG00000043702, MRPL9, CELF3, SNX27, ENSSSCG00000043198, TUFT1, ENSSSCG00000047957	Average daily gain (10), Hemolytic complement activity (classical pathway) (6), Average backfat thickness (4), Intramuscular fat content (3), Body weight (end of test) (2), Diameter of type IIb muscle fibers (2), Drip loss (2), Loin muscle area (2), Oleic acid content (2), Adipocyte diameter (1), Backfat at mid-back (1), body weight (17 weeks) (1), Body weight (3 weeks) (1), Body weight (46 days)…
Baoshan pigs	67	4	ALGA0103538	113599640	113.5-113.7	0.77212	ENSSSCG00000041856	Hemolytic complement activity (classical pathway) (6), Average daily gain (4), Carcass weight (cold) (3), Intramuscular fat content (3), Average backfat thickness (2), Dressing percentage (2), Drip loss (2), Ham weight (2), Japanese color scale (2), Shoulder meat weight (2), androstenone laboratory (1), Backfat at last rib (1), Backfat at mid-back (1), Body weight (3 weeks) (1), Body weight (46 d…
Baoshan pigs	68	4	ASGA0106323	113628908	113.53-113.73	0.746718	ENSSSCG00000041856	Hemolytic complement activity (classical pathway) (6), Average daily gain (4), Carcass weight (cold) (3), Intramuscular fat content (3), Average backfat thickness (2), Dressing percentage (2), Drip loss (2), Ham weight (2), Japanese color scale (2), Shoulder meat weight (2), androstenone laboratory (1), Backfat at last rib (1), Backfat at mid-back (1), Body weight (3 weeks) (1), Body weight (46 d…
Baoshan pigs	69	5	ALGA0031043	19080739	18.98-19.18	0.855783	U6, ENSSSCG00000047641, ENSSSCG00000046181, ENSSSCG00000046457, ENSSSCG00000000279, HOXC12	backfat above muscle dorsi (2), Meat color L* (2), Activity during lying (1), Backfat at mid-back (1), Backfat at tenth rib (1), CD4-positive/CD8-positive leukocyte ratio (1), Creatinine level (1), Drip loss (1), Feed intake (1), Hemolytic complement activity (alternative pathway) (1), Loin muscle area (1), Platelet count (1), Shoulder subcutaneous fat thickness (1), Teat number (1), Time spent l…
Baoshan pigs	70	5	MARC0111453	19115446	19.02-19.22	0.867083	U6, ENSSSCG00000047641, ssc-mir-196a-2, ENSSSCG00000046457, ENSSSCG00000044335, ENSSSCG00000000279, HOXC12, ENSSSCG00000028104, ENSSSCG00000022728, ENSSSCG00000034474	backfat above muscle dorsi (2), Meat color L* (2), Activity during lying (1), Backfat at mid-back (1), Backfat at tenth rib (1), CD4-positive/CD8-positive leukocyte ratio (1), Creatinine level (1), Drip loss (1), Feed intake (1), Hemolytic complement activity (alternative pathway) (1), Loin muscle area (1), Platelet count (1), Shoulder subcutaneous fat thickness (1), Teat number (1), Time spent l…
Baoshan pigs	71	5	ALGA0031040	19153101	19.05-19.25	0.849278	U6, ENSSSCG00000047641, ssc-mir-196a-2, ENSSSCG00000046457, ENSSSCG00000044335, ssc-mir-615, ENSSSCG00000000279, HOXC12, ENSSSCG00000028104, ENSSSCG00000022728, ENSSSCG00000034474, ENSSSCG00000038644, ENSSSCG00000030585, ENSSSCG00000040798	backfat above muscle dorsi (2), Meat color L* (2), Activity during lying (1), Backfat at mid-back (1), Backfat at tenth rib (1), CD4-positive/CD8-positive leukocyte ratio (1), Creatinine level (1), Drip loss (1), Feed intake (1), Hemolytic complement activity (alternative pathway) (1), Loin muscle area (1), Marbling (1), Platelet count (1), Shoulder subcutaneous fat thickness (1), Spinal curvatur…
Baoshan pigs	72	5	ASGA0024972	19158115	19.06-19.26	0.865298	U6, ENSSSCG00000047641, ssc-mir-196a-2, ENSSSCG00000046457, ENSSSCG00000044335, ssc-mir-615, ENSSSCG00000000279, HOXC12, ENSSSCG00000028104, ENSSSCG00000022728, ENSSSCG00000034474, ENSSSCG00000038644, ENSSSCG00000030585, ENSSSCG00000040798	backfat above muscle dorsi (2), Meat color L* (2), Activity during lying (1), Backfat at mid-back (1), Backfat at tenth rib (1), CD4-positive/CD8-positive leukocyte ratio (1), Creatinine level (1), Drip loss (1), Feed intake (1), Hemolytic complement activity (alternative pathway) (1), Loin muscle area (1), Marbling (1), Platelet count (1), Shoulder subcutaneous fat thickness (1), Spinal curvatur…
Baoshan pigs	73	5	MARC0097405	27560173	27.46-27.66	0.727431	PPM1H	Ear area (4), backfat above muscle dorsi (2), Backfat at mid-back (2), Drip loss (2), Ear erectness (2), Meat color L* (2), Teat number (2), Activity during lying (1), Backfat at first rib (1), Backfat at last lumbar (1), Backfat at tenth rib (1), Backfat thickness between 3rd and 4th rib (1), CD4-positive leukocyte percentage (1), Creatinine level (1), Feed intake (1), Front feet conformation (1…
Baoshan pigs	74	5	MARC0069767	33669222	33.57-33.77	0.776056	ENSSSCG00000049808, CPSF6, LYZ, YEATS4, FRS2	backfat above muscle dorsi (2), Backfat at mid-back (2), Ear erectness (2), Meat color L* (2), Shoulder subcutaneous fat thickness (2), Teat number (2), Backfat at first rib (1), Backfat at last lumbar (1), Backfat at rump (1), Backfat at tenth rib (1), Backfat thickness between 3rd and 4th rib (1), body weight (10 weeks) (1), Body weight (20 weeks) (1), C3c concentration (1), CD4-positive leukoc…
Baoshan pigs	75	5	ALGA0115277	33838344	33.74-33.94	0.957212	LRRC10, FRS2, ENSSSCG00000000500, CCT2, BEST3	Feed conversion ratio (6), backfat above muscle dorsi (2), Backfat at mid-back (2), Ear erectness (2), Meat color L* (2), Shoulder subcutaneous fat thickness (2), Teat number (2), Backfat at first rib (1), Backfat at last lumbar (1), Backfat at rump (1), Backfat at tenth rib (1), Backfat thickness between 3rd and 4th rib (1), body weight (10 weeks) (1), Body weight (20 weeks) (1), C3c concentrati…
Baoshan pigs	76	5	DIAS0000522	33842149	33.74-33.94	0.957212	LRRC10, FRS2, ENSSSCG00000000500, CCT2, BEST3	Feed conversion ratio (6), backfat above muscle dorsi (2), Backfat at mid-back (2), Ear erectness (2), Meat color L* (2), Shoulder subcutaneous fat thickness (2), Teat number (2), Backfat at first rib (1), Backfat at last lumbar (1), Backfat at rump (1), Backfat at tenth rib (1), Backfat thickness between 3rd and 4th rib (1), body weight (10 weeks) (1), Body weight (20 weeks) (1), C3c concentrati…
Baoshan pigs	77	5	H3GA0016240	33883914	33.78-33.98	1.21875	LRRC10, FRS2, ENSSSCG00000000500, CCT2, BEST3	Feed conversion ratio (8), backfat above muscle dorsi (2), Backfat at mid-back (2), Ear erectness (2), Meat color L* (2), Shoulder subcutaneous fat thickness (2), Teat number (2), Backfat at first rib (1), Backfat at last lumbar (1), Backfat at rump (1), Backfat at tenth rib (1), Backfat thickness between 3rd and 4th rib (1), body weight (10 weeks) (1), Body weight (20 weeks) (1), C3c concentrati…
Baoshan pigs	78	5	MARC0027263	33897913	33.8-34	1.32908	LRRC10, FRS2, ENSSSCG00000000500, CCT2, BEST3	Feed conversion ratio (9), backfat above muscle dorsi (2), Backfat at mid-back (2), Ear erectness (2), Meat color L* (2), Shoulder subcutaneous fat thickness (2), Teat number (2), Backfat at first rib (1), Backfat at last lumbar (1), Backfat at rump (1), Backfat at tenth rib (1), Backfat thickness between 3rd and 4th rib (1), body weight (10 weeks) (1), Body weight (20 weeks) (1), C3c concentrati…
Baoshan pigs	79	5	MARC0054550	33912700	33.81-34.01	1.16121	LRRC10, FRS2, ENSSSCG00000000500, CCT2, BEST3, ENSSSCG00000044473	Feed conversion ratio (9), backfat above muscle dorsi (2), Backfat at mid-back (2), Ear erectness (2), Meat color L* (2), Shoulder subcutaneous fat thickness (2), Teat number (2), Backfat at first rib (1), Backfat at last lumbar (1), Backfat at rump (1), Backfat at tenth rib (1), Backfat thickness between 3rd and 4th rib (1), body weight (10 weeks) (1), Body weight (20 weeks) (1), C3c concentrati…
Baoshan pigs	80	5	MARC0087086	33934311	33.83-34.03	0.767015	LRRC10, FRS2, ENSSSCG00000000500, CCT2, BEST3, ENSSSCG00000044473	Feed conversion ratio (10), backfat above muscle dorsi (2), Backfat at mid-back (2), Ear erectness (2), Meat color L* (2), Shoulder subcutaneous fat thickness (2), Teat number (2), Backfat at first rib (1), Backfat at last lumbar (1), Backfat at rump (1), Backfat at tenth rib (1), Backfat thickness between 3rd and 4th rib (1), body weight (10 weeks) (1), Body weight (20 weeks) (1), C3c concentrat…
Baoshan pigs	81	5	ALGA0031895	47338609	47.24-47.44	0.893883	ITPR2	Meat color b* (4), Backfat at mid-back (3), Ear erectness (3), backfat above muscle dorsi (2), Backfat at first rib (2), Ear area (2), Ear weight (2), pH 24 hr post-mortem (loin) (2), Shoulder subcutaneous fat thickness (2), Teat number (2), Average backfat thickness (1), Average daily gain (1), Backfat at last lumbar (1), Backfat at rump (1), Backfat thickness between 3rd and 4th rib (1), body w…
Baoshan pigs	82	5	ALGA0032795	71424521	71.32-71.52	0.750546	SLC2A13	Intramuscular fat content (8), Meat color b* (4), Backfat at mid-back (3), Cervical vertebra length (3), Ear erectness (3), backfat above muscle dorsi (2), Carcass temperature (24 hr post-mortem) (2), Ear area (2), Ear weight (2), Loin muscle area (2), Meat color OPTO (2), pH 24 hr post-mortem (loin) (2), Shoulder subcutaneous fat thickness (2), Unsaturated fatty acid content (2), Alkaline phosph…
Baoshan pigs	83	5	ALGA0033632	93072300	92.97-93.17	0.725252	ATP2B1, POC1B, ENSSSCG00000043102, ENSSSCG00000042626	Average backfat thickness (3), Backfat at last lumbar (3), Backfat at last rib (3), pH 24 hr post-mortem (loin) (2), Shoulder subcutaneous fat thickness (2), Activity during lying (1), Arachidic acid content (1), Average daily gain (1), backfat above muscle dorsi (1), Backfat at mid-back (1), Carcass length (1), Carcass weight (hot) (1), Cholesterol level (1), Cooking loss (1), Creatinine level (…
Baoshan pigs	84	5	DIAS0000859	100764373	100.66-100.86	0.723518	LIN7A, ENSSSCG00000042719, MYF5, MYF6, PTPRQ	Meat color-L (3), pH 24 hr post-mortem (loin) (2), Arachidic acid content (1), Average backfat thickness (1), Average daily gain (1), Backfat at last rib (1), Backfat at mid-back (1), Carcass length (1), Carcass weight (hot) (1), Cholesterol level (1), Creatinine level (1), Feed conversion ratio (1), Lauric acid content (1), Linoleic acid content (1), Marbling (1), pH 45 minutes post mortem (1), …
Baoshan pigs	85	6	ASGA0093869	3900328	3.8-4	0.721489	ENSSSCG00000042552, ZDHHC7, CRISPLD2, USP10	Nonfunctional nipples (2), Eicosapentaenoic acid to alpha-linolenic acid ratio (1), Intramuscular fat content (1), Lean meat percentage (1), Vertebra number (1)
Baoshan pigs	86	6	DRGA0001462	5722553	5.62-5.82	0.763934	CDH13	Nonfunctional nipples (2), Body length (1), Intramuscular fat content (1), Lean meat percentage (1), skatole laboratory (1), Vertebra number (1)
Baoshan pigs	87	6	ASGA0105179	17535028	17.44-17.64	0.782265	ENSSSCG00000046070, ENSSSCG00000041338, CYB5B, TERF2, ENSSSCG00000049160, NIP7, ENSSSCG00000002761	Meat color a* (5), Teat number (3), Actinobacillus pleuropneumoniae susceptibility (2), Average daily gain (2), Backfat at tenth rib (2), Coping behavior (2), Intramuscular fat content (2), Adipocyte diameter (1), Backfat at last rib (1), Belly meat content (1), Body weight (46 days) (1), Body weight (end of test) (1), CO2 partial pressure (1), Conductivity 24 hours postmortem (loin) (1), Drip lo…
Baoshan pigs	88	6	ALGA0034982	28964755	28.86-29.06	0.724986	NFATC3, SLC7A6OS, PRMT7, SMPD3	Meat color a* (5), Average daily gain (4), Actinobacillus pleuropneumoniae susceptibility (2), Backfat at tenth rib (2), Intramuscular fat content (2), Loin muscle area (2), Marbling (2), Adipocyte diameter (1), Backfat at last rib (1), Belly meat content (1), Belly weight (1), Body weight (46 days) (1), Body weight (end of test) (1), cis-9-Heptadecenoic acid content (1), CO2 partial pressure (1)…
Baoshan pigs	89	6	ALGA0116298	48093556	47.99-48.19	0.783397	ENSSSCG00000047349, GMFG, SAMD4B, TIMM50, PAF1, ENSSSCG00000046487, ZFP36, PLEKHG2, RPS16, SUPT5H, ENSSSCG00000048091, DLL3, SELENOV, EID2	Meat color a* (5), Loin muscle area (4), Average daily gain (3), Mean platelet volume (3), Actinobacillus pleuropneumoniae susceptibility (2), Drip loss (2), Empty body protein content (2), Marbling (2), Teat number (2), 45 min-3 hr pH decline (1), ADV antibody titer (1), Alkaline phosphatase activity (1), Average backfat thickness (1), Backfat at first rib (1), Backfat at last rib (1), Backfat a…
Baoshan pigs	90	6	ALGA0119622	48124381	48.02-48.22	0.826595	ENSSSCG00000047349, SAMD4B, TIMM50, PAF1, ENSSSCG00000046487, ZFP36, PLEKHG2, RPS16, SUPT5H, ENSSSCG00000048091, DLL3, SELENOV, EID2, LGALS13	Mean platelet volume (5), Meat color a* (5), Loin muscle area (4), Average daily gain (3), Actinobacillus pleuropneumoniae susceptibility (2), Drip loss (2), Empty body protein content (2), Marbling (2), Teat number (2), 45 min-3 hr pH decline (1), ADV antibody titer (1), Alkaline phosphatase activity (1), Average backfat thickness (1), Backfat at first rib (1), Backfat at last rib (1), Backfat a…
Baoshan pigs	91	6	DIAS0003489	48130586	48.03-48.23	0.767238	ENSSSCG00000047349, SAMD4B, TIMM50, PAF1, ENSSSCG00000046487, ZFP36, PLEKHG2, RPS16, SUPT5H, ENSSSCG00000048091, DLL3, SELENOV, EID2, LGALS13	Mean platelet volume (5), Meat color a* (5), Loin muscle area (4), Average daily gain (3), Actinobacillus pleuropneumoniae susceptibility (2), Drip loss (2), Empty body protein content (2), Marbling (2), Teat number (2), 45 min-3 hr pH decline (1), ADV antibody titer (1), Alkaline phosphatase activity (1), Average backfat thickness (1), Backfat at first rib (1), Backfat at last rib (1), Backfat a…
Baoshan pigs	92	6	MARC0018804	48146868	48.05-48.25	0.715496	ENSSSCG00000047349, ENSSSCG00000051627, TIMM50, PAF1, ENSSSCG00000046487, ZFP36, PLEKHG2, RPS16, SUPT5H, ENSSSCG00000048091, DLL3, SELENOV, EID2, LGALS13	Mean platelet volume (6), Meat color a* (5), Loin muscle area (4), Average daily gain (3), Actinobacillus pleuropneumoniae susceptibility (2), Drip loss (2), Empty body protein content (2), Lean meat percentage (2), Marbling (2), Teat number (2), 45 min-3 hr pH decline (1), ADV antibody titer (1), Alkaline phosphatase activity (1), Average backfat thickness (1), Backfat at first rib (1), Backfat …
Baoshan pigs	93	6	MARC0012283	48149583	48.05-48.25	0.799092	ENSSSCG00000047349, ENSSSCG00000051627, TIMM50, PAF1, ENSSSCG00000046487, ZFP36, PLEKHG2, RPS16, SUPT5H, ENSSSCG00000048091, DLL3, SELENOV, EID2, LGALS13	Mean platelet volume (6), Meat color a* (5), Loin muscle area (4), Average daily gain (3), Actinobacillus pleuropneumoniae susceptibility (2), Drip loss (2), Empty body protein content (2), Lean meat percentage (2), Marbling (2), Teat number (2), 45 min-3 hr pH decline (1), ADV antibody titer (1), Alkaline phosphatase activity (1), Average backfat thickness (1), Backfat at first rib (1), Backfat …
Baoshan pigs	94	6	H3GA0055077	63369582	63.27-63.47	0.888848	ENSSSCG00000044785, ENSSSCG00000042109, SAMD11, NOC2L, ENSSSCG00000033735, KLHL17, PLEKHN1, HES4, ISG15, AGRN, ENSSSCG00000026816, RNF223, ENSSSCG00000032231	Average backfat thickness (7), Backfat at last rib (5), Average daily gain (4), Intramuscular fat content (4), Meat color a* (4), Conductivity 24 hours post-mortem (3), Actinobacillus pleuropneumoniae susceptibility (2), Alkaline phosphatase activity (2), Backfat weight (2), Body weight (slaughter) (2), Carcass length (2), Dressing percentage (2), Drip loss (2), Fat-cuts percentage (2), Lean meat…
Baoshan pigs	95	6	ALGA0123831	63399677	63.3-63.5	0.850138	ENSSSCG00000042109, ssc-mir-429, ssc-mir-200b, SAMD11, NOC2L, ENSSSCG00000033735, KLHL17, PLEKHN1, HES4, ISG15, AGRN, ENSSSCG00000026816, RNF223, ENSSSCG00000032231, ENSSSCG00000003336	Average backfat thickness (7), Backfat at last rib (5), Intramuscular fat content (5), Average daily gain (4), Meat color a* (4), Conductivity 24 hours post-mortem (3), Actinobacillus pleuropneumoniae susceptibility (2), Alkaline phosphatase activity (2), Backfat weight (2), Body weight (slaughter) (2), Carcass length (2), Conductivity 45 minutes post-mortem (2), Dressing percentage (2), Drip los…
Baoshan pigs	96	6	MARC0053051	81892218	81.79-81.99	0.762608	MYOM3, IL22RA1, IFNLR1	Conductivity 45 minutes post-mortem (7), Intramuscular fat content (7), Loin muscle area (7), Conductivity 24 hours post-mortem (6), Dressing percentage (6), Average backfat thickness (5), Average daily gain (5), Backfat at last rib (5), Fat-cuts percentage (4), Lean meat percentage (4), Meat color a* (4), pH 45 minutes post mortem (4), PH for Longissmus dorsi (4), Carcass length (3), Carcass wei…
Baoshan pigs	97	6	H3GA0053551	81911516	81.81-82.01	0.727327	MYOM3, IL22RA1, IFNLR1	Conductivity 45 minutes post-mortem (7), Intramuscular fat content (7), Loin muscle area (7), Conductivity 24 hours post-mortem (6), Dressing percentage (6), Average backfat thickness (5), Average daily gain (5), Backfat at last rib (5), Fat-cuts percentage (4), Lean meat percentage (4), Meat color a* (4), pH 45 minutes post mortem (4), PH for Longissmus dorsi (4), Carcass length (3), Carcass wei…
Baoshan pigs	98	6	ALGA0113645	82133705	82.03-82.23	0.733226	U6, GRHL3, STPG1, NIPAL3, NCMAP, RCAN3	Conductivity 45 minutes post-mortem (7), Intramuscular fat content (7), Loin muscle area (7), Dressing percentage (6), Average backfat thickness (5), Average daily gain (5), Backfat at last rib (5), Conductivity 24 hours post-mortem (4), Fat-cuts percentage (4), Lean meat percentage (4), Meat color a* (4), PH for Longissmus dorsi (4), Carcass length (3), Carcass weight (hot) (3), Empty body prote…
Baoshan pigs	99	6	ALGA0103867	86036915	85.94-86.14	0.729116	U6, EPB41, SRSF4	Intramuscular fat content (10), Loin muscle area (9), Conductivity 45 minutes post-mortem (7), Backfat at last rib (6), Dressing percentage (6), Average backfat thickness (5), Average daily gain (5), Meat color a* (5), Conductivity 24 hours post-mortem (4), Fat-cuts percentage (4), Marbling (4), PH for Longissmus dorsi (4), tenderness score (4), Carcass length (3), Carcass weight (hot) (3), Empty…
Baoshan pigs	100	6	ASGA0105733	86122098	86.02-86.22	0.983388	U6, EPB41, SRSF4, PTPRU	Intramuscular fat content (9), Loin muscle area (9), Conductivity 45 minutes post-mortem (7), Backfat at last rib (6), Dressing percentage (6), Average backfat thickness (5), Average daily gain (5), Meat color a* (5), Conductivity 24 hours post-mortem (4), Fat-cuts percentage (4), Marbling (4), PH for Longissmus dorsi (4), tenderness score (4), Carcass length (3), Carcass weight (hot) (3), Empty …
Baoshan pigs	101	6	ASGA0082746	86174976	86.07-86.27	1.03375	U6, SRSF4, PTPRU	Loin muscle area (9), Intramuscular fat content (8), Conductivity 45 minutes post-mortem (7), Backfat at last rib (6), Dressing percentage (6), Average backfat thickness (5), Average daily gain (5), Meat color a* (5), Conductivity 24 hours post-mortem (4), Fat-cuts percentage (4), Marbling (4), PH for Longissmus dorsi (4), tenderness score (4), Carcass length (3), Carcass weight (hot) (3), Empty …
Baoshan pigs	102	6	ASGA0028727	86333941	86.23-86.43	0.893013	ENSSSCG00000049560	Loin muscle area (9), Intramuscular fat content (8), Conductivity 45 minutes post-mortem (7), Backfat at last rib (6), Dressing percentage (6), Average backfat thickness (5), Average daily gain (5), Meat color a* (5), Conductivity 24 hours post-mortem (4), Fat-cuts percentage (4), Marbling (4), PH for Longissmus dorsi (4), tenderness score (4), Carcass length (3), Carcass weight (hot) (3), Empty …
Baoshan pigs	103	6	MARC0031918	86785886	86.69-86.89	0.753816	--	Loin muscle area (9), Intramuscular fat content (8), Backfat at last rib (7), Conductivity 45 minutes post-mortem (7), Dressing percentage (6), Average backfat thickness (5), Average daily gain (5), Meat color a* (5), Carcass length (4), Conductivity 24 hours post-mortem (4), Fat-cuts percentage (4), Marbling (4), Muscle moisture percentage (4), PH for Longissmus dorsi (4), tenderness score (4), …
Baoshan pigs	104	6	ALGA0035847	86804762	86.7-86.9	0.972626	--	Loin muscle area (9), Intramuscular fat content (8), Backfat at last rib (7), Conductivity 45 minutes post-mortem (7), Dressing percentage (6), Average backfat thickness (5), Average daily gain (5), Meat color a* (5), Carcass length (4), Conductivity 24 hours post-mortem (4), Fat-cuts percentage (4), Marbling (4), Muscle moisture percentage (4), PH for Longissmus dorsi (4), tenderness score (4), …
Baoshan pigs	105	6	ALGA0118287	86814165	86.71-86.91	0.939344	--	Loin muscle area (9), Intramuscular fat content (8), Conductivity 45 minutes post-mortem (7), Backfat at last rib (6), Dressing percentage (6), Average backfat thickness (5), Average daily gain (5), Meat color a* (5), Conductivity 24 hours post-mortem (4), Fat-cuts percentage (4), Marbling (4), Muscle moisture percentage (4), PH for Longissmus dorsi (4), tenderness score (4), Carcass length (3), …
Baoshan pigs	106	6	ALGA0109186	99339946	99.24-99.44	0.962939	RAB12, PTPRM	Intramuscular fat content (8), Loin muscle area (8), Backfat at last rib (7), Backfat at tenth rib (5), Average backfat thickness (3), Backfat at first rib (2), Backfat at last lumbar (2), Backfat between 3rd and 4th last ribs (2), Carcass length (2), Ham weight (2), Loin muscle depth (2), Loin weight (2), Marbling (2), Muscle moisture percentage (2), Teat number (2), Age at puberty (1), Alkaline…
Baoshan pigs	107	6	H3GA0054029	99413183	99.31-99.51	0.815044	PTPRM	Intramuscular fat content (8), Loin muscle area (8), Backfat at last rib (7), Backfat at tenth rib (5), Average backfat thickness (3), Backfat at first rib (2), Backfat at last lumbar (2), Backfat between 3rd and 4th last ribs (2), Carcass length (2), Ham weight (2), Loin muscle depth (2), Loin weight (2), Marbling (2), Muscle moisture percentage (2), Teat number (2), Age at puberty (1), Alkaline…
Baoshan pigs	108	6	ALGA0103526	100431647	100.33-100.53	0.718686	ENSSSCG00000044387, LAMA1, ARHGAP28	Intramuscular fat content (8), Loin muscle area (8), Backfat at last rib (6), Backfat at tenth rib (5), Average backfat thickness (3), Backfat at first rib (2), Backfat at last lumbar (2), Carcass length (2), Ham weight (2), Loin muscle depth (2), Loin weight (2), Marbling (2), Muscle moisture percentage (2), Teat number (2), Age at puberty (1), Alkaline phosphatase activity (1), Average daily ga…
Baoshan pigs	109	6	ALGA0102906	100547077	100.45-100.65	0.716532	ENSSSCG00000044387, LAMA1, ARHGAP28	Intramuscular fat content (8), Loin muscle area (8), Backfat at last rib (6), Backfat at tenth rib (5), Average backfat thickness (3), Teat number (3), Backfat at first rib (2), Backfat at last lumbar (2), Carcass length (2), Ham weight (2), Loin muscle depth (2), Loin weight (2), Marbling (2), Muscle moisture percentage (2), Age at puberty (1), Alkaline phosphatase activity (1), Average daily ga…
Baoshan pigs	110	6	ALGA0036253	102770877	102.67-102.87	0.809123	ENSSSCG00000003690	Intramuscular fat content (7), Loin muscle area (7), Backfat at last rib (6), Backfat at tenth rib (5), Average backfat thickness (3), Backfat at last lumbar (2), Carcass length (2), Ham weight (2), Loin weight (2), Marbling (2), Muscle moisture percentage (2), Teat number (2), Age at puberty (1), Alkaline phosphatase activity (1), Average daily gain (1), Backfat at first rib (1), Backfat between…
Baoshan pigs	111	6	MARC0047468	102884580	102.78-102.98	0.900255	ENSSSCG00000003690	Intramuscular fat content (7), Loin muscle area (7), Backfat at last rib (6), Backfat at tenth rib (5), Average backfat thickness (3), Backfat at last lumbar (2), Carcass length (2), Ham weight (2), Loin weight (2), Marbling (2), Muscle moisture percentage (2), Teat number (2), Age at puberty (1), Alkaline phosphatase activity (1), Average daily gain (1), Backfat at first rib (1), Backfat between…
Baoshan pigs	112	6	MARC0094046	102958607	102.86-103.06	0.806061	ENSSSCG00000003690	Intramuscular fat content (7), Loin muscle area (7), Backfat at last rib (6), Backfat at tenth rib (5), Average backfat thickness (3), Backfat at last lumbar (2), Carcass length (2), Ham weight (2), Loin weight (2), Marbling (2), Muscle moisture percentage (2), Teat number (2), Age at puberty (1), Alkaline phosphatase activity (1), Average daily gain (1), Backfat at first rib (1), Backfat between…
Baoshan pigs	113	7	H3GA0020739	29948363	29.85-30.05	1.05826	ITPR3, C7H6orf125, IP6K3, LEMD2, ENSSSCG00000001521	Average daily gain (13), Average backfat thickness (11), Adipocyte diameter (6), Conductivity 45 minutes post-mortem (6), Backfat at last lumbar (5), Backfat at last rib (5), Loin muscle area (5), NADP-malate dehydrogenase activity (4), Backfat at first rib (3), Carcass length (3), Carcass weight (hot) (3), Mean corpuscular hemoglobin concentration (3), Mean corpuscular volume (3), NADPH-generati…
Baoshan pigs	114	7	H3GA0020752	30013400	29.91-30.11	0.982103	ENSSSCG00000047035, C7H6orf125, IP6K3, LEMD2, ENSSSCG00000001521	Average daily gain (14), Average backfat thickness (11), Adipocyte diameter (6), Conductivity 45 minutes post-mortem (6), Backfat at last lumbar (5), Backfat at last rib (5), Loin muscle area (5), Head weight (4), NADP-malate dehydrogenase activity (4), Backfat at first rib (3), Cannon bone circumference (3), Carcass length (3), Carcass weight (hot) (3), Loin muscle depth (3), Mean corpuscular he…
Baoshan pigs	115	7	M1GA0009945	30031473	29.93-30.13	1.15296	ENSSSCG00000047035, IP6K3, LEMD2, ENSSSCG00000001521	Average daily gain (14), Average backfat thickness (11), Adipocyte diameter (6), Conductivity 45 minutes post-mortem (6), Backfat at last lumbar (5), Backfat at last rib (5), Loin muscle area (5), Cannon bone circumference (4), Head weight (4), NADP-malate dehydrogenase activity (4), Backfat at first rib (3), Carcass length (3), Carcass weight (hot) (3), Loin muscle depth (3), Mean corpuscular he…
Baoshan pigs	116	7	M1GA0009951	30048501	29.95-30.15	1.1095	ENSSSCG00000047035, IP6K3, LEMD2, ENSSSCG00000001521	Average daily gain (15), Average backfat thickness (12), Backfat at last rib (7), Adipocyte diameter (6), Cannon bone circumference (6), Conductivity 45 minutes post-mortem (6), Backfat at last lumbar (5), Loin muscle area (5), Backfat at first rib (4), Head weight (4), Mean corpuscular hemoglobin concentration (4), Mean corpuscular volume (4), NADP-malate dehydrogenase activity (4), Shoulder sub…
Baoshan pigs	117	7	M1GA0009960	30083247	29.98-30.18	1.5255	ENSSSCG00000047035, LEMD2, ENSSSCG00000001521, GRM4	Average daily gain (15), Average backfat thickness (11), Backfat at last rib (8), Cannon bone circumference (7), Adipocyte diameter (6), Conductivity 45 minutes post-mortem (6), Head weight (6), Backfat at first rib (5), Backfat at last lumbar (5), Loin muscle area (5), Mean corpuscular hemoglobin concentration (5), Mean corpuscular volume (5), Shoulder subcutaneous fat thickness (5), Backfat at …
Baoshan pigs	118	7	H3GA0020765	30095798	30-30.2	1.46657	ENSSSCG00000047035, LEMD2, ENSSSCG00000001521, GRM4	Average daily gain (15), Average backfat thickness (11), Backfat at last rib (8), Cannon bone circumference (7), Adipocyte diameter (6), Conductivity 45 minutes post-mortem (6), Head weight (6), Backfat at first rib (5), Backfat at last lumbar (5), Loin muscle area (5), Mean corpuscular hemoglobin concentration (5), Mean corpuscular volume (5), Shoulder subcutaneous fat thickness (5), Backfat at …
Baoshan pigs	119	7	ALGA0040220	30116227	30.02-30.22	1.41296	ENSSSCG00000047035, GRM4	Average daily gain (15), Average backfat thickness (11), Backfat at last rib (8), Cannon bone circumference (8), Head weight (8), Mean corpuscular hemoglobin concentration (7), Mean corpuscular volume (7), Adipocyte diameter (6), Conductivity 45 minutes post-mortem (6), Backfat at first rib (5), Backfat at last lumbar (5), Loin muscle area (5), Shoulder subcutaneous fat thickness (5), Backfat at …
Baoshan pigs	120	7	MARC0058766	30144081	30.04-30.24	1.57765	ENSSSCG00000047035, GRM4	Average daily gain (15), Average backfat thickness (11), Head weight (9), Backfat at last rib (8), Cannon bone circumference (8), Mean corpuscular hemoglobin concentration (8), Mean corpuscular volume (8), Adipocyte diameter (6), Conductivity 45 minutes post-mortem (6), Backfat at first rib (5), Backfat at last lumbar (5), Loin muscle area (5), Shoulder subcutaneous fat thickness (5), Backfat at …
Baoshan pigs	121	7	ALGA0040227	30176519	30.08-30.28	1.59149	GRM4	Average daily gain (14), Average backfat thickness (11), Head weight (9), Mean corpuscular hemoglobin concentration (9), Mean corpuscular volume (9), Backfat at last rib (8), Cannon bone circumference (8), Adipocyte diameter (6), Conductivity 45 minutes post-mortem (6), Backfat at first rib (5), Backfat at last lumbar (5), Loin muscle area (5), Shoulder subcutaneous fat thickness (5), Backfat at …
Baoshan pigs	122	7	ALGA0040238	30197014	30.1-30.3	1.56614	GRM4	Average daily gain (17), Average backfat thickness (11), Backfat at last rib (8), Head weight (7), Mean corpuscular hemoglobin concentration (7), Mean corpuscular volume (7), Adipocyte diameter (6), Cannon bone circumference (6), Conductivity 45 minutes post-mortem (6), Backfat at first rib (5), Backfat at last lumbar (5), Loin muscle area (5), Shoulder subcutaneous fat thickness (5), Backfat at …
Baoshan pigs	123	7	ALGA0040243	30213771	30.11-30.31	1.62596	GRM4	Average daily gain (20), Average backfat thickness (11), Backfat at last rib (8), Head weight (8), Cannon bone circumference (7), Mean corpuscular hemoglobin concentration (7), Mean corpuscular volume (7), Adipocyte diameter (6), Conductivity 45 minutes post-mortem (6), Backfat at first rib (5), Backfat at last lumbar (5), Loin muscle area (5), Shoulder subcutaneous fat thickness (5), Backfat at …
Baoshan pigs	124	7	ASGA0032514	30234691	30.13-30.33	1.37832	GRM4, NUDT3, HMGA1, SMIM29	Average daily gain (20), Average backfat thickness (11), Head weight (10), Backfat at last rib (8), Cannon bone circumference (7), Loin muscle area (7), Mean corpuscular hemoglobin concentration (7), Mean corpuscular volume (7), Adipocyte diameter (6), Conductivity 45 minutes post-mortem (6), Backfat at first rib (5), Backfat at last lumbar (5), Shoulder subcutaneous fat thickness (5), Backfat at…
Baoshan pigs	125	7	ASGA0032522	30250906	30.15-30.35	1.15595	GRM4, NUDT3, HMGA1, SMIM29	Average daily gain (19), Average backfat thickness (10), Head weight (10), Loin muscle area (9), Mean corpuscular hemoglobin concentration (7), Mean corpuscular volume (7), Adipocyte diameter (6), Backfat at last rib (6), Cannon bone circumference (6), Conductivity 45 minutes post-mortem (6), Loin muscle depth (6), Backfat at last lumbar (5), Facial morphology (5), Carcass weight (hot) (4), NADP-…
Baoshan pigs	126	7	ASGA0032524	30265671	30.17-30.37	1.16995	GRM4, NUDT3, HMGA1, SMIM29	Average daily gain (19), Head weight (11), Loin muscle area (11), Average backfat thickness (10), Loin muscle depth (8), Mean corpuscular hemoglobin concentration (8), Mean corpuscular volume (8), Cannon bone circumference (7), Adipocyte diameter (6), Backfat at last rib (6), Conductivity 45 minutes post-mortem (6), Backfat at last lumbar (5), Facial morphology (5), Carcass weight (hot) (4), NADP…
Baoshan pigs	127	7	INRA0024788	30317219	30.22-30.42	1.34926	GRM4, NUDT3, HMGA1, SMIM29	Average daily gain (19), Loin muscle area (11), Average backfat thickness (10), Loin muscle depth (8), Head weight (7), Adipocyte diameter (6), Conductivity 45 minutes post-mortem (6), Backfat at last lumbar (5), Backfat at last rib (5), Cannon bone circumference (5), Mean corpuscular hemoglobin concentration (5), Mean corpuscular volume (5), Carcass weight (hot) (4), Facial morphology (4), NADP-…
Baoshan pigs	128	7	ALGA0040260	30342161	30.24-30.44	1.04058	GRM4, NUDT3, HMGA1, SMIM29	Average daily gain (19), Loin muscle area (11), Average backfat thickness (10), Loin muscle depth (8), Adipocyte diameter (6), Backfat at last rib (6), Conductivity 45 minutes post-mortem (6), Head weight (6), Backfat at last lumbar (5), Cannon bone circumference (5), Facial morphology (5), Carcass weight (hot) (4), Mean corpuscular hemoglobin concentration (4), Mean corpuscular volume (4), NADP-…
Baoshan pigs	129	7	ALGA0040263	30356985	30.26-30.46	1.04058	GRM4, NUDT3, HMGA1, SMIM29	Average daily gain (19), Loin muscle area (11), Average backfat thickness (10), Loin muscle depth (8), Adipocyte diameter (6), Backfat at last rib (6), Conductivity 45 minutes post-mortem (6), Head weight (6), Backfat at last lumbar (5), Cannon bone circumference (5), Facial morphology (5), Carcass weight (hot) (4), Mean corpuscular hemoglobin concentration (4), Mean corpuscular volume (4), NADP-…
Baoshan pigs	130	7	INRA0024786	30371147	30.27-30.47	1.33369	GRM4, NUDT3, HMGA1, SMIM29	Average daily gain (19), Loin muscle area (11), Average backfat thickness (10), Loin muscle depth (8), Adipocyte diameter (6), Backfat at last rib (6), Conductivity 45 minutes post-mortem (6), Facial morphology (6), Head weight (6), Backfat at last lumbar (5), Cannon bone circumference (5), Carcass length (4), NADP-malate dehydrogenase activity (4), Body length (3), Carcass weight (hot) (3), Cerv…
Baoshan pigs	131	7	MARC0056859	30393938	30.29-30.49	0.955729	NUDT3, HMGA1, SMIM29, PACSIN1	Average daily gain (16), Loin muscle area (11), Average backfat thickness (9), Loin muscle depth (9), Adipocyte diameter (6), Backfat at last rib (6), Conductivity 45 minutes post-mortem (6), Facial morphology (6), Head weight (6), Backfat at last lumbar (5), Cannon bone circumference (5), Carcass length (4), NADP-malate dehydrogenase activity (4), Body length (3), Carcass weight (hot) (3), Cervi…
Baoshan pigs	132	7	ASGA0032536	30476054	30.38-30.58	0.991818	NUDT3, PACSIN1, SPDEF, ILRUN, ENSSSCG00000037476	Average daily gain (13), Average backfat thickness (9), Loin muscle area (8), Adipocyte diameter (6), Backfat at last rib (6), Conductivity 45 minutes post-mortem (6), Loin muscle depth (6), Backfat at last lumbar (5), Carcass length (4), Head weight (4), NADP-malate dehydrogenase activity (4), Cannon bone circumference (3), Carcass weight (hot) (3), Cervical vertebra length (3), Facial morpholog…
Baoshan pigs	133	7	ASGA0032526	30497305	30.4-30.6	0.766617	NUDT3, PACSIN1, SPDEF, ILRUN, ENSSSCG00000037476	Average daily gain (13), Average backfat thickness (9), Loin muscle area (8), Adipocyte diameter (6), Backfat at last rib (6), Conductivity 45 minutes post-mortem (6), Loin muscle depth (6), Backfat at last lumbar (5), Head weight (5), Body height (4), Cannon bone circumference (4), Carcass length (4), Humerus length (4), NADP-malate dehydrogenase activity (4), Tibia length (4), Ulna length (4), …
Baoshan pigs	134	7	MARC0033464	30572315	30.47-30.67	0.973023	PACSIN1, SPDEF, ILRUN, ENSSSCG00000037476	Average daily gain (13), Average backfat thickness (9), Loin muscle area (8), Cannon bone circumference (7), Adipocyte diameter (6), Backfat at last rib (6), Body height (6), Body length (6), Conductivity 45 minutes post-mortem (6), Head weight (6), Loin muscle depth (6), Backfat at last lumbar (5), Humerus length (5), Tibia length (5), Ulna length (5), Carcass length (4), Femur length (4), Mean …
Baoshan pigs	135	7	MARC0061142	30716800	30.62-30.82	0.78116	ILRUN, SNRPC, UHRF1BP1, TAF11, ANKS1A	Average daily gain (13), Average backfat thickness (9), Loin muscle area (7), Adipocyte diameter (6), Backfat at last rib (6), Conductivity 45 minutes post-mortem (6), Backfat at last lumbar (5), Head weight (5), Loin muscle depth (5), Mean corpuscular hemoglobin concentration (4), Mean corpuscular volume (4), NADP-malate dehydrogenase activity (4), Cannon bone circumference (3), Carcass length (…
Baoshan pigs	136	7	ALGA0040289	30761488	30.66-30.86	0.967966	ILRUN, SNRPC, UHRF1BP1, TAF11, ANKS1A	Average daily gain (13), Average backfat thickness (9), Head weight (7), Loin muscle area (7), Adipocyte diameter (6), Backfat at last rib (6), Conductivity 45 minutes post-mortem (6), Loin muscle depth (6), Backfat at last lumbar (5), Cannon bone circumference (5), Mean corpuscular hemoglobin concentration (5), Mean corpuscular volume (5), NADP-malate dehydrogenase activity (4), Carcass length (…
Baoshan pigs	137	7	ASGA0032562	30786798	30.69-30.89	0.96191	SNRPC, UHRF1BP1, TAF11, ANKS1A	Average daily gain (13), Average backfat thickness (9), Loin muscle area (8), Loin muscle depth (7), Adipocyte diameter (6), Backfat at last rib (6), Conductivity 45 minutes post-mortem (6), Backfat at last lumbar (5), Cannon bone circumference (5), Head weight (5), Mean corpuscular hemoglobin concentration (4), Mean corpuscular volume (4), NADP-malate dehydrogenase activity (4), Carcass length (…
Baoshan pigs	138	7	ALGA0040291	30821002	30.72-30.92	0.924918	SNRPC, UHRF1BP1, TAF11, ANKS1A	Average daily gain (13), Average backfat thickness (9), Loin muscle area (8), Adipocyte diameter (6), Backfat at last rib (6), Conductivity 45 minutes post-mortem (6), Loin muscle depth (6), Backfat at last lumbar (5), Cannon bone circumference (5), Head weight (4), Mean corpuscular hemoglobin concentration (4), Mean corpuscular volume (4), NADP-malate dehydrogenase activity (4), Carcass length (…
Baoshan pigs	139	7	INRA0024805	30836384	30.74-30.94	0.929333	UHRF1BP1, TAF11, ANKS1A	Average daily gain (13), Average backfat thickness (9), Loin muscle area (8), Cannon bone circumference (7), Adipocyte diameter (6), Backfat at last rib (6), Conductivity 45 minutes post-mortem (6), Loin muscle depth (6), Backfat at last lumbar (5), Head weight (5), Mean corpuscular hemoglobin concentration (5), Mean corpuscular volume (4), NADP-malate dehydrogenase activity (4), Carcass length (…
Baoshan pigs	140	7	DRGA0007508	33595513	33.5-33.7	0.7147	ZFAND3	Average daily gain (13), Average backfat thickness (9), Adipocyte diameter (6), Backfat at last rib (6), Conductivity 45 minutes post-mortem (6), Loin muscle area (6), Backfat at last lumbar (4), Cervical vertebra length (4), NADP-malate dehydrogenase activity (4), Carcass length (3), Carcass weight (hot) (3), Head weight (3), NADPH-generating enzyme activity (3), PH for Longissmus dorsi (3), pH …
Baoshan pigs	141	7	MARC0083963	43647170	43.55-43.75	0.827567	ENSSSCG00000042003, ENSSSCG00000042064, MMUT, CENPQ, GLYATL3, ENSSSCG00000001734, RHAG	Average backfat thickness (19), Average daily gain (18), Conductivity 45 minutes post-mortem (6), Backfat at last rib (5), Fat androstenone level (5), NADP-malate dehydrogenase activity (5), Backfat at last lumbar (4), Dressing percentage (4), Adipocyte diameter (3), Backfat at mid-back (3), Carcass length (3), Carcass weight (hot) (3), Leaf fat weight (3), NADPH-generating enzyme activity (3), P…
Baoshan pigs	142	7	ALGA0041258	43658166	43.56-43.76	0.768347	ENSSSCG00000042003, ENSSSCG00000042064, MMUT, CENPQ, GLYATL3, ENSSSCG00000001734, RHAG, CRISP2	Average backfat thickness (19), Average daily gain (18), Conductivity 45 minutes post-mortem (6), Backfat at last rib (5), Fat androstenone level (5), NADP-malate dehydrogenase activity (5), Backfat at last lumbar (4), Dressing percentage (4), Adipocyte diameter (3), Backfat at mid-back (3), Carcass length (3), Carcass weight (hot) (3), Leaf fat weight (3), NADPH-generating enzyme activity (3), P…
Baoshan pigs	143	7	M1GA0010269	43669059	43.57-43.77	0.740467	ENSSSCG00000042003, ENSSSCG00000042064, MMUT, CENPQ, GLYATL3, ENSSSCG00000001734, RHAG, CRISP2	Average backfat thickness (19), Average daily gain (18), Conductivity 45 minutes post-mortem (6), Backfat at last rib (5), Fat androstenone level (5), NADP-malate dehydrogenase activity (5), Backfat at last lumbar (4), Dressing percentage (4), Adipocyte diameter (3), Backfat at mid-back (3), Carcass length (3), Carcass weight (hot) (3), Leaf fat weight (3), NADPH-generating enzyme activity (3), P…
Baoshan pigs	144	7	ASGA0034343	63522661	63.42-63.62	0.706317	ENSSSCG00000047858, ENSSSCG00000043128, NKX2-8, NKX2-1	Average daily gain (5), Backfat at last rib (5), Average backfat thickness (4), Loin muscle area (4), Adipocyte diameter (3), Body weight (birth) (3), Loin weight (3), Alkaline phosphatase activity (2), backfat above muscle dorsi (2), Backfat at tenth rib (2), Carcass length (2), Ear area (2), Ear erectness (2), Ear weight (2), Ham weight (2), Loin muscle depth (2), Muscle moisture percentage (2)…
Baoshan pigs	145	8	MARC0084454	82620353	82.52-82.72	0.711599	ZNF827	Loin muscle area (3), Palmitic acid content (3), Ear area (2), Palmitoleic acid content (2), Stearic acid content (2), Abdominal fat weight (1), Age at puberty (1), Alkaline phosphatase activity (1), Average chain length (1), Backfat at rump (1), Belly weight (1), Bilirubin level (1), Body weight (3 weeks) (1), Body weight (30 weeks) (1), Body weight (34 weeks) (1), CD4-negative CD8-positive leuk…
Baoshan pigs	146	8	ASGA0096925	82635260	82.54-82.74	0.76635	ZNF827	Loin muscle area (3), Palmitic acid content (3), Ear area (2), Palmitoleic acid content (2), Stearic acid content (2), Abdominal fat weight (1), Age at puberty (1), Alkaline phosphatase activity (1), Average chain length (1), Backfat at rump (1), Belly weight (1), Bilirubin level (1), Body weight (3 weeks) (1), Body weight (30 weeks) (1), Body weight (34 weeks) (1), CD4-negative CD8-positive leuk…
Baoshan pigs	147	8	ASGA0039159	82803733	82.7-82.9	0.752516	ENSSSCG00000050049, ENSSSCG00000049104, ENSSSCG00000050119, ZNF827, C4orf51, MMAA, ENSSSCG00000045592	Loin muscle area (3), Ear area (2), Palmitic acid content (2), Palmitoleic acid content (2), Stearic acid content (2), Abdominal fat weight (1), Alkaline phosphatase activity (1), Average chain length (1), Backfat at rump (1), Belly weight (1), Bilirubin level (1), Body weight (3 weeks) (1), Body weight (30 weeks) (1), Body weight (34 weeks) (1), CD4-negative CD8-positive leukocyte percentage (1)…
Baoshan pigs	148	8	ALGA0048720	95231162	95.13-95.33	0.721993	ENSSSCG00000047919, ENSSSCG00000045436, ENSSSCG00000043290	Backfat between 3rd and 4th last ribs (5), Red blood cell count (4), Lean meat percentage (3), Ear area (2), Loin muscle area (2), Palmitic acid content (2), Palmitoleic acid content (2), Teat number (2), Abdominal fat weight (1), Age at puberty (1), Alkaline phosphatase activity (1), Average chain length (1), Backfat at last rib (1), Backfat at tenth rib (1), Backfat linear at last rib (1), Corp…
Baoshan pigs	149	8	MARC0045606	95253518	95.15-95.35	0.830608	ENSSSCG00000047919, ENSSSCG00000045436, ENSSSCG00000043290	Backfat between 3rd and 4th last ribs (5), Red blood cell count (4), Lean meat percentage (3), Ear area (2), Loin muscle area (2), Palmitic acid content (2), Palmitoleic acid content (2), Teat number (2), Abdominal fat weight (1), Age at puberty (1), Alkaline phosphatase activity (1), Average chain length (1), Backfat at last rib (1), Backfat at tenth rib (1), Backfat linear at last rib (1), Corp…
Baoshan pigs	150	8	ASGA0039389	95280604	95.18-95.38	0.858602	ENSSSCG00000047919, ENSSSCG00000045436	Backfat between 3rd and 4th last ribs (6), Lean meat percentage (4), Red blood cell count (4), Ear area (2), Loin muscle area (2), Palmitic acid content (2), Palmitoleic acid content (2), Teat number (2), Abdominal fat weight (1), Age at puberty (1), Alkaline phosphatase activity (1), Average chain length (1), Backfat at last rib (1), Backfat at tenth rib (1), Backfat linear at last rib (1), Corp…
Baoshan pigs	151	8	ALGA0048723	95292515	95.19-95.39	0.858602	ENSSSCG00000047919, ENSSSCG00000045436	Backfat between 3rd and 4th last ribs (6), Lean meat percentage (4), Red blood cell count (4), Ear area (2), Loin muscle area (2), Palmitic acid content (2), Palmitoleic acid content (2), Teat number (2), Abdominal fat weight (1), Age at puberty (1), Alkaline phosphatase activity (1), Average chain length (1), Backfat at last rib (1), Backfat at tenth rib (1), Backfat linear at last rib (1), Corp…
Baoshan pigs	152	8	M1GA0012006	95359278	95.26-95.46	0.862152	--	Backfat between 3rd and 4th last ribs (5), Red blood cell count (4), Lean meat percentage (3), Ear area (2), Loin muscle area (2), Palmitic acid content (2), Palmitoleic acid content (2), Teat number (2), Total number born alive (2), Abdominal fat weight (1), Age at puberty (1), Alkaline phosphatase activity (1), Average chain length (1), Backfat at last rib (1), Backfat at tenth rib (1), Backfat…
Baoshan pigs	153	8	DRGA0008716	95428483	95.33-95.53	0.769028	--	Red blood cell count (4), Backfat between 3rd and 4th last ribs (2), Ear area (2), Loin muscle area (2), Palmitic acid content (2), Palmitoleic acid content (2), Teat number (2), Total number born alive (2), Abdominal fat weight (1), Age at puberty (1), Alkaline phosphatase activity (1), Average chain length (1), Backfat at last rib (1), Backfat at tenth rib (1), Backfat linear at last rib (1), C…
Baoshan pigs	154	8	H3GA0025195	95660047	95.56-95.76	0.867569	C4orf33	Red blood cell count (4), Ear area (2), Loin muscle area (2), Palmitic acid content (2), Palmitoleic acid content (2), Teat number (2), Abdominal fat weight (1), Age at puberty (1), Alkaline phosphatase activity (1), Average chain length (1), Backfat at last rib (1), Backfat at tenth rib (1), Backfat linear at last rib (1), Corpus luteum number (1), Estimated carcass lean content (1), Fat area pe…
Baoshan pigs	155	8	ALGA0049082	106369969	106.27-106.47	0.751778	ENSSSCG00000036158	Red blood cell count (4), Litter size (2), Palmitic acid content (2), Palmitoleic acid content (2), Abdominal fat weight (1), Adipocyte diameter (1), Age at puberty (1), Arachidic acid content (1), Average backfat thickness (1), Average chain length (1), Average daily gain (1), Backfat at last rib (1), Backfat at tenth rib (1), Backfat linear at last rib (1), Belly meat content (1), Corpus luteum…
Baoshan pigs	156	8	ALGA0106192	124443641	124.34-124.54	0.724047	UNC5C, BMPR1B	Fat area percentage in carcass (3), Litter size (3), Scrotal/inguinal hernia (3), Loin muscle area (2), Muscle moisture percentage (2), Age at puberty (1), Arachidic acid content (1), Carcass weight (hot) (1), CO2 partial pressure (1), Cooking yield (1), Lauric acid content (1), Meat color-L (1), Melanoma susceptibility (1), Monocyte number (1), Off-flavor score (1), Oxygen saturation (1), pH 24 …
Baoshan pigs	157	9	ASGA0042057	21128058	21.03-21.23	0.772459	ENSSSCG00000043229	Average daily gain (2), Backfat at mid-back (2), Average backfat thickness (1), backfat above muscle dorsi (1), Backfat at rump (1), Belly fat area (1), Body weight (weaning) (1), Ear erectness (1), Ham weight (1), Leptin level (1), Linolenic acid content (1), Meat color a* (1), Meat color L* (1), Muscle moisture percentage (1), Myristic acid content (1), Nonfunctional nipples (1), Shear force (1…
Baoshan pigs	158	9	ALGA0052297	31017167	30.92-31.12	0.743237	CNTN5	Average daily gain (2), Backfat at mid-back (2), Leaf fat weight (2), Average backfat thickness (1), backfat above muscle dorsi (1), Belly fat area (1), Body weight (16 days) (1), Body weight (weaning) (1), Ear erectness (1), Ham weight (1), Leptin level (1), Loin muscle area (1), Meat color a* (1), Meat color L* (1), Muscle moisture percentage (1), Nonfunctional nipples (1), Shear force (1), ten…
Baoshan pigs	159	9	MARC0069464	31157455	31.06-31.26	0.768497	CNTN5	Average daily gain (2), Backfat at mid-back (2), Leaf fat weight (2), Average backfat thickness (1), backfat above muscle dorsi (1), Belly fat area (1), Body weight (16 days) (1), Body weight (weaning) (1), Ear erectness (1), Ham weight (1), Leptin level (1), Loin muscle area (1), Meat color a* (1), Meat color L* (1), Muscle moisture percentage (1), Nonfunctional nipples (1), Shear force (1), ten…
Baoshan pigs	160	9	ASGA0042446	31288970	31.19-31.39	0.737302	CNTN5	Average daily gain (2), Backfat at mid-back (2), Leaf fat weight (2), Average backfat thickness (1), backfat above muscle dorsi (1), Belly fat area (1), Body weight (16 days) (1), Body weight (weaning) (1), Ear erectness (1), Ham weight (1), Leptin level (1), Loin muscle area (1), Meat color a* (1), Meat color L* (1), Muscle moisture percentage (1), Nonfunctional nipples (1), Shear force (1), ten…
Baoshan pigs	161	9	DRGA0009289	31398687	31.3-31.5	0.729098	CNTN5	Average daily gain (2), Backfat at mid-back (2), Leaf fat weight (2), Average backfat thickness (1), backfat above muscle dorsi (1), Belly fat area (1), Body weight (16 days) (1), Body weight (weaning) (1), Ear erectness (1), Ham weight (1), Leptin level (1), Loin muscle area (1), Meat color a* (1), Meat color L* (1), Muscle moisture percentage (1), Nonfunctional nipples (1), Shear force (1), ten…
Baoshan pigs	162	9	ALGA0052307	31434163	31.33-31.53	0.872591	CNTN5	Average daily gain (2), Backfat at mid-back (2), Leaf fat weight (2), Average backfat thickness (1), backfat above muscle dorsi (1), Belly fat area (1), Body weight (16 days) (1), Body weight (weaning) (1), Ear erectness (1), Ham weight (1), Leptin level (1), Loin muscle area (1), Meat color a* (1), Meat color L* (1), Muscle moisture percentage (1), Nonfunctional nipples (1), Shear force (1), ten…
Baoshan pigs	163	9	MARC0075559	31701292	31.6-31.8	0.743417	ARHGAP42	Average daily gain (2), Backfat at mid-back (2), Leaf fat weight (2), Anal atresia (1), Average backfat thickness (1), backfat above muscle dorsi (1), Belly fat area (1), Body weight (16 days) (1), Body weight (weaning) (1), Ear erectness (1), Ham weight (1), Leptin level (1), Loin muscle area (1), Meat color a* (1), Meat color L* (1), Muscle moisture percentage (1), Nonfunctional nipples (1), Sh…
Baoshan pigs	164	9	ASGA0042459	31716618	31.62-31.82	0.710196	ARHGAP42	Average daily gain (2), Backfat at mid-back (2), Leaf fat weight (2), Anal atresia (1), Average backfat thickness (1), backfat above muscle dorsi (1), Belly fat area (1), Body weight (16 days) (1), Body weight (weaning) (1), Ear erectness (1), Ham weight (1), Leptin level (1), Loin muscle area (1), Meat color a* (1), Meat color L* (1), Muscle moisture percentage (1), Nonfunctional nipples (1), Sh…
Baoshan pigs	165	9	M1GA0013009	47675794	47.58-47.78	0.760198	ENSSSCG00000041436, ENSSSCG00000043534, ARHGEF12, GRIK4	Backfat at mid-back (2), Leaf fat weight (2), androstenone laboratory (1), Average backfat thickness (1), Average daily gain (1), backfat above muscle dorsi (1), CSFV antibody level (1), Ear erectness (1), Liver weight (1), Meat color a* (1), Meat color L* (1), Melanoma susceptibility (1), Muscle fat content (1), Muscle moisture percentage (1), Nonfunctional nipples (1), Palmitoleic acid content …
Baoshan pigs	166	9	INRA0031791	47798392	47.7-47.9	0.766127	GRIK4	Backfat at mid-back (2), Leaf fat weight (2), androstenone laboratory (1), Average backfat thickness (1), Average daily gain (1), backfat above muscle dorsi (1), CSFV antibody level (1), Ear erectness (1), Liver weight (1), Meat color a* (1), Meat color L* (1), Melanoma susceptibility (1), Muscle fat content (1), Muscle moisture percentage (1), Nonfunctional nipples (1), Palmitoleic acid content …
Baoshan pigs	167	9	ASGA0043152	52657055	52.56-52.76	0.710034	PKNOX2, FEZ1, EI24, STT3A, CHEK1	Backfat at mid-back (2), Fat area percentage in carcass (2), Loin muscle area (2), Stearic acid content (2), androstenone laboratory (1), Average daily gain (1), backfat above muscle dorsi (1), Ear erectness (1), Fat percentage in carcass (1), Leaf fat weight (1), Leptin level (1), Linoleic acid content (1), Liver weight (1), Meat color a* (1), Meat color L* (1), Melanoma susceptibility (1), Musc…
Baoshan pigs	168	9	ASGA0044846	128248732	128.15-128.35	0.814797	PLA2G4A	Coping behavior (3), Mean corpuscular hemoglobin concentration (2), Mean corpuscular hemoglobin content (2), Arachidic acid content (1), Average backfat thickness (1), backfat above muscle dorsi (1), Backfat at first rib (1), body weight (10 weeks) (1), Capric acid content (1), Carcass length (1), Carcass weight (hot) (1), Creatine kinase level (1), Diameter of type IIa muscle fibers (1), Fat and…
Baoshan pigs	169	9	ASGA0044853	128331592	128.23-128.43	1.03688	KCNK2	Coping behavior (3), Mean corpuscular hemoglobin concentration (2), Mean corpuscular hemoglobin content (2), Arachidic acid content (1), Average backfat thickness (1), backfat above muscle dorsi (1), Backfat at first rib (1), body weight (10 weeks) (1), Capric acid content (1), Carcass length (1), Carcass weight (hot) (1), Creatine kinase level (1), Diameter of type IIa muscle fibers (1), Fat and…
Baoshan pigs	170	9	MARC0070295	128431815	128.33-128.53	0.874523	KCNK2	Coping behavior (7), Feed efficiency (4), Mean corpuscular hemoglobin concentration (2), Mean corpuscular hemoglobin content (2), Arachidic acid content (1), Average backfat thickness (1), backfat above muscle dorsi (1), Backfat at first rib (1), body weight (10 weeks) (1), Capric acid content (1), Carcass length (1), Carcass weight (hot) (1), Creatine kinase level (1), Diameter of type IIa muscl…
Baoshan pigs	171	9	CASI0006830	129225630	129.13-129.33	0.714137	U6, PTPN14, ENSSSCG00000050019, SMYD2	Mean corpuscular hemoglobin concentration (2), Mean corpuscular hemoglobin content (2), Arachidic acid content (1), Average backfat thickness (1), backfat above muscle dorsi (1), Backfat at first rib (1), body weight (10 weeks) (1), Capric acid content (1), Carcass length (1), Carcass weight (hot) (1), Creatine kinase level (1), Diameter of type IIa muscle fibers (1), Gestation length (1), Hemogl…
Baoshan pigs	172	10	ALGA0056456	3293112	3.19-3.39	0.723099	BRINP3	Average daily gain (2), Percentage type I fibers (2), Body weight (slaughter) (1), Carcass weight (cold) (1), Change in interferon-gamma level (1), Days to 100 kg (1), Fat androstenone level (1), Ham weight (1), Head weight (1), Hemolytic complement activity (alternative pathway) (1), Interleukin-10 level (1), Loin and neck meat weight (1), Marbling (1), Meat color a* (1), Meat color b* (1), Numb…
Baoshan pigs	173	10	ALGA0116707	18498587	18.4-18.6	0.875864	SMYD3	Average daily gain (4), Creatinine level (2), Marbling (2), Meat color a* (2), Palmitic acid content (2), Percentage type I fibers (2), Average daily lean meat gain (1), Backfat at mid-back (1), Body weight (birth) (1), Body weight (slaughter) (1), Carcass weight (cold) (1), Carcass weight (hot) (1), Change in interferon-gamma level (1), Ham weight (1), Head weight (1), Interleukin-10 level (1), …
Baoshan pigs	174	10	DRGA0017523	18506326	18.41-18.61	0.768679	SMYD3	Average daily gain (4), Creatinine level (2), Marbling (2), Meat color a* (2), Palmitic acid content (2), Percentage type I fibers (2), Average daily lean meat gain (1), Backfat at mid-back (1), Body weight (birth) (1), Body weight (slaughter) (1), Carcass weight (cold) (1), Carcass weight (hot) (1), Change in interferon-gamma level (1), Ham weight (1), Head weight (1), Interleukin-10 level (1), …
Baoshan pigs	175	10	MARC0064437	18566454	18.47-18.67	0.813314	SMYD3	Average daily gain (4), Creatinine level (2), Marbling (2), Meat color a* (2), Palmitic acid content (2), Percentage type I fibers (2), Average daily lean meat gain (1), Backfat at mid-back (1), Body weight (birth) (1), Body weight (slaughter) (1), Carcass weight (cold) (1), Carcass weight (hot) (1), Change in interferon-gamma level (1), Ham weight (1), Head weight (1), Interleukin-10 level (1), …
Baoshan pigs	176	10	ALGA0119776	18606300	18.51-18.71	0.853086	SMYD3	Average daily gain (4), Creatinine level (2), Marbling (2), Meat color a* (2), Percentage type I fibers (2), Average daily lean meat gain (1), Backfat at mid-back (1), Body weight (birth) (1), Body weight (slaughter) (1), Carcass weight (cold) (1), Carcass weight (hot) (1), Change in interferon-gamma level (1), Ham weight (1), Head weight (1), Interleukin-10 level (1), Knuckle ham weight (1), Lin…
Baoshan pigs	177	10	ASGA0047853	43511254	43.41-43.61	0.754186	ENSSSCG00000049690, CUBN, TRDMT1, VIM, ST8SIA6	Teat number (4), Average daily gain (2), Average instron (star probe) force (2), Body weight (slaughter) (2), Intramuscular fat content (2), Marbling (2), Shear force (2), Backfat at last rib (1), Backfat at mid-back (1), Backfat linear at last rib (1), Body weight (46 days) (1), Carcass weight (cold) (1), Carcass weight (hot) (1), chew score (1), Conductivity 24 hours postmortem (ham) (1), Conne…
Baoshan pigs	178	11	ALGA0060956	13749336	13.65-13.85	0.713526	ENSSSCG00000047667, ENSSSCG00000044780, ENSSSCG00000046274, ENSSSCG00000048951, UFM1	Percentage type IIb fibers (3), Hemolytic complement activity (alternative pathway) (2), Loin muscle area (2), Loin muscle depth (2), Percentage type IIa fibers (2), Toll-like receptor 9 level (2), Backfat at last rib (1), Backfat at tenth rib (1), Backfat thickness between 3rd and 4th rib (1), Backfat weight (1), Belly weight (1), Carcass length (1), Change in interferon-gamma level (1), Conduct…
Baoshan pigs	179	11	DRGA0010889	13868432	13.77-13.97	0.844819	UFM1, FREM2	Percentage type IIb fibers (3), Hemolytic complement activity (alternative pathway) (2), Loin muscle area (2), Loin muscle depth (2), Percentage type IIa fibers (2), Toll-like receptor 9 level (2), Backfat at last rib (1), Backfat at tenth rib (1), Backfat thickness between 3rd and 4th rib (1), Backfat weight (1), Belly weight (1), Carcass length (1), Change in interferon-gamma level (1), Conduct…
Baoshan pigs	180	11	ALGA0060957	13876237	13.78-13.98	1.07577	UFM1, FREM2	Percentage type IIb fibers (3), Hemolytic complement activity (alternative pathway) (2), Loin muscle area (2), Loin muscle depth (2), Percentage type IIa fibers (2), Toll-like receptor 9 level (2), Backfat at last rib (1), Backfat at tenth rib (1), Backfat thickness between 3rd and 4th rib (1), Backfat weight (1), Belly weight (1), Carcass length (1), Change in interferon-gamma level (1), Conduct…
Baoshan pigs	181	12	ASGA0053324	13751410	13.65-13.85	0.778205	HELZ, PSMD12, NOL11	Backfat at last rib (4), Actinobacillus pleuropneumoniae susceptibility (3), Teat number (3), Myristic acid content (2), Backfat at mid-back (1), body weight (10 weeks) (1), Carcass length (1), Cholesterol level (1), HDL cholesterol (1), Interleukin-10 level (1), LDL cholesterol (1), Leaf fat weight (1), Lean meat percentage (1), Linolenic acid content (1), Muscle moisture percentage (1), pH 24 h…
Baoshan pigs	182	12	ASGA0053328	13826063	13.73-13.93	0.855849	PSMD12, NOL11, ENSSSCG00000049844	Backfat at last rib (4), Actinobacillus pleuropneumoniae susceptibility (3), Teat number (3), Myristic acid content (2), Backfat at mid-back (1), body weight (10 weeks) (1), Carcass length (1), Cholesterol level (1), HDL cholesterol (1), Interleukin-10 level (1), LDL cholesterol (1), Leaf fat weight (1), Lean meat percentage (1), Linolenic acid content (1), Muscle moisture percentage (1), pH 24 h…
Baoshan pigs	183	13	MARC0088190	4548151	4.45-4.65	0.836322	TBC1D5, ENSSSCG00000049233, ENSSSCG00000049368	Salmonella count in spleen (3), Average backfat thickness (2), Average daily gain (2), Backfat at tenth rib (2), Actinobacillus pleuropneumoniae susceptibility (1), Body temperature (1), Corpus luteum number (1), Ear weight (1), LDL cholesterol (1), Lean meat percentage (1), Meat color-b (1), Myofibril fragmentation index (1), Nonfunctional nipples (1), PH for Longissmus dorsi (1), Salmonella cou…
Baoshan pigs	184	13	INRA0039425	4577294	4.48-4.68	0.726661	TBC1D5, ENSSSCG00000049233, ENSSSCG00000049368	Salmonella count in spleen (3), Average backfat thickness (2), Average daily gain (2), Backfat at tenth rib (2), Actinobacillus pleuropneumoniae susceptibility (1), Body temperature (1), Corpus luteum number (1), Ear weight (1), LDL cholesterol (1), Lean meat percentage (1), Meat color-b (1), Myofibril fragmentation index (1), Nonfunctional nipples (1), PH for Longissmus dorsi (1), Salmonella cou…
Baoshan pigs	185	13	ASGA0055719	4592633	4.49-4.69	0.860663	TBC1D5, ENSSSCG00000049233, ENSSSCG00000049368	Salmonella count in spleen (3), Average backfat thickness (2), Average daily gain (2), Backfat at tenth rib (2), Actinobacillus pleuropneumoniae susceptibility (1), Body temperature (1), Corpus luteum number (1), Ear weight (1), LDL cholesterol (1), Lean meat percentage (1), Meat color-b (1), Myofibril fragmentation index (1), Nonfunctional nipples (1), PH for Longissmus dorsi (1), Salmonella cou…
Baoshan pigs	186	13	ASGA0055725	4650280	4.55-4.75	0.815111	TBC1D5, ENSSSCG00000049368	Salmonella count in spleen (3), Average backfat thickness (2), Average daily gain (2), Backfat at tenth rib (2), Actinobacillus pleuropneumoniae susceptibility (1), Body temperature (1), Corpus luteum number (1), Ear weight (1), LDL cholesterol (1), Lean meat percentage (1), Meat color-b (1), Myofibril fragmentation index (1), Nonfunctional nipples (1), PH for Longissmus dorsi (1), Salmonella cou…
Baoshan pigs	187	13	ALGA0068579	17148358	17.05-17.25	0.777824	GADL1	Average backfat thickness (2), Average daily gain (2), Salmonella count in spleen (2), Actinobacillus pleuropneumoniae susceptibility (1), Backfat at tenth rib (1), Body temperature (1), Corpus luteum number (1), Ear weight (1), LDL cholesterol (1), Lean meat percentage (1), Loin muscle area (1), Meat color-b (1), Myofibril fragmentation index (1), Nonfunctional nipples (1), PH for Longissmus dor…
Baoshan pigs	188	13	ALGA0068582	17162118	17.06-17.26	0.970692	GADL1	Average backfat thickness (2), Average daily gain (2), Salmonella count in spleen (2), Actinobacillus pleuropneumoniae susceptibility (1), Backfat at tenth rib (1), Body temperature (1), Corpus luteum number (1), Ear weight (1), LDL cholesterol (1), Lean meat percentage (1), Loin muscle area (1), Meat color-b (1), Myofibril fragmentation index (1), Nonfunctional nipples (1), PH for Longissmus dor…
Baoshan pigs	189	13	ASGA0056441	17174006	17.07-17.27	0.796284	GADL1	Average backfat thickness (2), Average daily gain (2), Salmonella count in spleen (2), Actinobacillus pleuropneumoniae susceptibility (1), Backfat at tenth rib (1), Body temperature (1), Corpus luteum number (1), Ear weight (1), LDL cholesterol (1), Lean meat percentage (1), Loin muscle area (1), Meat color-b (1), Myofibril fragmentation index (1), Nonfunctional nipples (1), PH for Longissmus dor…
Baoshan pigs	190	13	ALGA0104467	95457555	95.36-95.56	0.757712	PLCH1	Backfat at last rib (2), Calcium level (2), Carcass length (2), Loin muscle area (2), Loin weight (2), Meat color a* (2), Nonfunctional nipples (2), PH for Longissmus dorsi (2), Red blood cell count (2), Actinobacillus pleuropneumoniae susceptibility (1), Arachidic acid content (1), Average daily gain (1), backfat at P2 position (1), Basophil number (1), Capric acid content (1), Conductivity 45 m…
Baoshan pigs	191	13	INRA0040909	118682540	118.58-118.78	0.740405	U6, TTC14, CCDC39, ENSSSCG00000041320	Backfat at last rib (3), Meat color a* (3), Adipocyte diameter (2), Carcass length (2), External fat on ham (2), Hematocrit (2), Hemoglobin (2), Mean corpuscular hemoglobin content (2), PH for Longissmus dorsi (2), 3 hr-9 hr pH decline (1), Actinobacillus pleuropneumoniae susceptibility (1), Arachidic acid content (1), Average daily gain (1), backfat at P2 position (1), Backfat between 3rd and 4t…
Baoshan pigs	192	13	MARC0008872	136268964	136.17-136.37	0.719553	ENSSSCG00000048298, ENSSSCG00000046014, ENSSSCG00000046598, ENSSSCG00000047961	Meat color a* (3), Adipocyte diameter (2), Average daily gain (2), Backfat at last rib (2), External fat on ham (2), Hematocrit (2), Hemoglobin (2), Mean corpuscular hemoglobin content (2), Actinobacillus pleuropneumoniae susceptibility (1), Arachidic acid content (1), Body weight (5 weeks) (1), Body weight (slaughter) (1), Capric acid content (1), Cholesterol level (1), Corpus luteum number (1),…
Baoshan pigs	193	13	ASGA0059210	154302596	154.2-154.4	0.784309	ENSSSCG00000051613	Interleukin-12 level (3), Meat color a* (3), Average daily gain (2), Body weight (5 weeks) (2), Hematocrit (2), Hemoglobin (2), Mean corpuscular hemoglobin content (2), Red blood cell count (2), Actinobacillus pleuropneumoniae susceptibility (1), Arachidic acid content (1), Backfat at last rib (1), Cholesterol level (1), Corpus luteum number (1), Cortisol level (1), Feed conversion ratio (1), Mea…
Baoshan pigs	194	13	ALGA0112221	158352671	158.25-158.45	0.73355	ABI3BP, TFG, ADGRG7, TMEM45A	Interleukin-12 level (3), Average daily gain (2), Body weight (5 weeks) (2), Actinobacillus pleuropneumoniae susceptibility (1), Arachidic acid content (1), Calcium level (1), Cholesterol level (1), Corpus luteum number (1), Cortisol level (1), Feed conversion ratio (1), Maternal infanticide (1), Mean corpuscular hemoglobin content (1), Mean corpuscular volume (1), Meat color a* (1), Melanoma sus…
Baoshan pigs	195	13	ASGA0059484	180138105	180.04-180.24	0.74355	ENSSSCG00000051574	Body weight (5 weeks) (2), Actinobacillus pleuropneumoniae susceptibility (1), Arachidic acid content (1), Average daily gain (1), Calcium level (1), Cholesterol level (1), Corpus luteum number (1), Cortisol level (1), Eicosatrienoic acid content (1), Mean corpuscular hemoglobin content (1), Mean corpuscular volume (1), Melanoma susceptibility (1), Red blood cell count (1), Shoulder external fat …
Baoshan pigs	196	13	ALGA0118699	181997721	181.9-182.1	0.75904	ENSSSCG00000043148, ENSSSCG00000044161, ENSSSCG00000050489, ENSSSCG00000048248	Body weight (5 weeks) (2), Actinobacillus pleuropneumoniae susceptibility (1), Arachidic acid content (1), Average daily gain (1), Calcium level (1), Cholesterol level (1), Cooking loss (1), Cortisol level (1), Intramuscular fat content (1), Mean corpuscular hemoglobin content (1), Mean corpuscular volume (1), Melanoma susceptibility (1), Red blood cell count (1), Shoulder external fat weight (1)…
Baoshan pigs	197	13	ASGA0059528	182109345	182.01-182.21	0.761775	ENSSSCG00000041266, ENSSSCG00000048248, ENSSSCG00000032702, ENSSSCG00000021535, BTG3	Body weight (5 weeks) (2), Actinobacillus pleuropneumoniae susceptibility (1), Arachidic acid content (1), Average daily gain (1), Calcium level (1), Cholesterol level (1), Cortisol level (1), Mean corpuscular hemoglobin content (1), Mean corpuscular volume (1), Melanoma susceptibility (1), Red blood cell count (1), Shoulder external fat weight (1), subjective abnormal odor (1), subjective pork o…
Baoshan pigs	198	14	ASGA0061207	10180006	10.08-10.28	0.724755	ENSSSCG00000051172, ENSSSCG00000044680, ENSSSCG00000044047, ENSSSCG00000041442, PPP2R2A	Percentage type I fibers (2), androstenone sensory panel (1), Arachidonic acid content (1), Average backfat thickness (1), backfat above muscle dorsi (1), Backfat at last rib (1), body mass index (1), Body weight (3 weeks) (1), Body weight (1), C3c concentration (1), CD4-negative CD8-positive leukocyte percentage (1), Cryptorchidism (1), Daily feed intake (1), Eicosenoic acid to eicosanoic acid r…
Baoshan pigs	199	14	ALGA0075125	10231076	10.13-10.33	0.710251	ENSSSCG00000044047, PPP2R2A, BNIP3L	body mass index (2), Percentage type I fibers (2), androstenone sensory panel (1), Arachidonic acid content (1), Average backfat thickness (1), backfat above muscle dorsi (1), Backfat at last rib (1), Body weight (1), C3c concentration (1), CD4-negative CD8-positive leukocyte percentage (1), Cryptorchidism (1), Daily feed intake (1), Eicosenoic acid to eicosanoic acid ratio (1), Front feet confor…
Baoshan pigs	200	14	INRA0042505	10255503	10.16-10.36	0.706465	ENSSSCG00000044047, PPP2R2A, BNIP3L	body mass index (2), Percentage type I fibers (2), androstenone sensory panel (1), Arachidonic acid content (1), Average backfat thickness (1), backfat above muscle dorsi (1), Backfat at last rib (1), C3c concentration (1), CD4-negative CD8-positive leukocyte percentage (1), Cryptorchidism (1), Daily feed intake (1), Eicosenoic acid to eicosanoic acid ratio (1), Front feet conformation (1), Hapto…
Baoshan pigs	201	14	DRGA0013545	10298377	10.2-10.4	0.750741	PPP2R2A, BNIP3L	body mass index (2), Percentage type I fibers (2), androstenone sensory panel (1), Arachidonic acid content (1), Average backfat thickness (1), backfat above muscle dorsi (1), Backfat at last rib (1), C3c concentration (1), CD4-negative CD8-positive leukocyte percentage (1), Cryptorchidism (1), Daily feed intake (1), Front feet conformation (1), Haptoglobin concentration (1), Hind feet conformati…
Baoshan pigs	202	14	ALGA0075153	10404340	10.3-10.5	0.841911	BNIP3L, PNMA2, DPYSL2	Percentage type I fibers (2), androstenone sensory panel (1), Arachidonic acid content (1), Average backfat thickness (1), Average daily gain (1), backfat above muscle dorsi (1), Backfat at last rib (1), body mass index (1), C3c concentration (1), CD4-negative CD8-positive leukocyte percentage (1), Daily feed intake (1), Days to 100 kg (1), Front feet conformation (1), Haptoglobin concentration (…
Baoshan pigs	203	14	ALGA0077070	38829182	38.73-38.93	0.838854	TPCN1, SLC8B1, OAS2, OAS1, RPH3A	Fat androstenone level (4), Shear force at first peak (3), Total number born alive (3), Average backfat thickness (2), Creatinine level (2), Loin muscle area (2), Percentage type I fibers (2), Percentage type IIb fibers (2), Reflectance value (2), Abdominal fat weight (1), Adipocyte diameter (1), Arachidonic acid content (1), Average instron (star probe) force (1), backfat above muscle dorsi (1),…
Baoshan pigs	204	14	ALGA0077075	38841343	38.74-38.94	0.804168	TPCN1, SLC8B1, OAS2, OAS1, RPH3A	Fat androstenone level (4), Shear force at first peak (3), Total number born alive (3), Average backfat thickness (2), Creatinine level (2), Loin muscle area (2), Percentage type I fibers (2), Percentage type IIb fibers (2), Reflectance value (2), Abdominal fat weight (1), Adipocyte diameter (1), Arachidonic acid content (1), Average instron (star probe) force (1), backfat above muscle dorsi (1),…
Baoshan pigs	205	14	MARC0080850	38870474	38.77-38.97	0.971421	TPCN1, SLC8B1, OAS2, OAS1, RPH3A	Fat androstenone level (4), Shear force at first peak (3), Total number born alive (3), Average backfat thickness (2), Creatinine level (2), Loin muscle area (2), Percentage type I fibers (2), Percentage type IIb fibers (2), Reflectance value (2), Abdominal fat weight (1), Adipocyte diameter (1), Arachidonic acid content (1), Average instron (star probe) force (1), backfat above muscle dorsi (1),…
Baoshan pigs	206	14	ASGA0062900	38886155	38.79-38.99	0.736574	SLC8B1, OAS2, OAS1, RPH3A	Fat androstenone level (4), Shear force at first peak (3), Total number born alive (3), Average backfat thickness (2), Creatinine level (2), Loin muscle area (2), Percentage type I fibers (2), Percentage type IIb fibers (2), Reflectance value (2), Abdominal fat weight (1), Adipocyte diameter (1), Arachidonic acid content (1), Average instron (star probe) force (1), backfat above muscle dorsi (1),…
Baoshan pigs	207	14	ASGA0062901	38907084	38.81-39.01	0.871307	SLC8B1, OAS2, OAS1, RPH3A	Fat androstenone level (4), Shear force at first peak (3), Total number born alive (3), Average backfat thickness (2), Creatinine level (2), Loin muscle area (2), Percentage type I fibers (2), Percentage type IIb fibers (2), Reflectance value (2), Abdominal fat weight (1), Adipocyte diameter (1), Arachidonic acid content (1), Average instron (star probe) force (1), backfat above muscle dorsi (1),…
Baoshan pigs	208	14	INRA0045035	76737908	76.64-76.84	0.842518	VCL, ENSSSCG00000051055, AP3M1, ADK	Aspartate aminotransferase activity (14), Loin muscle area (5), Adipocyte diameter (3), Oleic acid content (3), Shear force at first peak (3), Shear force (3), Stearic acid content (3), Backfat at last rib (2), Carcass length (2), Estimated carcass lean content (2), Ham percentage (2), Ham weight (2), Melting point (2), pH 24 hr post-mortem (loin) (2), Abdominal fat weight (1), androstenone senso…
Baoshan pigs	209	14	ALGA0079432	86548955	86.45-86.65	0.776849	GRID1	Aspartate aminotransferase activity (14), Loin muscle area (4), Oleic acid content (3), Shear force at first peak (3), Shear force (3), Estimated carcass lean content (2), Melting point (2), pH 24 hr post-mortem (loin) (2), Stearic acid content (2), androstenone sensory panel (1), Arachidonic acid content (1), Backfat at last rib (1), Body weight (birth) (1), Capric acid content (1), Carcass weig…
Baoshan pigs	210	14	DRGA0014334	95853614	95.75-95.95	0.728823	ENSSSCG00000010426, ENSSSCG00000046241	Aspartate aminotransferase activity (14), Loin muscle area (4), Oleic acid content (3), Shear force at first peak (3), Shear force (3), Estimated carcass lean content (2), Meat color L* (2), Melting point (2), pH 24 hr post-mortem (loin) (2), Stearic acid content (2), androstenone sensory panel (1), Arachidonic acid content (1), Backfat at last rib (1), Body weight (birth) (1), Capric acid conten…
Baoshan pigs	211	14	ALGA0080256	98712454	98.61-98.81	0.765716	PRKG1	Loin muscle area (3), Shear force at first peak (3), Shear force (3), Estimated carcass lean content (2), Meat color L* (2), pH 24 hr post-mortem (loin) (2), Arachidonic acid content (1), Backfat at last rib (1), Body weight (birth) (1), Capric acid content (1), Carcass weight (cold) (1), Drip loss (1), Fat-cuts percentage (1), Fat protein content (1), Feed conversion ratio (1), Lactate level (1)…
Baoshan pigs	212	14	ASGA0065536	98882885	98.78-98.98	0.749407	ENSSSCG00000042845, PRKG1, A1CF	Loin muscle area (3), Shear force at first peak (3), Shear force (3), Estimated carcass lean content (2), Meat color L* (2), pH 24 hr post-mortem (loin) (2), Arachidonic acid content (1), Backfat at last rib (1), Body weight (birth) (1), Capric acid content (1), Carcass weight (cold) (1), Drip loss (1), Fat-cuts percentage (1), Fat protein content (1), Lactate level (1), Light butt ham weight (1)…
Baoshan pigs	213	14	MARC0069003	98901034	98.8-99	0.819347	ENSSSCG00000044575, ENSSSCG00000042845, A1CF	Loin muscle area (3), Shear force at first peak (3), Shear force (3), Estimated carcass lean content (2), Meat color L* (2), pH 24 hr post-mortem (loin) (2), Arachidonic acid content (1), Backfat at last rib (1), Body weight (birth) (1), Capric acid content (1), Carcass weight (cold) (1), Drip loss (1), Fat-cuts percentage (1), Fat protein content (1), Lactate level (1), Light butt ham weight (1)…
Baoshan pigs	214	14	ALGA0080480	101611048	101.51-101.71	0.745684	ENSSSCG00000051251, ENSSSCG00000005172, PANK1, KIF20B	Loin muscle area (3), Shear force at first peak (3), Shear force (3), Estimated carcass lean content (2), Meat color L* (2), pH 24 hr post-mortem (loin) (2), Arachidonic acid content (1), Backfat at last rib (1), Body weight (birth) (1), Capric acid content (1), Carcass weight (cold) (1), Drip loss (1), Fat-cuts percentage (1), Lactate level (1), Light butt ham weight (1), Loin muscle depth (1), …
Baoshan pigs	215	14	MARC0028529	101637298	101.54-101.74	0.957303	ENSSSCG00000051251, ENSSSCG00000005172, KIF20B	Loin muscle area (3), Shear force at first peak (3), Shear force (3), Estimated carcass lean content (2), Meat color L* (2), pH 24 hr post-mortem (loin) (2), Arachidonic acid content (1), Backfat at last rib (1), Body weight (birth) (1), Capric acid content (1), Carcass weight (cold) (1), Drip loss (1), Fat-cuts percentage (1), Lactate level (1), Light butt ham weight (1), Loin muscle depth (1), …
Baoshan pigs	216	14	INRA0046305	102399837	102.3-102.5	0.730633	ENSSSCG00000050653, HTR7	Loin muscle area (3), Shear force at first peak (3), Shear force (3), Estimated carcass lean content (2), Meat color L* (2), pH 24 hr post-mortem (loin) (2), Arachidonic acid content (1), Backfat at last rib (1), Body weight (birth) (1), Capric acid content (1), Carcass weight (cold) (1), Drip loss (1), Fat-cuts percentage (1), Lactate level (1), Light butt ham weight (1), Loin muscle depth (1), …
Baoshan pigs	217	14	ALGA0080534	102414475	102.31-102.51	0.791521	ENSSSCG00000050653, HTR7	Loin muscle area (3), Shear force at first peak (3), Shear force (3), Estimated carcass lean content (2), Meat color L* (2), pH 24 hr post-mortem (loin) (2), Arachidonic acid content (1), Backfat at last rib (1), Body weight (birth) (1), Capric acid content (1), Carcass weight (cold) (1), Drip loss (1), Fat-cuts percentage (1), Lactate level (1), Light butt ham weight (1), Loin muscle depth (1), …
Baoshan pigs	218	14	ALGA0104036	131726420	131.63-131.83	0.716444	U6, TACC2	Loin muscle area (3), Shear force at first peak (3), Belly weight (2), Estimated carcass lean content (2), Shear force (2), androstenone sensory panel (1), Arachidonic acid content (1), Body weight (birth) (1), Capric acid content (1), Diameter of type IIa muscle fibers (1), Diameter of type IIb muscle fibers (1), Fat-cuts percentage (1), Lactate level (1), Loin muscle depth (1), Loin weight (1),…
Baoshan pigs	219	14	H3GA0042844	131770456	131.67-131.87	0.769964	U6, TACC2, BTBD16	Loin muscle area (3), Shear force at first peak (3), Belly weight (2), Estimated carcass lean content (2), Shear force (2), androstenone sensory panel (1), Arachidonic acid content (1), Body weight (birth) (1), Capric acid content (1), Diameter of type IIa muscle fibers (1), Diameter of type IIb muscle fibers (1), Fat-cuts percentage (1), Lactate level (1), Loin muscle depth (1), Loin weight (1),…
Baoshan pigs	220	14	ASGA0067514	133868166	133.77-133.97	0.759974	ENSSSCG00000048831, ENSSSCG00000010734, NKX1-2, LHPP	Loin muscle area (3), Shear force at first peak (3), Belly weight (2), Estimated carcass lean content (2), Shear force (2), androstenone sensory panel (1), Arachidonic acid content (1), Body weight (birth) (1), Capric acid content (1), Diameter of type IIa muscle fibers (1), Diameter of type IIb muscle fibers (1), Fat-cuts percentage (1), Lactate level (1), Loin muscle depth (1), Loin weight (1),…
Baoshan pigs	221	15	ASGA0069398	37578035	37.48-37.68	0.846385	MCPH1, ANGPT2	Loin muscle area (2), Average backfat thickness (1), Backfat at tenth rib (1), C3c concentration (1), Corpus luteum number (1), Hind feet conformation (1), Hind leg conformation (1), Intestinal fat weight (1), Juiciness score (1), Palmitic acid content (1), Percentage type I fibers (1), Saturated fatty acid content (1), Shear force (1)
Baoshan pigs	222	15	H3GA0055923	135749785	135.65-135.85	0.720396	AGAP1	Loin muscle area (2), Calcium level (1), Corpus luteum number (1), Creatinine level (1), Gadoleic acid content (1), Gestation length (1), Meat color b* (1), Monounsaturated fatty acid content (1), Phosphate level (1), Shear force (1), Teat number (1)
Baoshan pigs	223	16	ASGA0084765	45614639	45.51-45.71	0.720685	ENSSSCG00000041636, ENSSSCG00000045659, ENSSSCG00000046694, MAST4, CD180	Cis-11-Eicosenoic acid to arachidic acid ratio (3), Arachidic acid to stearic acid ratio (2), Average backfat thickness (2), C3c concentration (2), Cooking loss (2), Eicosenoic acid to eicosanoic acid ratio (2), Meat color a* (2), Teat number (2), Actinobacillus pleuropneumoniae susceptibility (1), Arachidic acid content (1), Arachidonic acid content (1), backfat above muscle dorsi (1), Backfat a…
Baoshan pigs	224	16	ALGA0090686	48269199	48.17-48.37	0.727456	--	Average backfat thickness (2), Average daily gain (2), C3c concentration (2), Cooking loss (2), pH 24 hr post-mortem (loin) (2), Teat number (2), Actinobacillus pleuropneumoniae susceptibility (1), Arachidic acid to stearic acid ratio (1), backfat above muscle dorsi (1), Backfat at last rib (1), Backfat at tenth rib (1), body weight (19 weeks) (1), body weight (22 weeks) (1), Body weight (birth) …
Baoshan pigs	225	16	MARC0031890	73446265	73.35-73.55	0.771864	ENSSSCG00000050999	Average backfat thickness (2), Average daily gain (2), C3c concentration (2), pH 24 hr post-mortem (loin) (2), 45 min-24 h pH decline (1), backfat above muscle dorsi (1), Backfat at last rib (1), Backfat at tenth rib (1), body weight (19 weeks) (1), body weight (22 weeks) (1), Body weight (birth) (1), Change in Mycoplasma hyopneumoniae antibody titer (1), Conductivity 24 hours post-mortem (1), Co…
Asian wild boars	226	1	ALGA0000288	2873411	2.77-2.97	-1.22207	ENSSSCG00000036448, ENSSSCG00000051209, ssc-mir-9831, ENSSSCG00000046965, ENSSSCG00000042499, ENSSSCG00000049704, ENSSSCG00000046075, ENSSSCG00000048269, ENSSSCG00000048262, ENSSSCG00000051306	Loin muscle area (3), Body weight (birth) (1), Diameter of angular fibers (1), Glucose level (1), Loin fat percentage (1), Marbling (1), Monounsaturated fatty acid content (1), Muscle moisture percentage (1), Oleic acid content (1), Teat number (1)
Asian wild boars	227	1	M1GA0000475	2931588	2.83-3.03	-1.34088	ENSSSCG00000051209, ssc-mir-9831, ENSSSCG00000049704, ENSSSCG00000046075, ENSSSCG00000048269, ENSSSCG00000048262, ENSSSCG00000051202, ENSSSCG00000044293, ENSSSCG00000051306	Loin muscle area (3), Body weight (birth) (1), Diameter of angular fibers (1), Glucose level (1), Interleukin-12 level (1), Loin fat percentage (1), Marbling (1), Monounsaturated fatty acid content (1), Muscle moisture percentage (1), Oleic acid content (1), Teat number (1)
Asian wild boars	228	1	INRA0003173	84216880	84.12-84.32	-1.33357	--	Drip loss (26), Average daily gain (5), Carcass weight (cold) (4), Backfat at last rib (3), Backfat at tenth rib (3), Loin muscle area (3), Shoulder subcutaneous fat thickness (3), Average backfat thickness (2), Carcass weight (hot) (2), Estimated carcass lean content (2), Ham weight (2), Leaf fat weight (2), Marbling (2), Melanoma susceptibility (2), backfat above muscle dorsi (1), Backfat at ru…
Asian wild boars	229	1	CASI0005885	84240624	84.14-84.34	-1.52004	--	Drip loss (26), Average daily gain (5), Carcass weight (cold) (4), Backfat at last rib (3), Backfat at tenth rib (3), Loin muscle area (3), Shoulder subcutaneous fat thickness (3), Average backfat thickness (2), Carcass weight (hot) (2), Estimated carcass lean content (2), Ham weight (2), Leaf fat weight (2), Marbling (2), Melanoma susceptibility (2), backfat above muscle dorsi (1), Backfat at ru…
Asian wild boars	230	1	ALGA0004722	84376735	84.28-84.48	-1.45249	ENSSSCG00000031482	Drip loss (26), Average daily gain (4), Carcass weight (cold) (4), Backfat at last rib (3), Backfat at tenth rib (3), Loin muscle area (3), Shoulder subcutaneous fat thickness (3), Average backfat thickness (2), Carcass weight (hot) (2), Estimated carcass lean content (2), Ham weight (2), Leaf fat weight (2), Marbling (2), Melanoma susceptibility (2), backfat above muscle dorsi (1), Backfat at ru…
Asian wild boars	231	1	DRGA0001282	84520031	84.42-84.62	-1.51019	ENSSSCG00000046618, TENT5A	Drip loss (26), Average daily gain (4), Carcass weight (cold) (4), Backfat at last rib (3), Backfat at tenth rib (3), Loin muscle area (3), Shoulder subcutaneous fat thickness (3), Average backfat thickness (2), Carcass weight (hot) (2), Estimated carcass lean content (2), Ham weight (2), Leaf fat weight (2), Marbling (2), Melanoma susceptibility (2), backfat above muscle dorsi (1), Backfat at ru…
Asian wild boars	232	1	ASGA0003711	84540572	84.44-84.64	-1.52138	ENSSSCG00000046618, TENT5A	Drip loss (26), Average daily gain (4), Carcass weight (cold) (4), Backfat at last rib (3), Backfat at tenth rib (3), Loin muscle area (3), Shoulder subcutaneous fat thickness (3), Average backfat thickness (2), Carcass weight (hot) (2), Estimated carcass lean content (2), Ham weight (2), Leaf fat weight (2), Marbling (2), Melanoma susceptibility (2), backfat above muscle dorsi (1), Backfat at ru…
Asian wild boars	233	1	DRGA0001283	84586983	84.49-84.69	-1.47372	ENSSSCG00000046618, TENT5A	Drip loss (26), Average daily gain (4), Carcass weight (cold) (4), Backfat at last rib (3), Backfat at tenth rib (3), Loin muscle area (3), Shoulder subcutaneous fat thickness (3), Average backfat thickness (2), Carcass weight (hot) (2), Estimated carcass lean content (2), Ham weight (2), Leaf fat weight (2), Marbling (2), Melanoma susceptibility (2), backfat above muscle dorsi (1), Backfat at ru…
Asian wild boars	234	1	INRA0003181	84639355	84.54-84.74	-1.4555	ENSSSCG00000046618, TENT5A	Drip loss (26), Average daily gain (4), Carcass weight (cold) (4), Backfat at last rib (3), Backfat at tenth rib (3), Loin muscle area (3), Shoulder subcutaneous fat thickness (3), Average backfat thickness (2), Carcass weight (hot) (2), Estimated carcass lean content (2), Ham weight (2), Leaf fat weight (2), Marbling (2), Melanoma susceptibility (2), backfat above muscle dorsi (1), Backfat at ru…
Asian wild boars	235	1	ASGA0003714	84914285	84.81-85.01	-1.38071	ENSSSCG00000050778	Drip loss (26), Average daily gain (4), Carcass weight (cold) (4), Backfat at last rib (3), Backfat at tenth rib (3), Loin muscle area (3), Shoulder subcutaneous fat thickness (3), Average backfat thickness (2), Carcass weight (hot) (2), Estimated carcass lean content (2), Ham weight (2), Leaf fat weight (2), Marbling (2), Melanoma susceptibility (2), backfat above muscle dorsi (1), Backfat at ru…
Asian wild boars	236	1	MARC0036053	84978689	84.88-85.08	-1.42799	ENSSSCG00000050778	Drip loss (26), Average daily gain (4), Carcass weight (cold) (4), Backfat at last rib (3), Backfat at tenth rib (3), Loin muscle area (3), Shoulder subcutaneous fat thickness (3), Average backfat thickness (2), Carcass weight (hot) (2), Estimated carcass lean content (2), Ham weight (2), Leaf fat weight (2), Marbling (2), Melanoma susceptibility (2), backfat above muscle dorsi (1), Backfat at ru…
Asian wild boars	237	1	INRA0003185	85018407	84.92-85.12	-1.38174	--	Drip loss (26), Average daily gain (4), Carcass weight (cold) (4), Backfat at last rib (3), Backfat at tenth rib (3), Loin muscle area (3), Shoulder subcutaneous fat thickness (3), Average backfat thickness (2), Carcass weight (hot) (2), Estimated carcass lean content (2), Ham weight (2), Leaf fat weight (2), Marbling (2), Melanoma susceptibility (2), backfat above muscle dorsi (1), Backfat at ru…
Asian wild boars	238	1	INRA0003184	85084570	84.98-85.18	-1.46944	--	Drip loss (26), Average daily gain (4), Carcass weight (cold) (4), Backfat at last rib (3), Backfat at tenth rib (3), Loin muscle area (3), Shoulder subcutaneous fat thickness (3), Average backfat thickness (2), Carcass weight (hot) (2), Estimated carcass lean content (2), Ham weight (2), Leaf fat weight (2), Marbling (2), Melanoma susceptibility (2), backfat above muscle dorsi (1), Backfat at ru…
Asian wild boars	239	1	DRGA0001285	85105028	85.01-85.21	-1.36537	--	Drip loss (26), Average daily gain (4), Carcass weight (cold) (4), Backfat at last rib (3), Backfat at tenth rib (3), Loin muscle area (3), Shoulder subcutaneous fat thickness (3), Average backfat thickness (2), Carcass weight (hot) (2), Estimated carcass lean content (2), Ham weight (2), Leaf fat weight (2), Marbling (2), Melanoma susceptibility (2), backfat above muscle dorsi (1), Backfat at ru…
Asian wild boars	240	1	H3GA0002192	85241597	85.14-85.34	-1.37983	--	Drip loss (26), Average daily gain (4), Carcass weight (cold) (4), Backfat at last rib (3), Backfat at tenth rib (3), Loin muscle area (3), Shoulder subcutaneous fat thickness (3), Average backfat thickness (2), Carcass weight (hot) (2), Estimated carcass lean content (2), Ham weight (2), Leaf fat weight (2), Marbling (2), Melanoma susceptibility (2), backfat above muscle dorsi (1), Backfat at ru…
Asian wild boars	241	1	INRA0003187	85250669	85.15-85.35	-1.5022	--	Drip loss (26), Average daily gain (4), Carcass weight (cold) (4), Backfat at last rib (3), Backfat at tenth rib (3), Loin muscle area (3), Shoulder subcutaneous fat thickness (3), Average backfat thickness (2), Carcass weight (hot) (2), Estimated carcass lean content (2), Ham weight (2), Leaf fat weight (2), Marbling (2), Melanoma susceptibility (2), backfat above muscle dorsi (1), Backfat at ru…
Asian wild boars	242	1	DRGA0001286	85289847	85.19-85.39	-1.42358	--	Drip loss (26), Average daily gain (4), Carcass weight (cold) (4), Backfat at last rib (3), Backfat at tenth rib (3), Loin muscle area (3), Shoulder subcutaneous fat thickness (3), Average backfat thickness (2), Carcass weight (hot) (2), Estimated carcass lean content (2), Ham weight (2), Leaf fat weight (2), Marbling (2), Melanoma susceptibility (2), backfat above muscle dorsi (1), Backfat at ru…
Asian wild boars	243	1	ASGA0003716	85373243	85.27-85.47	-1.57964	ENSSSCG00000050863, ENSSSCG00000049631	Drip loss (26), Average daily gain (4), Carcass weight (cold) (4), Backfat at last rib (3), Backfat at tenth rib (3), Loin muscle area (3), Shoulder subcutaneous fat thickness (3), Average backfat thickness (2), Carcass weight (hot) (2), Estimated carcass lean content (2), Ham weight (2), Leaf fat weight (2), Marbling (2), Melanoma susceptibility (2), backfat above muscle dorsi (1), Backfat at ru…
Asian wild boars	244	1	ALGA0004735	85393451	85.29-85.49	-1.53465	ENSSSCG00000050863, ENSSSCG00000049631	Drip loss (26), Average daily gain (4), Carcass weight (cold) (4), Backfat at last rib (3), Backfat at tenth rib (3), Loin muscle area (3), Shoulder subcutaneous fat thickness (3), Average backfat thickness (2), Carcass weight (hot) (2), Estimated carcass lean content (2), Ham weight (2), Leaf fat weight (2), Marbling (2), Melanoma susceptibility (2), backfat above muscle dorsi (1), Backfat at ru…
Asian wild boars	245	1	ASGA0003717	85410966	85.31-85.51	-1.53275	ENSSSCG00000050863, ENSSSCG00000049631	Drip loss (26), Average daily gain (4), Carcass weight (cold) (4), Backfat at last rib (3), Backfat at tenth rib (3), Loin muscle area (3), Shoulder subcutaneous fat thickness (3), Average backfat thickness (2), Carcass weight (hot) (2), Estimated carcass lean content (2), Ham weight (2), Leaf fat weight (2), Marbling (2), Melanoma susceptibility (2), backfat above muscle dorsi (1), Backfat at ru…
Asian wild boars	246	1	DRGA0001287	85439209	85.34-85.54	-1.48456	ENSSSCG00000050863, ENSSSCG00000049631	Drip loss (26), Average daily gain (4), Carcass weight (cold) (4), Backfat at last rib (3), Backfat at tenth rib (3), Loin muscle area (3), Shoulder subcutaneous fat thickness (3), Average backfat thickness (2), Carcass weight (hot) (2), Estimated carcass lean content (2), Ham weight (2), Leaf fat weight (2), Marbling (2), Melanoma susceptibility (2), backfat above muscle dorsi (1), Backfat at ru…
Asian wild boars	247	1	DRGA0001289	85460902	85.36-85.56	-1.48456	ENSSSCG00000041529, ENSSSCG00000050863, ENSSSCG00000049631, ENSSSCG00000046012	Drip loss (26), Average daily gain (4), Carcass weight (cold) (4), Backfat at last rib (3), Backfat at tenth rib (3), Loin muscle area (3), Shoulder subcutaneous fat thickness (3), Average backfat thickness (2), Carcass weight (hot) (2), Estimated carcass lean content (2), Ham weight (2), Leaf fat weight (2), Marbling (2), Melanoma susceptibility (2), backfat above muscle dorsi (1), Backfat at ru…
Asian wild boars	248	1	DRGA0001292	85595151	85.5-85.7	-1.4336	ENSSSCG00000041529, ENSSSCG00000045384, ENSSSCG00000046012, ENSSSCG00000046535	Drip loss (26), Average daily gain (4), Carcass weight (cold) (4), Backfat at last rib (3), Backfat at tenth rib (3), Loin muscle area (3), Shoulder subcutaneous fat thickness (3), Average backfat thickness (2), Carcass weight (hot) (2), Estimated carcass lean content (2), Ham weight (2), Leaf fat weight (2), Marbling (2), Melanoma susceptibility (2), backfat above muscle dorsi (1), Backfat at ru…
Asian wild boars	249	1	INRA0003188	85631812	85.53-85.73	-1.60493	ENSSSCG00000041529, ENSSSCG00000045384, ENSSSCG00000046012, ENSSSCG00000046535, BCKDHB	Drip loss (26), Average daily gain (4), Carcass weight (cold) (4), Backfat at last rib (3), Backfat at tenth rib (3), Loin muscle area (3), Shoulder subcutaneous fat thickness (3), Average backfat thickness (2), Carcass weight (hot) (2), Estimated carcass lean content (2), Ham weight (2), Leaf fat weight (2), Marbling (2), Melanoma susceptibility (2), backfat above muscle dorsi (1), Backfat at ru…
Asian wild boars	250	1	INRA0003193	85667074	85.57-85.77	-1.64388	ENSSSCG00000041529, ENSSSCG00000045384, ENSSSCG00000046535, BCKDHB	Drip loss (26), Average daily gain (4), Carcass weight (cold) (4), Backfat at last rib (3), Backfat at tenth rib (3), Loin muscle area (3), Shoulder subcutaneous fat thickness (3), Average backfat thickness (2), Carcass weight (hot) (2), Estimated carcass lean content (2), Ham weight (2), Leaf fat weight (2), Marbling (2), Melanoma susceptibility (2), backfat above muscle dorsi (1), Backfat at ru…
Asian wild boars	251	1	ALGA0004743	85682989	85.58-85.78	-1.65888	ENSSSCG00000041529, ENSSSCG00000045384, ENSSSCG00000046535, BCKDHB	Drip loss (26), Average daily gain (4), Carcass weight (cold) (4), Backfat at last rib (3), Backfat at tenth rib (3), Loin muscle area (3), Shoulder subcutaneous fat thickness (3), Average backfat thickness (2), Carcass weight (hot) (2), Estimated carcass lean content (2), Ham weight (2), Leaf fat weight (2), Marbling (2), Melanoma susceptibility (2), backfat above muscle dorsi (1), Backfat at ru…
Asian wild boars	252	1	ASGA0003720	85755361	85.66-85.86	-1.70376	ENSSSCG00000046535, BCKDHB	Drip loss (26), Average daily gain (4), Carcass weight (cold) (4), Backfat at last rib (3), Backfat at tenth rib (3), Loin muscle area (3), Shoulder subcutaneous fat thickness (3), Average backfat thickness (2), Carcass weight (hot) (2), Estimated carcass lean content (2), Ham weight (2), Leaf fat weight (2), Marbling (2), Melanoma susceptibility (2), backfat above muscle dorsi (1), Backfat at ru…
Asian wild boars	253	1	ALGA0004745	85779967	85.68-85.88	-1.76493	ENSSSCG00000046535, BCKDHB	Drip loss (26), Average daily gain (4), Carcass weight (cold) (4), Backfat at last rib (3), Backfat at tenth rib (3), Loin muscle area (3), Shoulder subcutaneous fat thickness (3), Average backfat thickness (2), Carcass weight (hot) (2), Estimated carcass lean content (2), Ham weight (2), Leaf fat weight (2), Marbling (2), Melanoma susceptibility (2), backfat above muscle dorsi (1), Backfat at ru…
Asian wild boars	254	1	ASGA0003722	85833195	85.73-85.93	-1.70157	BCKDHB	Drip loss (26), Average daily gain (4), Carcass weight (cold) (4), Backfat at last rib (3), Backfat at tenth rib (3), Loin muscle area (3), Shoulder subcutaneous fat thickness (3), Average backfat thickness (2), Carcass weight (hot) (2), Estimated carcass lean content (2), Ham weight (2), Leaf fat weight (2), Marbling (2), Melanoma susceptibility (2), backfat above muscle dorsi (1), Backfat at ru…
Asian wild boars	255	1	ALGA0004746	85901113	85.8-86	-1.66895	BCKDHB	Drip loss (26), Average daily gain (4), Carcass weight (cold) (4), Backfat at last rib (3), Backfat at tenth rib (3), Loin muscle area (3), Shoulder subcutaneous fat thickness (3), Average backfat thickness (2), Carcass weight (hot) (2), Estimated carcass lean content (2), Ham weight (2), Leaf fat weight (2), Marbling (2), Melanoma susceptibility (2), backfat above muscle dorsi (1), Backfat at ru…
Asian wild boars	256	1	ALGA0004747	85937636	85.84-86.04	-1.4812	BCKDHB	Drip loss (26), Average daily gain (4), Carcass weight (cold) (4), Backfat at last rib (3), Backfat at tenth rib (3), Loin muscle area (3), Shoulder subcutaneous fat thickness (3), Average backfat thickness (2), Carcass weight (hot) (2), Estimated carcass lean content (2), Ham weight (2), Leaf fat weight (2), Marbling (2), Melanoma susceptibility (2), backfat above muscle dorsi (1), Backfat at ru…
Asian wild boars	257	1	ALGA0113211	86042306	85.94-86.14	-1.49735	BCKDHB, TTK	Drip loss (26), Average daily gain (4), Carcass weight (cold) (4), Backfat at last rib (3), Backfat at tenth rib (3), Loin muscle area (3), Shoulder subcutaneous fat thickness (3), Average backfat thickness (2), Carcass weight (hot) (2), Estimated carcass lean content (2), Ham weight (2), Leaf fat weight (2), Marbling (2), Melanoma susceptibility (2), backfat above muscle dorsi (1), Backfat at ru…
Asian wild boars	258	1	ALGA0004751	86103492	86-86.2	-1.57465	BCKDHB, TTK, ELOVL4	Drip loss (26), Average daily gain (4), Carcass weight (cold) (4), Backfat at last rib (3), Backfat at tenth rib (3), Loin muscle area (3), Shoulder subcutaneous fat thickness (3), Average backfat thickness (2), Carcass weight (hot) (2), Estimated carcass lean content (2), Ham weight (2), Leaf fat weight (2), Marbling (2), Melanoma susceptibility (2), backfat above muscle dorsi (1), Backfat at ru…
Asian wild boars	259	1	ALGA0004752	86116155	86.02-86.22	-1.60005	BCKDHB, TTK, ELOVL4	Drip loss (26), Average daily gain (4), Carcass weight (cold) (4), Backfat at last rib (3), Backfat at tenth rib (3), Loin muscle area (3), Shoulder subcutaneous fat thickness (3), Average backfat thickness (2), Carcass weight (hot) (2), Estimated carcass lean content (2), Ham weight (2), Leaf fat weight (2), Marbling (2), Melanoma susceptibility (2), backfat above muscle dorsi (1), Backfat at ru…
Asian wild boars	260	1	ASGA0094211	86130085	86.03-86.23	-1.54808	TTK, ELOVL4	Drip loss (26), Average daily gain (4), Carcass weight (cold) (4), Backfat at last rib (3), Backfat at tenth rib (3), Loin muscle area (3), Shoulder subcutaneous fat thickness (3), Average backfat thickness (2), Carcass weight (hot) (2), Estimated carcass lean content (2), Ham weight (2), Leaf fat weight (2), Marbling (2), Melanoma susceptibility (2), backfat above muscle dorsi (1), Backfat at ru…
Asian wild boars	261	1	H3GA0002203	86130998	86.03-86.23	-1.58263	TTK, ELOVL4	Drip loss (26), Average daily gain (4), Carcass weight (cold) (4), Backfat at last rib (3), Backfat at tenth rib (3), Loin muscle area (3), Shoulder subcutaneous fat thickness (3), Average backfat thickness (2), Carcass weight (hot) (2), Estimated carcass lean content (2), Ham weight (2), Leaf fat weight (2), Marbling (2), Melanoma susceptibility (2), backfat above muscle dorsi (1), Backfat at ru…
Asian wild boars	262	1	MARC0072873	86166069	86.07-86.27	-1.54174	TTK, ELOVL4	Drip loss (26), Average daily gain (4), Carcass weight (cold) (4), Backfat at last rib (3), Backfat at tenth rib (3), Loin muscle area (3), Shoulder subcutaneous fat thickness (3), Average backfat thickness (2), Carcass weight (hot) (2), Estimated carcass lean content (2), Ham weight (2), Leaf fat weight (2), Marbling (2), Melanoma susceptibility (2), backfat above muscle dorsi (1), Backfat at ru…
Asian wild boars	263	1	DRGA0001296	86238234	86.14-86.34	-1.69031	ELOVL4	Drip loss (26), Average daily gain (4), Carcass weight (cold) (4), Backfat at last rib (3), Backfat at tenth rib (3), Loin muscle area (3), Shoulder subcutaneous fat thickness (3), Average backfat thickness (2), Carcass weight (hot) (2), Estimated carcass lean content (2), Ham weight (2), Leaf fat weight (2), Marbling (2), Melanoma susceptibility (2), backfat above muscle dorsi (1), Backfat at ru…
Asian wild boars	264	1	ALGA0004758	86256377	86.16-86.36	-1.53114	ELOVL4	Drip loss (26), Average daily gain (4), Carcass weight (cold) (4), Backfat at last rib (3), Backfat at tenth rib (3), Loin muscle area (3), Shoulder subcutaneous fat thickness (3), Average backfat thickness (2), Carcass weight (hot) (2), Estimated carcass lean content (2), Ham weight (2), Leaf fat weight (2), Marbling (2), Melanoma susceptibility (2), backfat above muscle dorsi (1), Backfat at ru…
Asian wild boars	265	1	MARC0033866	86269854	86.17-86.37	-1.53098	ELOVL4, SH3BGRL2	Drip loss (26), Average daily gain (4), Carcass weight (cold) (4), Backfat at last rib (3), Backfat at tenth rib (3), Loin muscle area (3), Shoulder subcutaneous fat thickness (3), Average backfat thickness (2), Carcass weight (hot) (2), Estimated carcass lean content (2), Ham weight (2), Leaf fat weight (2), Marbling (2), Melanoma susceptibility (2), backfat above muscle dorsi (1), Backfat at ru…
Asian wild boars	266	1	H3GA0002210	86338238	86.24-86.44	-1.38968	SH3BGRL2	Drip loss (26), Average daily gain (4), Carcass weight (cold) (4), Backfat at last rib (3), Backfat at tenth rib (3), Loin muscle area (3), Shoulder subcutaneous fat thickness (3), Average backfat thickness (2), Carcass weight (hot) (2), Estimated carcass lean content (2), Ham weight (2), Leaf fat weight (2), Marbling (2), Melanoma susceptibility (2), backfat above muscle dorsi (1), Backfat at ru…
Asian wild boars	267	1	ALGA0004762	86371462	86.27-86.47	-1.29319	SH3BGRL2	Drip loss (26), Average daily gain (4), Carcass weight (cold) (4), Backfat at last rib (3), Backfat at tenth rib (3), Loin muscle area (3), Shoulder subcutaneous fat thickness (3), Average backfat thickness (2), Carcass weight (hot) (2), Estimated carcass lean content (2), Ham weight (2), Leaf fat weight (2), Marbling (2), Melanoma susceptibility (2), backfat above muscle dorsi (1), Backfat at ru…
Asian wild boars	268	1	ALGA0004771	86409626	86.31-86.51	-1.13998	SH3BGRL2	Drip loss (26), Average daily gain (4), Carcass weight (cold) (4), Backfat at last rib (3), Backfat at tenth rib (3), Loin muscle area (3), Shoulder subcutaneous fat thickness (3), Average backfat thickness (2), Carcass weight (hot) (2), Estimated carcass lean content (2), Ham weight (2), Leaf fat weight (2), Marbling (2), Melanoma susceptibility (2), backfat above muscle dorsi (1), Backfat at ru…
Asian wild boars	269	1	ALGA0004972	91996238	91.9-92.1	-1.19243	CD109	Drip loss (20), Backfat at last rib (3), Shoulder subcutaneous fat thickness (3), Average daily gain (2), Carcass weight (hot) (2), Estimated carcass lean content (2), External fat on ham (2), Leaf fat weight (2), Loin muscle area (2), Marbling (2), Melanoma susceptibility (2), Average backfat thickness (1), backfat above muscle dorsi (1), Backfat at rump (1), Backfat at tenth rib (1), Backfat we…
Asian wild boars	270	1	INRA0004665	148725485	148.63-148.83	-1.16925	ENSSSCG00000041065, ENSSSCG00000046032	Drip loss (14), Backfat at last rib (8), Average backfat thickness (7), Average daily gain (6), Loin muscle area (4), backfat above muscle dorsi (3), Fat-cuts percentage (3), Shoulder subcutaneous fat thickness (3), Backfat at last lumbar (2), Backfat at rump (2), Body weight (weaning) (2), Carcass weight (hot) (2), Fat to meat ratio (2), Hind feet conformation (2), Marbling (2), Melanoma suscept…
Asian wild boars	271	1	DRGA0001583	155590972	155.49-155.69	-1.13999	U6, CDH19	Drip loss (14), Backfat at last rib (8), Average daily gain (7), Average backfat thickness (6), Loin muscle area (4), backfat above muscle dorsi (3), Fat-cuts percentage (3), Shoulder external fat weight (3), Shoulder subcutaneous fat thickness (3), Backfat at last lumbar (2), Backfat at rump (2), Body weight (weaning) (2), Carcass weight (hot) (2), Fat to meat ratio (2), Hind feet conformation (…
Asian wild boars	272	1	ALGA0116832	155713656	155.61-155.81	-1.24385	U6, CDH19	Drip loss (14), Backfat at last rib (8), Average daily gain (7), Average backfat thickness (6), Loin muscle area (4), backfat above muscle dorsi (3), Fat-cuts percentage (3), Shoulder external fat weight (3), Shoulder subcutaneous fat thickness (3), Backfat at last lumbar (2), Backfat at rump (2), Body weight (weaning) (2), Carcass weight (hot) (2), Fat to meat ratio (2), Hind feet conformation (…
Asian wild boars	273	1	ALGA0006529	155763373	155.66-155.86	-1.26449	CDH19	Drip loss (14), Backfat at last rib (8), Average daily gain (7), Average backfat thickness (6), Loin muscle area (4), backfat above muscle dorsi (3), Fat-cuts percentage (3), Shoulder external fat weight (3), Shoulder subcutaneous fat thickness (3), Backfat at last lumbar (2), Backfat at rump (2), Body weight (weaning) (2), Carcass weight (hot) (2), Fat to meat ratio (2), Hind feet conformation (…
Asian wild boars	274	1	DRGA0001587	155888898	155.79-155.99	-1.12464	--	Drip loss (14), Backfat at last rib (8), Average backfat thickness (7), Average daily gain (6), Loin muscle area (4), backfat above muscle dorsi (3), Fat-cuts percentage (3), Shoulder external fat weight (3), Shoulder subcutaneous fat thickness (3), Backfat at last lumbar (2), Backfat at rump (2), Body weight (weaning) (2), Carcass weight (hot) (2), Fat to meat ratio (2), Hind feet conformation (…
Asian wild boars	275	1	ALGA0006534	155984360	155.88-156.08	-1.3075	--	Drip loss (14), Average backfat thickness (8), Backfat at last rib (8), Average daily gain (6), Loin muscle area (4), backfat above muscle dorsi (3), Fat-cuts percentage (3), Shoulder external fat weight (3), Shoulder subcutaneous fat thickness (3), Backfat at last lumbar (2), Backfat at rump (2), Body weight (weaning) (2), Carcass weight (hot) (2), Fat to meat ratio (2), Hind feet conformation (…
Asian wild boars	276	1	MARC0060938	156347688	156.25-156.45	-1.13146	CDH7	Drip loss (14), Backfat at last rib (8), Average backfat thickness (6), Average daily gain (6), Loin muscle area (4), backfat above muscle dorsi (3), Fat-cuts percentage (3), Shoulder external fat weight (3), Shoulder subcutaneous fat thickness (3), Backfat at last lumbar (2), Backfat at rump (2), Body weight (weaning) (2), Carcass weight (hot) (2), Fat to meat ratio (2), Hind feet conformation (…
Asian wild boars	277	1	H3GA0003070	156387603	156.29-156.49	-1.14761	ENSSSCG00000049207, CDH7	Drip loss (14), Backfat at last rib (8), Average backfat thickness (6), Average daily gain (6), Loin muscle area (4), backfat above muscle dorsi (3), Fat-cuts percentage (3), Shoulder external fat weight (3), Shoulder subcutaneous fat thickness (3), Backfat at last lumbar (2), Backfat at rump (2), Body weight (weaning) (2), Carcass weight (hot) (2), Fat to meat ratio (2), Hind feet conformation (…
Asian wild boars	278	1	ASGA0004948	156401545	156.3-156.5	-1.13277	ENSSSCG00000049207, CDH7	Drip loss (14), Backfat at last rib (8), Average backfat thickness (6), Average daily gain (6), Loin muscle area (4), backfat above muscle dorsi (3), Fat-cuts percentage (3), Shoulder external fat weight (3), Shoulder subcutaneous fat thickness (3), Backfat at last lumbar (2), Backfat at rump (2), Body weight (weaning) (2), Carcass weight (hot) (2), Fat to meat ratio (2), Hind feet conformation (…
Asian wild boars	279	1	ALGA0006547	156505431	156.41-156.61	-1.16266	ENSSSCG00000049207, CDH7	Drip loss (14), Backfat at last rib (8), Average backfat thickness (6), Average daily gain (6), Loin muscle area (4), backfat above muscle dorsi (3), Fat-cuts percentage (3), Shoulder external fat weight (3), Shoulder subcutaneous fat thickness (3), Backfat at last lumbar (2), Backfat at rump (2), Body weight (weaning) (2), Carcass weight (hot) (2), Fat to meat ratio (2), Hind feet conformation (…
Asian wild boars	280	1	INRA0005012	163040587	162.94-163.14	-1.14195	KBTBD13, ATP8B1, SLC51B, RASL12, UBAP1L	Drip loss (14), Backfat at last rib (8), Average backfat thickness (6), Average daily gain (6), Loin muscle area (4), backfat above muscle dorsi (3), Fat-cuts percentage (3), Shoulder external fat weight (3), Shoulder subcutaneous fat thickness (3), Backfat at rump (2), Body weight (weaning) (2), Carcass weight (hot) (2), Dressing percentage (2), Fat to meat ratio (2), Hind feet conformation (2),…
Asian wild boars	281	1	ALGA0008429	232226731	232.13-232.33	-1.16847	ENSSSCG00000041713	Drip loss (13), Average daily gain (11), Backfat at last rib (4), Shoulder subcutaneous fat thickness (4), Average backfat thickness (3), backfat above muscle dorsi (2), Body weight (weaning) (2), Fat-cuts percentage (2), Lean meat percentage (2), Loin muscle area (2), Loin weight (2), Teat number (2), Trimmed wholesale product / live weight (2), Adipocyte diameter (1), Age at puberty (1), Arachi…
Asian wild boars	282	1	H3GA0003859	232249967	232.15-232.35	-1.19618	ENSSSCG00000041713	Drip loss (13), Average daily gain (11), Backfat at last rib (4), Shoulder subcutaneous fat thickness (4), Average backfat thickness (3), backfat above muscle dorsi (2), Body weight (weaning) (2), Fat-cuts percentage (2), Lean meat percentage (2), Loin muscle area (2), Loin weight (2), Teat number (2), Trimmed wholesale product / live weight (2), Adipocyte diameter (1), Age at puberty (1), Arachi…
Asian wild boars	283	1	ALGA0009021	248687075	248.59-248.79	-1.13973	ENSSSCG00000042821, ENSSSCG00000048964, KLF4, ENSSSCG00000043094	Average daily gain (12), Drip loss (12), Average backfat thickness (7), Backfat at last rib (3), Shoulder subcutaneous fat thickness (3), backfat above muscle dorsi (2), Backfat at mid-back (2), body weight (10 weeks) (2), body weight (13 weeks) (2), Body weight (weaning) (2), Fat-cuts percentage (2), Lean meat percentage (2), Loin muscle area (2), Loin weight (2), Trimmed wholesale product / liv…
Asian wild boars	284	2	ASGA0083343	14607140	14.51-14.71	-1.16714	ENSSSCG00000031436, OR4B1, PTPRJ	Average backfat thickness (12), Backfat at last rib (5), Loin muscle area (5), Loin and neck meat weight (4), C3c concentration (3), Estimated carcass lean content (3), Ham weight (3), Hemolytic complement activity (alternative pathway) (3), Abdominal fat weight (2), Actinobacillus pleuropneumoniae susceptibility (2), Average daily gain (2), Backfat at first rib (2), Backfat at mid-back (2), Bell…
Asian wild boars	285	2	ALGA0013668	46761173	46.66-46.86	-1.12272	ENSSSCG00000044088, TEAD1, PARVA	Actinobacillus pleuropneumoniae susceptibility (7), Drip loss (7), Average backfat thickness (4), C3c concentration (3), Shoulder subcutaneous fat thickness (3), Abdominal fat weight (2), Backfat at first rib (2), Backfat at last rib (2), Backfat at mid-back (2), Ham weight (2), Loin muscle area (2), Melanoma susceptibility (2), Off-flavor score (2), Alkaline phosphatase activity (1), Arachidic a…
Asian wild boars	286	2	ALGA0013764	68819487	68.72-68.92	-1.17001	ssc-mir-9801, PIN1, OLFM2, COL5A3, ENSSSCG00000013665, RDH8	Actinobacillus pleuropneumoniae susceptibility (7), Backfat at last rib (4), C3c concentration (4), Carcass weight (hot) (4), Shoulder subcutaneous fat thickness (4), Abdominal fat weight (3), Average backfat thickness (3), Fat to meat ratio (3), Average daily gain (2), Backfat at mid-back (2), Drip loss (2), Firmness (2), Juiciness score (2), Linoleic acid content (2), Loin muscle area (2), Perc…
Asian wild boars	287	2	DBNP0000600	68984592	68.88-69.08	-1.16173	ENSSSCG00000018591, ENSSSCG00000019956, ENSSSCG00000013665, SHFL, ANGPTL6, PPAN, P2RY11, EIF3G, DNMT1, S1PR2, MRPL4	Actinobacillus pleuropneumoniae susceptibility (7), Backfat at last rib (4), C3c concentration (4), Carcass weight (hot) (4), Shoulder subcutaneous fat thickness (4), Abdominal fat weight (3), Average backfat thickness (3), Fat to meat ratio (3), Average daily gain (2), Backfat at mid-back (2), Drip loss (2), Firmness (2), Juiciness score (2), Linoleic acid content (2), Loin muscle area (2), Perc…
Asian wild boars	288	2	ALGA0104051	82875947	82.78-82.98	-1.16486	ARHGEF28	Actinobacillus pleuropneumoniae susceptibility (8), C3c concentration (4), Carcass weight (hot) (3), Cooking loss (3), Ham weight (3), Loin muscle area (3), Shear force (3), Shoulder subcutaneous fat thickness (3), Abdominal fat weight (2), Average backfat thickness (2), Average daily gain (2), Backfat at mid-back (2), Drip loss (2), Estimated carcass lean content (2), Fat to meat ratio (2), Off-…
Asian wild boars	289	2	ALGA0014821	106420354	106.32-106.52	-1.12117	ENSSSCG00000051324, ENSSSCG00000044844	Actinobacillus pleuropneumoniae susceptibility (9), C3c concentration (4), Ham weight (4), Shear force (3), Average daily gain (2), Backfat at mid-back (2), Carcass weight (hot) (2), Cooking loss (2), Estimated carcass lean content (2), Meat color b* (2), Shoulder subcutaneous fat thickness (2), Abdominal fat weight (1), Arachidic acid content (1), Arachidonic acid content (1), Average backfat th…
Asian wild boars	290	2	ALGA0103066	129237068	129.14-129.34	-1.19111	U6, ENSSSCG00000050427	Actinobacillus pleuropneumoniae susceptibility (10), C3c concentration (4), Ham weight (3), Meat color-L (3), Backfat at mid-back (2), Cooking loss (2), Estimated carcass lean content (2), Shear force (2), Water holding capacity (2), Average daily gain (1), Backfat at last rib (1), Belly meat content (1), Body temperature (1), Body weight (end of test) (1), Carcass weight (hot) (1), Change in Myc…
Asian wild boars	291	3	ASGA0094509	5221219	5.12-5.32	-1.18845	PMS2, ENSSSCG00000043513, ENSSSCG00000007589, ENSSSCG00000025940, ENSSSCG00000007596	45 min-24 h pH decline (1), Abdominal fat weight (1), body mass index (1), Body weight (end of test) (1), Carcass weight (hot) (1), Corpus luteum number (1), Gadoleic acid content (1), Lactate dehydrogenase level (1), Lauric acid content (1), Linolenic acid content (1), Loin muscle area (1), Meat color b* (1), Meat color chroma (1), Percentage giant fibers (1), Shear force (1), Teat number (1)
Asian wild boars	292	3	ALGA0110704	5238404	5.14-5.34	-1.35565	PMS2, ENSSSCG00000043513, ENSSSCG00000007589, ENSSSCG00000025940, ENSSSCG00000007596, LMTK2	45 min-24 h pH decline (1), Abdominal fat weight (1), body mass index (1), Body weight (end of test) (1), Carcass weight (hot) (1), Corpus luteum number (1), Gadoleic acid content (1), Lactate dehydrogenase level (1), Lauric acid content (1), Linolenic acid content (1), Loin muscle area (1), Meat color b* (1), Meat color chroma (1), Percentage giant fibers (1), Shear force (1), Teat number (1)
Asian wild boars	293	3	MARC0097042	5239256	5.14-5.34	-1.25268	PMS2, ENSSSCG00000043513, ENSSSCG00000007589, ENSSSCG00000025940, ENSSSCG00000007596, LMTK2	45 min-24 h pH decline (1), Abdominal fat weight (1), body mass index (1), Body weight (end of test) (1), Carcass weight (hot) (1), Corpus luteum number (1), Gadoleic acid content (1), Lactate dehydrogenase level (1), Lauric acid content (1), Linolenic acid content (1), Loin muscle area (1), Meat color b* (1), Meat color chroma (1), Percentage giant fibers (1), Shear force (1), Teat number (1)
Asian wild boars	294	3	H3GA0056147	5240064	5.14-5.34	-1.32557	PMS2, ENSSSCG00000043513, ENSSSCG00000007589, ENSSSCG00000025940, ENSSSCG00000007596, LMTK2	45 min-24 h pH decline (1), Abdominal fat weight (1), body mass index (1), Body weight (end of test) (1), Carcass weight (hot) (1), Corpus luteum number (1), Gadoleic acid content (1), Lactate dehydrogenase level (1), Lauric acid content (1), Linolenic acid content (1), Loin muscle area (1), Meat color b* (1), Meat color chroma (1), Percentage giant fibers (1), Shear force (1), Teat number (1)
Asian wild boars	295	3	ASGA0096844	6466085	6.37-6.57	-1.13659	ssc-mir-9796, ENSSSCG00000007622, CPSF4, ENSSSCG00000034019, ZNF394, ZKSCAN5, ZNF789, FAM200A, ENSSSCG00000007617, ENSSSCG00000031485, ENSSSCG00000043842, ZSCAN25	Carcass weight (hot) (2), 45 min-24 h pH decline (1), Abdominal fat weight (1), Body weight (end of test) (1), Carcass length (1), Corpus luteum number (1), Fat androstenone level (1), Gadoleic acid content (1), Lactate dehydrogenase level (1), Lauric acid content (1), Linolenic acid content (1), Loin muscle area (1), Meat color b* (1), Meat color chroma (1), Percentage giant fibers (1), Shear fo…
Asian wild boars	296	3	H3GA0056202	6495272	6.4-6.6	-1.55916	ssc-mir-9796, ENSSSCG00000034019, ZNF394, ZKSCAN5, ZNF789, FAM200A, ENSSSCG00000007617, ENSSSCG00000031485, ENSSSCG00000043842, ZSCAN25	Carcass weight (hot) (2), 45 min-24 h pH decline (1), Abdominal fat weight (1), Body weight (end of test) (1), Carcass length (1), Corpus luteum number (1), Fat androstenone level (1), Gadoleic acid content (1), Lactate dehydrogenase level (1), Lauric acid content (1), Linolenic acid content (1), Loin muscle area (1), Meat color b* (1), Meat color chroma (1), Percentage giant fibers (1), Shear fo…
Asian wild boars	297	3	MARC0004652	6498219	6.4-6.6	-1.30102	ssc-mir-9796, ZNF394, ZKSCAN5, ZNF789, FAM200A, ENSSSCG00000007617, ENSSSCG00000031485, ENSSSCG00000043842, ZSCAN25	Carcass weight (hot) (2), 45 min-24 h pH decline (1), Abdominal fat weight (1), Body weight (end of test) (1), Carcass length (1), Corpus luteum number (1), Fat androstenone level (1), Gadoleic acid content (1), Lactate dehydrogenase level (1), Lauric acid content (1), Linolenic acid content (1), Loin muscle area (1), Meat color b* (1), Meat color chroma (1), Percentage giant fibers (1), Shear fo…
Asian wild boars	298	3	ASGA0099354	6896539	6.8-7	-1.16006	ENSSSCG00000051105, ENSSSCG00000046268, ENSSSCG00000051777, CYP3A29, ENSSSCG00000038518, CEP20	Carcass weight (hot) (2), 45 min-24 h pH decline (1), Abdominal fat weight (1), Body weight (end of test) (1), Corpus luteum number (1), Gadoleic acid content (1), Lactate dehydrogenase level (1), Lauric acid content (1), Linolenic acid content (1), Loin muscle area (1), Meat color b* (1), Meat color chroma (1), Percentage giant fibers (1), Shear force (1), Teat number (1)
Asian wild boars	299	3	ASGA0089216	7076396	6.98-7.18	-1.36223	CEP20, MYH11, NDE1	Carcass weight (hot) (2), 45 min-24 h pH decline (1), Abdominal fat weight (1), Body weight (end of test) (1), Corpus luteum number (1), Gadoleic acid content (1), Lactate dehydrogenase level (1), Lauric acid content (1), Linolenic acid content (1), Loin muscle area (1), Meat color b* (1), Meat color chroma (1), Percentage giant fibers (1), Shear force (1), Teat number (1)
Asian wild boars	300	3	ALGA0112655	7080916	6.98-7.18	-1.58058	CEP20, MYH11, NDE1, MARF1	Carcass weight (hot) (2), 45 min-24 h pH decline (1), Abdominal fat weight (1), Body weight (end of test) (1), Corpus luteum number (1), Gadoleic acid content (1), Lactate dehydrogenase level (1), Lauric acid content (1), Linolenic acid content (1), Loin muscle area (1), Meat color b* (1), Meat color chroma (1), Percentage giant fibers (1), Shear force (1), Teat number (1)
Asian wild boars	301	3	DIAS0000110	7254803	7.15-7.35	-1.60387	NDE1, MARF1, BMERB1	Carcass weight (hot) (2), 45 min-24 h pH decline (1), Abdominal fat weight (1), Body weight (end of test) (1), Corpus luteum number (1), Gadoleic acid content (1), Lactate dehydrogenase level (1), Lauric acid content (1), Linolenic acid content (1), Loin muscle area (1), Meat color b* (1), Meat color chroma (1), Percentage giant fibers (1), Shear force (1), Teat number (1)
Asian wild boars	302	3	ASGA0092692	7267271	7.17-7.37	-1.4168	NDE1, MARF1, BMERB1	Carcass weight (hot) (2), 45 min-24 h pH decline (1), Abdominal fat weight (1), Body weight (end of test) (1), Corpus luteum number (1), Gadoleic acid content (1), Lactate dehydrogenase level (1), Lauric acid content (1), Linolenic acid content (1), Loin muscle area (1), Meat color b* (1), Meat color chroma (1), Percentage giant fibers (1), Shear force (1), Teat number (1)
Asian wild boars	303	3	H3GA0054943	7267547	7.17-7.37	-1.81451	NDE1, MARF1, BMERB1	Carcass weight (hot) (2), 45 min-24 h pH decline (1), Abdominal fat weight (1), Body weight (end of test) (1), Corpus luteum number (1), Gadoleic acid content (1), Lactate dehydrogenase level (1), Lauric acid content (1), Linolenic acid content (1), Loin muscle area (1), Meat color b* (1), Meat color chroma (1), Percentage giant fibers (1), Shear force (1), Teat number (1)
Asian wild boars	304	3	ALGA0121561	7321370	7.22-7.42	-1.52109	MARF1, BMERB1, PDXDC1	Carcass weight (hot) (2), 45 min-24 h pH decline (1), Abdominal fat weight (1), Body weight (end of test) (1), Corpus luteum number (1), Gadoleic acid content (1), Lactate dehydrogenase level (1), Lauric acid content (1), Linolenic acid content (1), Loin muscle area (1), Meat color b* (1), Meat color chroma (1), Percentage giant fibers (1), Shear force (1), Teat number (1)
Asian wild boars	305	3	ASGA0087646	7446890	7.35-7.55	-1.24804	BMERB1, PDXDC1, ENSSSCG00000032056, NTAN1, RRN3	Carcass weight (hot) (2), 45 min-24 h pH decline (1), Abdominal fat weight (1), Body weight (end of test) (1), Corpus luteum number (1), Gadoleic acid content (1), Lactate dehydrogenase level (1), Lauric acid content (1), Linolenic acid content (1), Loin muscle area (1), Meat color b* (1), Meat color chroma (1), Percentage giant fibers (1), Shear force (1), Teat number (1)
Asian wild boars	306	3	DIAS0000907	7527395	7.43-7.63	-1.14258	U6, PDXDC1, ENSSSCG00000032056, NTAN1, RRN3, ENSSSCG00000040260, PLA2G10	Carcass weight (hot) (2), 45 min-24 h pH decline (1), Abdominal fat weight (1), Body weight (end of test) (1), Corpus luteum number (1), Gadoleic acid content (1), Lactate dehydrogenase level (1), Lauric acid content (1), Linolenic acid content (1), Loin muscle area (1), Meat color b* (1), Meat color chroma (1), Percentage giant fibers (1), Shear force (1), Teat number (1)
Asian wild boars	307	3	ASGA0013186	8241847	8.14-8.34	-1.10887	ENSSSCG00000007646, TRAPPC14, GAL3ST4, GPC2, STAG3, PVRIG, ENSSSCG00000026653, ZCWPW1	Carcass weight (hot) (2), 45 min-24 h pH decline (1), Abdominal fat weight (1), Body weight (birth) (1), Body weight (end of test) (1), Corpus luteum number (1), Gadoleic acid content (1), Lactate dehydrogenase level (1), Lauric acid content (1), Linolenic acid content (1), Loin muscle area (1), Meat color b* (1), Meat color chroma (1), Percentage giant fibers (1), Shear force (1), Teat number (1)
Asian wild boars	308	3	ASGA0099970	11410454	11.31-11.51	-1.22663	EIF4H, LAT2, RFC2, ENSSSCG00000007719	Carcass weight (hot) (2), Meat color b* (2), 45 min-24 h pH decline (1), Abdominal fat weight (1), Body weight (birth) (1), Body weight (end of test) (1), Corpus luteum number (1), Gadoleic acid content (1), Lactate dehydrogenase level (1), Lauric acid content (1), Linolenic acid content (1), Loin muscle area (1), Meat color chroma (1), Percentage giant fibers (1), Shear force (1), Teat number (1)
Asian wild boars	309	4	H3GA0012523	34655949	34.56-34.76	-1.15937	ENSSSCG00000046057, UBR5	Average daily gain (8), Backfat at last rib (4), Loin muscle area (4), Backfat at tenth rib (3), Backfat weight (3), Dressing percentage (3), Percentage type IIb fibers (3), Average backfat thickness (2), Cervical vertebra length (2), Drip loss (2), Ham weight (2), Intramuscular fat content (2), Linoleic acid content (2), Teat number (2), Abdominal fat percentage (1), Backfat at last lumbar (1), …
Asian wild boars	310	4	ASGA0019326	34723537	34.62-34.82	-1.15156	UBR5	Average daily gain (8), Backfat at last rib (4), Loin muscle area (4), Backfat at tenth rib (3), Backfat weight (3), Dressing percentage (3), Percentage type IIb fibers (3), Average backfat thickness (2), Cervical vertebra length (2), Drip loss (2), Ham weight (2), Intramuscular fat content (2), Linoleic acid content (2), Teat number (2), Abdominal fat percentage (1), Backfat at last lumbar (1), …
Asian wild boars	311	4	INRA0013662	34848068	34.75-34.95	-1.24319	UBR5, RRM2B, NCALD	Average daily gain (8), Backfat at last rib (4), Loin muscle area (4), Backfat at tenth rib (3), Backfat weight (3), Dressing percentage (3), Percentage type IIb fibers (3), Average backfat thickness (2), Cervical vertebra length (2), Drip loss (2), Ham weight (2), Intramuscular fat content (2), Linoleic acid content (2), Teat number (2), Abdominal fat percentage (1), Backfat at last lumbar (1), …
Asian wild boars	312	5	MARC0006675	62763317	62.66-62.86	-1.16011	ENSSSCG00000048225, RIMKLB, MFAP5, AICDA, APOBEC1, GDF3	Average backfat thickness (4), Meat color b* (4), Backfat at mid-back (3), Ear erectness (3), pH 24 hr post-mortem (loin) (3), backfat above muscle dorsi (2), Backfat at first rib (2), Ear area (2), Ear weight (2), Linoleic acid content (2), Shoulder external fat weight (2), Shoulder subcutaneous fat thickness (2), Backfat at rump (1), Body height (1), body weight (10 weeks) (1), Body weight (20 …
Asian wild boars	313	5	ASGA0025852	64378343	64.28-64.48	-1.14323	ENSSSCG00000044926, LTBR, SCNN1A, TNFRSF1A, PLEKHG6, CD9	Meat color b* (4), Backfat at mid-back (3), Ear erectness (3), Average daily gain (2), backfat above muscle dorsi (2), Carcass temperature (24 hr post-mortem) (2), Ear area (2), Ear weight (2), Intramuscular fat content (2), Loin muscle area (2), Meat color OPTO (2), pH 24 hr post-mortem (loin) (2), Shoulder subcutaneous fat thickness (2), Alkaline phosphatase activity (1), Average backfat thickn…
Asian wild boars	314	5	ALGA0121100	65058807	64.96-65.16	-1.11893	VWF, NTF3	Meat color b* (4), Backfat at mid-back (3), Ear erectness (3), backfat above muscle dorsi (2), Carcass temperature (24 hr post-mortem) (2), Ear area (2), Ear weight (2), Loin muscle area (2), Meat color OPTO (2), pH 24 hr post-mortem (loin) (2), Shoulder subcutaneous fat thickness (2), Alkaline phosphatase activity (1), Average backfat thickness (1), Average daily gain (1), Backfat at first rib (…
Asian wild boars	315	6	ASGA0099680	41534527	41.43-41.63	-1.14833	ENSSSCG00000050186, ENSSSCG00000042479, ENSSSCG00000046161	Meat color a* (4), Actinobacillus pleuropneumoniae susceptibility (2), Drip loss (2), Empty body protein content (2), Loin muscle area (2), Marbling (2), Shoulder subcutaneous fat thickness (2), Teat number (2), Alkaline phosphatase activity (1), Average daily gain (1), Backfat at first rib (1), Backfat at last rib (1), Backfat at tenth rib (1), Belly meat content (1), Belly weight (1), Body weig…
Asian wild boars	316	6	H3GA0054966	41565694	41.47-41.67	-1.15826	ENSSSCG00000050186, ENSSSCG00000042479, ENSSSCG00000046161	Meat color a* (4), Actinobacillus pleuropneumoniae susceptibility (2), Drip loss (2), Empty body protein content (2), Loin muscle area (2), Marbling (2), Shoulder subcutaneous fat thickness (2), Teat number (2), Alkaline phosphatase activity (1), Average daily gain (1), Backfat at first rib (1), Backfat at last rib (1), Backfat at tenth rib (1), Belly meat content (1), Belly weight (1), Body weig…
Asian wild boars	317	6	ALGA0117367	68107338	68.01-68.21	-1.18546	CAMTA1	Average backfat thickness (6), Conductivity 24 hours post-mortem (5), Average daily gain (4), Conductivity 45 minutes post-mortem (4), Intramuscular fat content (4), Meat color a* (4), Backfat at last rib (3), Dressing percentage (3), Lean meat percentage (3), Loin muscle area (3), pH 45 minutes post mortem (3), Actinobacillus pleuropneumoniae susceptibility (2), Alkaline phosphatase activity (2)…
Asian wild boars	318	6	MARC0055613	68208804	68.11-68.31	-1.1245	CAMTA1	Average backfat thickness (6), Conductivity 24 hours post-mortem (5), Average daily gain (4), Conductivity 45 minutes post-mortem (4), Intramuscular fat content (4), Meat color a* (4), Backfat at last rib (3), Dressing percentage (3), Lean meat percentage (3), Loin muscle area (3), pH 45 minutes post mortem (3), Actinobacillus pleuropneumoniae susceptibility (2), Alkaline phosphatase activity (2)…
Asian wild boars	319	6	ALGA0116396	68225697	68.13-68.33	-1.17468	CAMTA1	Average backfat thickness (6), Conductivity 24 hours post-mortem (5), Average daily gain (4), Conductivity 45 minutes post-mortem (4), Intramuscular fat content (4), Meat color a* (4), Backfat at last rib (3), Dressing percentage (3), Lean meat percentage (3), Loin muscle area (3), pH 45 minutes post mortem (3), Actinobacillus pleuropneumoniae susceptibility (2), Alkaline phosphatase activity (2)…
Asian wild boars	320	6	MARC0094119	89579578	89.48-89.68	-1.15692	ENSSSCG00000050185, ZNF362, A3GALT2, PHC2	Loin muscle area (10), Intramuscular fat content (9), Meat color a* (6), Average backfat thickness (5), Backfat at last rib (5), Conductivity 45 minutes post-mortem (5), Dressing percentage (5), Conductivity 24 hours post-mortem (4), Fat-cuts percentage (4), Marbling (4), Empty body protein content (3), Ham weight (3), Muscle moisture percentage (3), pH 45 minutes post mortem (3), Teat number (3)…
Asian wild boars	321	6	MARC0071162	131244998	131.14-131.34	-1.15219	--	Intramuscular fat content (4), Average backfat thickness (3), Backfat at last rib (3), Backfat at tenth rib (3), Muscle moisture percentage (3), Loin muscle area (2), Shoulder meat weight (2), Teat number (2), Alkaline phosphatase activity (1), Body temperature (1), body weight (10 weeks) (1), Body weight (3 weeks) (1), Body weight (end of test) (1), Carcass temperature (24 hr post-mortem) (1), C…
Asian wild boars	322	6	MARC0012037	150851352	150.75-150.95	-1.18693	ENSSSCG00000051272, NFIA, ENSSSCG00000051750	Intramuscular fat content (1), Teat number (1)
Asian wild boars	323	6	CASI0002165	150874656	150.77-150.97	-1.2803	NFIA, ENSSSCG00000051750	Intramuscular fat content (1), Teat number (1)
Asian wild boars	324	6	ALGA0102709	150881722	150.78-150.98	-1.32105	NFIA, ENSSSCG00000051750	Intramuscular fat content (1), Teat number (1)
Asian wild boars	325	6	ALGA0037532	156678392	156.58-156.78	-1.15848	ENSSSCG00000041743, ENSSSCG00000050059, ENSSSCG00000042401	Loin muscle area (1), Loin weight (1), muscle protein percentage (1), Shoulder weight (1), Teat number (1)
Asian wild boars	326	6	ALGA0037534	156707408	156.61-156.81	-1.28537	ENSSSCG00000041743, ENSSSCG00000050059, ENSSSCG00000042401	Loin muscle area (1), Loin weight (1), muscle protein percentage (1), Shoulder weight (1), Teat number (1)
Asian wild boars	327	6	ASGA0030016	156761263	156.66-156.86	-1.13079	ENSSSCG00000041743, ENSSSCG00000050059, ENSSSCG00000050983, ENSSSCG00000042401	Loin muscle area (1), Loin weight (1), muscle protein percentage (1), Shoulder weight (1), Teat number (1)
Asian wild boars	328	6	ASGA0030017	156818363	156.72-156.92	-1.1234	ENSSSCG00000041743, ENSSSCG00000050059, ENSSSCG00000050983, ENSSSCG00000047457, ENSSSCG00000042401	Days to 100 kg (2), Loin muscle area (1), Loin weight (1), muscle protein percentage (1), Teat number (1)
Asian wild boars	329	7	M1GA0027025	8317292	8.22-8.42	-1.25705	ADTRP, ENSSSCG00000041448	Average daily gain (4), Backfat at last rib (3), Meat color score (2), muscle protein percentage (2), Salmonella count in liver (2), Average backfat thickness (1), Backfat at tenth rib (1), Bilirubin level (1), Carcass length (1), Carcass weight (hot) (1), CO2 partial pressure (1), Lean meat percentage (1), Loin muscle area (1), Loin muscle depth (1), Meat color-L (1), Mycoplasma hyopneumoniae an…
Asian wild boars	330	7	DRGA0007103	8396776	8.3-8.5	-1.20921	ENSSSCG00000042606, ENSSSCG00000047036, ENSSSCG00000044455, ADTRP, ENSSSCG00000041448	Average daily gain (4), Backfat at last rib (3), Loin muscle area (2), Meat color score (2), muscle protein percentage (2), Salmonella count in liver (2), Average backfat thickness (1), Backfat at first rib (1), Backfat at tenth rib (1), Backfat between 6th and 7th ribs (1), Bilirubin level (1), Carcass length (1), Carcass weight (hot) (1), Carcass width (minimum) (1), CO2 partial pressure (1), L…
Asian wild boars	331	7	ALGA0038429	8423046	8.32-8.52	-1.28475	ENSSSCG00000042606, ENSSSCG00000047036, ENSSSCG00000044455, HIVEP1	Average daily gain (4), Backfat at last rib (3), Loin muscle area (2), Meat color score (2), muscle protein percentage (2), Salmonella count in liver (2), Average backfat thickness (1), Backfat at first rib (1), Backfat at tenth rib (1), Backfat between 6th and 7th ribs (1), Bilirubin level (1), Carcass length (1), Carcass weight (hot) (1), Carcass width (minimum) (1), CO2 partial pressure (1), L…
Asian wild boars	332	7	ALGA0038431	8443203	8.34-8.54	-1.30306	ENSSSCG00000042606, ENSSSCG00000047036, ENSSSCG00000044455, HIVEP1	Average daily gain (4), Backfat at last rib (3), Loin muscle area (2), Meat color score (2), muscle protein percentage (2), Salmonella count in liver (2), Average backfat thickness (1), Backfat at first rib (1), Backfat at tenth rib (1), Backfat between 6th and 7th ribs (1), Bilirubin level (1), Carcass length (1), Carcass weight (hot) (1), Carcass width (minimum) (1), CO2 partial pressure (1), L…
Asian wild boars	333	7	ALGA0038434	8469819	8.37-8.57	-1.30344	ENSSSCG00000042606, ENSSSCG00000047036, ENSSSCG00000044455, HIVEP1	Average daily gain (4), Backfat at last rib (3), Loin muscle area (2), Meat color score (2), muscle protein percentage (2), Salmonella count in liver (2), Average backfat thickness (1), Backfat at first rib (1), Backfat at tenth rib (1), Backfat between 6th and 7th ribs (1), Bilirubin level (1), Carcass length (1), Carcass weight (hot) (1), Carcass width (minimum) (1), CO2 partial pressure (1), L…
Asian wild boars	334	7	ASGA0031031	8550307	8.45-8.65	-1.16858	ENSSSCG00000047036, ENSSSCG00000044455, HIVEP1	Average daily gain (4), Backfat at last rib (3), Loin muscle area (2), Meat color score (2), muscle protein percentage (2), Salmonella count in liver (2), Average backfat thickness (1), Backfat at first rib (1), Backfat at tenth rib (1), Backfat between 6th and 7th ribs (1), Bilirubin level (1), Carcass length (1), Carcass weight (hot) (1), Carcass width (minimum) (1), CO2 partial pressure (1), L…
Asian wild boars	335	7	ALGA0108021	47590004	47.49-47.69	-1.13354	IREB2, CRABP1, WDR61, DNAJA4	Average backfat thickness (21), Average daily gain (18), Adipocyte diameter (11), Backfat at last rib (9), Carcass length (7), Conductivity 45 minutes post-mortem (6), Fat androstenone level (6), Ham weight (5), Loin muscle area (5), NADP-malate dehydrogenase activity (5), Shoulder subcutaneous fat thickness (5), Backfat at last lumbar (4), Backfat at mid-back (4), Leaf fat weight (4), backfat ab…
Asian wild boars	336	7	ALGA0042882	80520780	80.42-80.62	-1.15282	EMC7, CHRM5, AVEN, ENSSSCG00000034253	Average daily gain (5), Teat number (4), Loin muscle area (3), Average backfat thickness (2), Backfat at last rib (2), Carcass length (2), Lean meat percentage (2), Loin weight (2), Shoulder subcutaneous fat thickness (2), Average glycolytic potential (1), Average lactate (1), Backfat at last lumbar (1), Backfat at tenth rib (1), Backfat weight (1), Belly percentage (1), Body weight (birth) (1), …
Asian wild boars	337	7	ALGA0042887	80561162	80.46-80.66	-1.12323	AVEN, ENSSSCG00000034253, RYR3	Average daily gain (5), Teat number (4), Loin muscle area (3), Average backfat thickness (2), Backfat at last rib (2), Carcass length (2), Lean meat percentage (2), Loin weight (2), Shoulder subcutaneous fat thickness (2), Average glycolytic potential (1), Average lactate (1), Backfat at last lumbar (1), Backfat at tenth rib (1), Backfat weight (1), Belly percentage (1), Body weight (birth) (1), …
Asian wild boars	338	7	ASGA0035607	99636432	99.54-99.74	-1.19187	ENSSSCG00000047726, ENSSSCG00000046100, ENSSSCG00000051045, ESRRB	Average daily gain (4), Average backfat thickness (3), Backfat at last lumbar (2), Backfat at last rib (2), Cortisol level (2), Ear area (2), Loin muscle area (2), Potassium level (2), Shoulder subcutaneous fat thickness (2), tenderness score (2), 45 min-24 h pH decline (1), Backfat at tenth rib (1), Backfat weight (1), Belly percentage (1), Body weight (birth) (1), Body weight (end of test) (1),…
Asian wild boars	339	7	ALGA0045422	118086738	117.99-118.19	-1.1586	ENSSSCG00000047207, ENSSSCG00000045429, ENSSSCG00000045244, VRK1	Cortisol level (2), Shoulder subcutaneous fat thickness (2), Average daily gain (1), Backfat at mid-back (1), Backfat weight (1), Body weight (birth) (1), Body weight linear (1), Body weight (1), Cortisol level variations (1), Drip loss (1), Feed conversion ratio (1), Intramuscular fat content (1), Leaf fat weight (1), lean thickness between 3rd and 4th last ribs (1), Left teat number (1), Linole…
Asian wild boars	340	7	ASGA0036803	118098776	118-118.2	-1.11074	ENSSSCG00000047207, ENSSSCG00000045429, ENSSSCG00000045244, VRK1	Cortisol level (2), Shoulder subcutaneous fat thickness (2), Average daily gain (1), Backfat at mid-back (1), Backfat weight (1), Body weight (birth) (1), Body weight linear (1), Body weight (1), Cortisol level variations (1), Drip loss (1), Feed conversion ratio (1), Intramuscular fat content (1), Leaf fat weight (1), lean thickness between 3rd and 4th last ribs (1), Left teat number (1), Linole…
Asian wild boars	341	8	MARC0004340	10500292	10.4-10.6	-1.17198	U6, ENSSSCG00000042475, CPEB2	Average daily gain (2), Loin meat weight (2), Loin muscle area (2), Average backfat thickness (1), Belly meat content (1), Bilirubin level (1), body weight (13 weeks) (1), body weight (17 weeks) (1), body weight (22 weeks) (1), Body weight (30 weeks) (1), Bone/lean meat ratio in ham (1), Carcass length (1), Conductivity 45 minutes post-mortem (1), Corpus luteum number (1), Ham weight (1), Haptogl…
Asian wild boars	342	8	DBWU0000685	65467890	65.37-65.57	-1.25102	STAP1, UBA6, ENSSSCG00000029658	Average daily gain (2), Conductivity 45 minutes post-mortem (2), Corpus luteum number (2), Gait score (overall) (2), Loin muscle area (2), Teat number (2), Abdominal fat weight (1), Alkaline phosphatase activity (1), Backfat at rump (1), Backfat at tenth rib (1), Belly weight (1), Bilirubin level (1), Body weight (20 weeks) (1), Body weight (3 weeks) (1), Body weight (30 weeks) (1), Body weight (…
Asian wild boars	343	8	ISU10000067	65489709	65.39-65.59	-1.22746	STAP1, UBA6, ENSSSCG00000029658, TMPRSS11D	Average daily gain (2), Conductivity 45 minutes post-mortem (2), Corpus luteum number (2), Gait score (overall) (2), Loin muscle area (2), Teat number (2), Abdominal fat weight (1), Alkaline phosphatase activity (1), Backfat at rump (1), Backfat at tenth rib (1), Belly weight (1), Bilirubin level (1), Body weight (20 weeks) (1), Body weight (3 weeks) (1), Body weight (30 weeks) (1), Body weight (…
Asian wild boars	344	8	INRA0029873	65575970	65.48-65.68	-1.19742	UBA6, ENSSSCG00000029658, TMPRSS11D, TMPRSS11A	Average daily gain (2), Corpus luteum number (2), Gait score (overall) (2), Loin muscle area (2), Teat number (2), Abdominal fat weight (1), Alkaline phosphatase activity (1), Backfat at rump (1), Backfat at tenth rib (1), Belly weight (1), Bilirubin level (1), Body weight (20 weeks) (1), Body weight (3 weeks) (1), Body weight (30 weeks) (1), Body weight (34 weeks) (1), Body weight (birth) (1), B…
Asian wild boars	345	8	ASGA0038898	65610573	65.51-65.71	-1.19885	ENSSSCG00000029658, TMPRSS11D, TMPRSS11A, ENSSSCG00000008929	Average daily gain (2), Corpus luteum number (2), Loin muscle area (2), Teat number (2), Abdominal fat weight (1), Alkaline phosphatase activity (1), Backfat at rump (1), Belly weight (1), Bilirubin level (1), Body weight (20 weeks) (1), Body weight (3 weeks) (1), Body weight (30 weeks) (1), Body weight (34 weeks) (1), Body weight (birth) (1), Carcass length (1), Carcass weight (cold) (1), Carcas…
Asian wild boars	346	8	INRA0029885	67695280	67.6-67.8	-1.20512	GRSF1, MOB1B, SLC4A4	Average daily gain (6), Corpus luteum number (3), Daily feed intake (3), Loin muscle area (3), Conductivity 45 minutes post-mortem (2), Days to 110 kg (2), Mean corpuscular volume (2), Teat number (2), Abdominal fat weight (1), Age at puberty (1), Alkaline phosphatase activity (1), Average chain length (1), Backfat at rump (1), Backfat at tenth rib (1), Belly weight (1), Bilirubin level (1), Body…
Asian wild boars	347	8	ASGA0038901	67760562	67.66-67.86	-1.17108	MOB1B, SLC4A4	Average daily gain (6), Corpus luteum number (3), Daily feed intake (3), Loin muscle area (3), Conductivity 45 minutes post-mortem (2), Days to 110 kg (2), Mean corpuscular volume (2), Teat number (2), Abdominal fat weight (1), Age at puberty (1), Alkaline phosphatase activity (1), Average chain length (1), Backfat at rump (1), Backfat at tenth rib (1), Belly weight (1), Bilirubin level (1), Body…
Asian wild boars	348	8	INRA0029890	67779077	67.68-67.88	-1.22395	MOB1B, SLC4A4	Average daily gain (6), Corpus luteum number (3), Daily feed intake (3), Loin muscle area (3), Conductivity 45 minutes post-mortem (2), Days to 110 kg (2), Mean corpuscular volume (2), Teat number (2), Abdominal fat weight (1), Age at puberty (1), Alkaline phosphatase activity (1), Average chain length (1), Backfat at rump (1), Backfat at tenth rib (1), Belly weight (1), Bilirubin level (1), Body…
Asian wild boars	349	8	DIAS0002150	68346526	68.25-68.45	-1.24258	SLC4A4, GC	Loin muscle area (3), Teat number (3), Body length (2), Body width (2), Corpus luteum number (2), Hip structure (2), Rib shape (2), Abdominal fat weight (1), Age at puberty (1), Alkaline phosphatase activity (1), Average chain length (1), Average daily gain (1), Backfat at rump (1), Backfat at tenth rib (1), Belly weight (1), Bilirubin level (1), Body weight (3 weeks) (1), Body weight (30 weeks) …
Asian wild boars	350	8	INRA0029891	68488407	68.39-68.59	-1.17728	NPFFR2	Loin muscle area (3), Teat number (2), Abdominal fat weight (1), Age at puberty (1), Alkaline phosphatase activity (1), Average chain length (1), Average daily gain (1), Backfat at rump (1), Belly weight (1), Bilirubin level (1), Body weight (3 weeks) (1), Body weight (30 weeks) (1), Body weight (34 weeks) (1), Body weight (birth) (1), CD4-positive leukocyte percentage (1), CD4-positive/CD8-posit…
Asian wild boars	351	8	ASGA0038904	68532968	68.43-68.63	-1.22886	NPFFR2, ENSSSCG00000050020	Loin muscle area (3), Teat number (2), Abdominal fat weight (1), Age at puberty (1), Alkaline phosphatase activity (1), Average chain length (1), Average daily gain (1), Backfat at rump (1), Belly weight (1), Bilirubin level (1), Body weight (3 weeks) (1), Body weight (30 weeks) (1), Body weight (34 weeks) (1), Body weight (birth) (1), CD4-positive leukocyte percentage (1), CD4-positive/CD8-posit…
Asian wild boars	352	8	MARC0021611	68650683	68.55-68.75	-1.22927	U6, NPFFR2, ENSSSCG00000050020, ADAMTS3	Loin muscle area (3), Red blood cell count (2), Teat number (2), Abdominal fat weight (1), Age at puberty (1), Alkaline phosphatase activity (1), Average chain length (1), Average daily gain (1), Backfat at rump (1), Belly weight (1), Bilirubin level (1), Body weight (3 weeks) (1), Body weight (30 weeks) (1), Body weight (34 weeks) (1), Body weight (birth) (1), CD4-positive leukocyte percentage (…
Asian wild boars	353	8	ASGA0038910	69089129	68.99-69.19	-1.16781	--	Loin muscle area (3), Teat number (2), Abdominal fat weight (1), Age at puberty (1), Alkaline phosphatase activity (1), Average chain length (1), Average daily gain (1), Backfat at rump (1), Belly weight (1), Bilirubin level (1), Body weight (3 weeks) (1), Body weight (30 weeks) (1), Body weight (34 weeks) (1), Body weight (birth) (1), CD4-positive leukocyte percentage (1), CD4-positive/CD8-posit…
Asian wild boars	354	8	CASI0009910	69115899	69.02-69.22	-1.14604	--	Loin muscle area (3), Teat number (2), Abdominal fat weight (1), Age at puberty (1), Alkaline phosphatase activity (1), Average chain length (1), Average daily gain (1), Backfat at rump (1), Belly weight (1), Bilirubin level (1), Body weight (3 weeks) (1), Body weight (30 weeks) (1), Body weight (34 weeks) (1), Body weight (birth) (1), CD4-positive leukocyte percentage (1), CD4-positive/CD8-posit…
Asian wild boars	355	8	INRA0029897	69220465	69.12-69.32	-1.1268	ENSSSCG00000042491	Loin muscle area (3), Mean corpuscular volume (3), Teat number (2), Abdominal fat weight (1), Age at puberty (1), Alkaline phosphatase activity (1), Average chain length (1), Average daily gain (1), Backfat at rump (1), Belly weight (1), Bilirubin level (1), Body weight (3 weeks) (1), Body weight (30 weeks) (1), Body weight (34 weeks) (1), Body weight (birth) (1), CD4-positive leukocyte percentag…
Asian wild boars	356	8	ASGA0038912	69265965	69.17-69.37	-1.13399	ENSSSCG00000042491, COX18, ANKRD17	Mean corpuscular volume (4), Loin muscle area (3), Teat number (2), Abdominal fat weight (1), Age at puberty (1), Alkaline phosphatase activity (1), Average chain length (1), Average daily gain (1), Backfat at rump (1), Belly weight (1), Bilirubin level (1), Body weight (3 weeks) (1), Body weight (30 weeks) (1), Body weight (34 weeks) (1), Body weight (birth) (1), CD4-positive leukocyte percentag…
Asian wild boars	357	8	MARC0029095	69279099	69.18-69.38	-1.13212	ENSSSCG00000042491, COX18, ANKRD17	Mean corpuscular volume (4), Loin muscle area (3), Teat number (2), Abdominal fat weight (1), Age at puberty (1), Alkaline phosphatase activity (1), Average chain length (1), Average daily gain (1), Backfat at rump (1), Belly weight (1), Bilirubin level (1), Body weight (3 weeks) (1), Body weight (30 weeks) (1), Body weight (34 weeks) (1), Body weight (birth) (1), CD4-positive leukocyte percentag…
Asian wild boars	358	8	ALGA0048087	69286115	69.19-69.39	-1.16105	ENSSSCG00000042491, COX18, ANKRD17	Mean corpuscular volume (4), Loin muscle area (3), Teat number (2), Abdominal fat weight (1), Age at puberty (1), Alkaline phosphatase activity (1), Average chain length (1), Average daily gain (1), Backfat at rump (1), Belly weight (1), Bilirubin level (1), Body weight (3 weeks) (1), Body weight (30 weeks) (1), Body weight (34 weeks) (1), Body weight (birth) (1), CD4-positive leukocyte percentag…
Asian wild boars	359	8	DIAS0000495	69353716	69.25-69.45	-1.172	ENSSSCG00000042491, COX18, ANKRD17	Mean corpuscular volume (4), Loin muscle area (3), Teat number (2), Abdominal fat weight (1), Age at puberty (1), Alkaline phosphatase activity (1), Average chain length (1), Average daily gain (1), Backfat at rump (1), Belly weight (1), Bilirubin level (1), Body weight (3 weeks) (1), Body weight (30 weeks) (1), Body weight (34 weeks) (1), Body weight (birth) (1), CD4-positive leukocyte percentag…
Asian wild boars	360	8	ALGA0048091	69368082	69.27-69.47	-1.23721	ENSSSCG00000042491, COX18, ANKRD17	Loin muscle area (3), Mean corpuscular volume (3), Teat number (2), Abdominal fat weight (1), Age at puberty (1), Alkaline phosphatase activity (1), Average chain length (1), Average daily gain (1), Backfat at rump (1), Belly weight (1), Bilirubin level (1), Body weight (3 weeks) (1), Body weight (30 weeks) (1), Body weight (34 weeks) (1), Body weight (birth) (1), CD4-positive leukocyte percentag…
Asian wild boars	361	8	MARC0109837	69661678	69.56-69.76	-1.20487	ALB, ENSSSCG00000046084, AFP, AFM, ENSSSCG00000023426	Loin muscle area (3), Mean corpuscular volume (2), Teat number (2), Abdominal fat weight (1), Age at puberty (1), Alkaline phosphatase activity (1), Average chain length (1), Average daily gain (1), Backfat at rump (1), Belly weight (1), Bilirubin level (1), Body weight (3 weeks) (1), Body weight (30 weeks) (1), Body weight (34 weeks) (1), Body weight (birth) (1), CD4-positive leukocyte percentag…
Asian wild boars	362	8	DIAS0002183	69683271	69.58-69.78	-1.16161	ALB, ENSSSCG00000046084, AFP, AFM, ENSSSCG00000023426, RASSF6	Loin muscle area (3), Mean corpuscular volume (2), Teat number (2), Abdominal fat weight (1), Age at puberty (1), Alkaline phosphatase activity (1), Average chain length (1), Average daily gain (1), Backfat at rump (1), Belly weight (1), Bilirubin level (1), Body weight (3 weeks) (1), Body weight (30 weeks) (1), Body weight (34 weeks) (1), Body weight (birth) (1), CD4-positive leukocyte percentag…
Asian wild boars	363	8	MARC0089979	69686920	69.59-69.79	-1.14482	ALB, ENSSSCG00000046084, AFP, AFM, ENSSSCG00000023426, RASSF6	Loin muscle area (3), Mean corpuscular volume (2), Teat number (2), Abdominal fat weight (1), Age at puberty (1), Alkaline phosphatase activity (1), Average chain length (1), Average daily gain (1), Backfat at rump (1), Belly weight (1), Bilirubin level (1), Body weight (3 weeks) (1), Body weight (30 weeks) (1), Body weight (34 weeks) (1), Body weight (birth) (1), CD4-positive leukocyte percentag…
Asian wild boars	364	8	H3GA0024941	69741340	69.64-69.84	-1.15099	ALB, AFP, AFM, ENSSSCG00000023426, RASSF6	Loin muscle area (3), Teat number (3), Conductivity 45 minutes post-mortem (2), Mean corpuscular volume (2), Abdominal fat weight (1), Age at puberty (1), Alkaline phosphatase activity (1), Average chain length (1), Average daily gain (1), Backfat at rump (1), Belly weight (1), Bilirubin level (1), Body weight (3 weeks) (1), Body weight (30 weeks) (1), Body weight (34 weeks) (1), Body weight (bir…
Asian wild boars	365	8	ALGA0048094	69763787	69.66-69.86	-1.16844	ALB, AFP, AFM, ENSSSCG00000023426, RASSF6	Loin muscle area (3), Teat number (3), Conductivity 45 minutes post-mortem (2), Abdominal fat weight (1), Age at puberty (1), Alkaline phosphatase activity (1), Average chain length (1), Average daily gain (1), Backfat at rump (1), Belly weight (1), Bilirubin level (1), Body weight (3 weeks) (1), Body weight (30 weeks) (1), Body weight (34 weeks) (1), Body weight (birth) (1), CD4-positive leukocy…
Asian wild boars	366	8	ASGA0038917	69804705	69.7-69.9	-1.23045	ENSSSCG00000047963, ENSSSCG00000048535, ALB, AFM, ENSSSCG00000023426, RASSF6	Loin muscle area (3), Teat number (3), Abdominal fat weight (1), Age at puberty (1), Alkaline phosphatase activity (1), Average chain length (1), Average daily gain (1), Backfat at rump (1), Belly weight (1), Bilirubin level (1), Body weight (3 weeks) (1), Body weight (30 weeks) (1), Body weight (34 weeks) (1), Body weight (birth) (1), CD4-positive leukocyte percentage (1), CD4-positive/CD8-posit…
Asian wild boars	367	9	MARC0014233	55019712	54.92-55.12	-1.18717	ENSSSCG00000035237, ENSSSCG00000044173, ENSSSCG00000048184	Backfat at mid-back (2), Fat area percentage in carcass (2), Loin muscle area (2), Stearic acid content (2), androstenone laboratory (1), Average daily gain (1), backfat above muscle dorsi (1), Body weight (slaughter) (1), Ear erectness (1), Fat percentage in carcass (1), Leaf fat weight (1), Leptin level (1), Linoleic acid content (1), Meat color a* (1), Meat color L* (1), Melanoma susceptibilit…
Asian wild boars	368	9	MARC0072553	86068903	85.97-86.17	-1.21042	TSPAN13, AGR2	Backfat at mid-back (2), Meat color-L (2), Abdominal fat weight (1), Average backfat thickness (1), Average daily gain (1), backfat above muscle dorsi (1), Backfat at first rib (1), Backfat at tenth rib (1), Body weight (3 weeks) (1), Carcass length (1), CO2 partial pressure (1), Corpus luteum number (1), Diameter of type I muscle fibers (1), Drip loss (1), Ear erectness (1), External fat on ham …
Asian wild boars	369	9	INRA0032149	86092669	85.99-86.19	-1.29315	TSPAN13, AGR2	Backfat at mid-back (2), Meat color-L (2), Abdominal fat weight (1), Average backfat thickness (1), Average daily gain (1), backfat above muscle dorsi (1), Backfat at first rib (1), Backfat at tenth rib (1), Body weight (3 weeks) (1), Carcass length (1), CO2 partial pressure (1), Corpus luteum number (1), Diameter of type I muscle fibers (1), Drip loss (1), Ear erectness (1), External fat on ham …
Asian wild boars	370	9	ALGA0054120	86130918	86.03-86.23	-1.20063	TSPAN13, AGR2	Backfat at mid-back (2), Meat color-L (2), Abdominal fat weight (1), Average backfat thickness (1), Average daily gain (1), backfat above muscle dorsi (1), Backfat at first rib (1), Backfat at tenth rib (1), Body weight (3 weeks) (1), Carcass length (1), CO2 partial pressure (1), Corpus luteum number (1), Diameter of type I muscle fibers (1), Drip loss (1), Ear erectness (1), External fat on ham …
Asian wild boars	371	9	H3GA0028692	134698383	134.6-134.8	-1.18994	PLXNA2	Average daily gain (3), Mean corpuscular hemoglobin concentration (2), Mean corpuscular hemoglobin content (2), Arachidic acid content (1), Average backfat thickness (1), backfat above muscle dorsi (1), body weight (10 weeks) (1), Body weight (slaughter) (1), Capric acid content (1), Carcass length (1), Carcass weight (hot) (1), Creatine kinase level (1), Diameter of type IIa muscle fibers (1), G…
Asian wild boars	372	10	ALGA0058100	28681462	28.58-28.78	-1.21815	ENSSSCG00000045319	Average daily gain (4), Dressing percentage (2), Percentage type I fibers (2), Average backfat thickness (1), Backfat at mid-back (1), Carcass weight (hot) (1), Change in interferon-gamma level (1), Corpus luteum number (1), Gait score (hind) (1), Interleukin-10 level (1), Lumbar vertebra number (1), Marbling (1), Meat color a* (1), Meat color b* (1), Number of capillaries per muscle fiber (1), N…
Asian wild boars	373	10	H3GA0055438	69176235	69.08-69.28	-1.26669	DIP2C, ENSSSCG00000049904, ENSSSCG00000048483, ZMYND11	Age at puberty (3), Aspartate aminotransferase activity (1), Cholesterol level in meat (1), Creatinine level (1), Cryptorchidism (1), Haptoglobin concentration (1), Hematocrit (1), Lumbar vertebra number (1), Marbling (1), Meat color a* (1), Meat color b* (1), Semimembranosus angle (1), Shear force (1), Teat number (1), Vertebra number (1)
Asian wild boars	374	11	MARC0055541	20585293	20.49-20.69	-1.12232	ENSSSCG00000051133, ENSSSCG00000046304, ENSSSCG00000045677, HTR2A, ESD	Loin muscle area (3), Loin muscle depth (3), Percentage type IIb fibers (3), Hemolytic complement activity (alternative pathway) (2), Percentage type IIa fibers (2), Toll-like receptor 9 level (2), Backfat at last rib (1), Backfat at mid-back (1), Backfat at tenth rib (1), Backfat thickness between 3rd and 4th rib (1), Backfat weight (1), Belly weight (1), Change in interferon-gamma level (1), In…
Asian wild boars	375	11	H3GA0031736	26331597	26.23-26.43	-1.10771	ENSSSCG00000041357, OLFM4	Loin muscle area (3), Loin muscle depth (3), Percentage type IIb fibers (3), Hemolytic complement activity (alternative pathway) (2), Percentage type IIa fibers (2), Toll-like receptor 9 level (2), Backfat at last rib (1), Backfat at mid-back (1), Backfat at tenth rib (1), Backfat thickness between 3rd and 4th rib (1), Backfat weight (1), Belly weight (1), Change in interferon-gamma level (1), Co…
Asian wild boars	376	11	ALGA0062845	62040401	61.94-62.14	-1.17017	GPC5	Backfat at tenth rib (3), Backfat at last rib (2), Empty body lipid content (2), Lean meat percentage (2), Nonfunctional nipples (2), 45 min-24 h pH decline (1), Average backfat thickness (1), Average daily gain (1), Backfat at mid-back (1), Body temperature (1), Body weight (slaughter) (1), Double-bond index (1), Drip loss (1), Eosinophil number (1), Feed intake (1), Ham fat thickness (1), Lauri…
Asian wild boars	377	11	ALGA0105177	62044634	61.94-62.14	-1.12773	GPC5	Backfat at tenth rib (3), Backfat at last rib (2), Empty body lipid content (2), Lean meat percentage (2), Nonfunctional nipples (2), 45 min-24 h pH decline (1), Average backfat thickness (1), Average daily gain (1), Backfat at mid-back (1), Body temperature (1), Body weight (slaughter) (1), Double-bond index (1), Drip loss (1), Eosinophil number (1), Feed intake (1), Ham fat thickness (1), Lauri…
Asian wild boars	378	11	ASGA0051160	62059825	61.96-62.16	-1.204	GPC5	Backfat at tenth rib (3), Backfat at last rib (2), Empty body lipid content (2), Lean meat percentage (2), Nonfunctional nipples (2), 45 min-24 h pH decline (1), Average backfat thickness (1), Average daily gain (1), Backfat at mid-back (1), Body temperature (1), Body weight (slaughter) (1), Double-bond index (1), Drip loss (1), Eosinophil number (1), Feed intake (1), Ham fat thickness (1), Lauri…
Asian wild boars	379	11	ALGA0062857	62079973	61.98-62.18	-1.15369	GPC5	Backfat at tenth rib (3), Backfat at last rib (2), Empty body lipid content (2), Lean meat percentage (2), Nonfunctional nipples (2), 45 min-24 h pH decline (1), Average backfat thickness (1), Average daily gain (1), Backfat at mid-back (1), Backfat at rump (1), Body temperature (1), Body weight (slaughter) (1), Double-bond index (1), Drip loss (1), Eosinophil number (1), Feed intake (1), Ham fat…
Asian wild boars	380	12	ALGA0065650	24534179	24.43-24.63	-1.10763	SKAP1	Backfat at last rib (4), Actinobacillus pleuropneumoniae susceptibility (3), Teat number (3), Fat-cuts percentage (2), Muscle moisture percentage (2), Average backfat thickness (1), Backfat at mid-back (1), Backfat at tenth rib (1), backfat between the last 3rd and 4th lumbar (1), Belly weight (1), body weight (10 weeks) (1), Carcass length (1), Cholesterol level (1), Ear area (1), Fat area perce…
Asian wild boars	381	12	MARC0027202	48719715	48.62-48.82	-1.13426	ENSSSCG00000017811, PAFAH1B1, CLUH, ENSSSCG00000017834, RAP1GAP2	Teat number (5), Actinobacillus pleuropneumoniae susceptibility (3), Body weight (birth) (2), Carcass weight (hot) (2), Diameter of type I muscle fibers (2), White blood cell number (2), Average backfat thickness (1), Average daily gain (1), body weight (10 weeks) (1), Body weight (20 weeks) (1), Capric acid content (1), chew score (1), Conductivity 24 hours postmortem (loin) (1), Creatinine leve…
Asian wild boars	382	12	ASGA0054888	48798952	48.7-48.9	-1.13799	ENSSSCG00000017811, PAFAH1B1, CLUH, ENSSSCG00000017834, RAP1GAP2	Teat number (5), Actinobacillus pleuropneumoniae susceptibility (3), Body weight (birth) (2), Carcass weight (hot) (2), Diameter of type I muscle fibers (2), White blood cell number (2), Average backfat thickness (1), Average daily gain (1), body weight (10 weeks) (1), Body weight (20 weeks) (1), Capric acid content (1), chew score (1), Conductivity 24 hours postmortem (loin) (1), Creatinine leve…
Asian wild boars	383	12	ASGA0083992	51201284	51.1-51.3	-1.23392	WSCD1	Teat number (3), Actinobacillus pleuropneumoniae susceptibility (2), Average feeding rate (2), Body weight (birth) (2), Carcass weight (hot) (2), Coping behavior (2), Diameter of type I muscle fibers (2), Ham weight (2), Meat color-L (2), White blood cell number (2), Average backfat thickness (1), Average daily gain (1), body weight (10 weeks) (1), Body weight (20 weeks) (1), Capric acid content …
Asian wild boars	384	12	MARC0028461	51425848	51.33-51.53	-1.17155	ENSSSCG00000045987, ENSSSCG00000043751, MIS12, DERL2	Coping behavior (14), Teat number (3), Actinobacillus pleuropneumoniae susceptibility (2), Body weight (birth) (2), Carcass weight (hot) (2), Diameter of type I muscle fibers (2), Ham weight (2), Meat color-L (2), White blood cell number (2), Average backfat thickness (1), Average daily gain (1), body weight (10 weeks) (1), Body weight (20 weeks) (1), Capric acid content (1), chew score (1), Cond…
Asian wild boars	385	12	ASGA0097290	51552446	51.45-51.65	-1.29552	MIS12, DERL2, DHX33, C1QBP, RPAIN, NUP88, RABEP1	Teat number (3), Actinobacillus pleuropneumoniae susceptibility (2), Body weight (birth) (2), Carcass weight (hot) (2), Diameter of type I muscle fibers (2), Ham weight (2), Meat color-L (2), White blood cell number (2), Average backfat thickness (1), Average daily gain (1), body weight (10 weeks) (1), Body weight (20 weeks) (1), Capric acid content (1), chew score (1), Conductivity 24 hours post…
Asian wild boars	386	12	DIAS0002016	51560768	51.46-51.66	-1.33811	MIS12, DERL2, DHX33, C1QBP, RPAIN, NUP88, RABEP1	Teat number (3), Actinobacillus pleuropneumoniae susceptibility (2), Body weight (birth) (2), Carcass weight (hot) (2), Diameter of type I muscle fibers (2), Ham weight (2), Meat color-L (2), White blood cell number (2), Average backfat thickness (1), Average daily gain (1), body weight (10 weeks) (1), Body weight (20 weeks) (1), Capric acid content (1), chew score (1), Conductivity 24 hours post…
Asian wild boars	387	12	ASGA0085259	51606117	51.51-51.71	-1.24474	U6, MIS12, DERL2, DHX33, C1QBP, RPAIN, NUP88, RABEP1	Teat number (3), Actinobacillus pleuropneumoniae susceptibility (2), Body weight (birth) (2), Carcass weight (hot) (2), Diameter of type I muscle fibers (2), Ham weight (2), Meat color-L (2), White blood cell number (2), Average backfat thickness (1), Average daily gain (1), body weight (10 weeks) (1), Body weight (20 weeks) (1), Capric acid content (1), chew score (1), Conductivity 24 hours post…
Asian wild boars	388	12	ASGA0100766	51610725	51.51-51.71	-1.238	U6, DERL2, DHX33, C1QBP, RPAIN, NUP88, RABEP1	Teat number (3), Actinobacillus pleuropneumoniae susceptibility (2), Body weight (birth) (2), Carcass weight (hot) (2), Diameter of type I muscle fibers (2), Ham weight (2), Meat color-L (2), White blood cell number (2), Average backfat thickness (1), Average daily gain (1), body weight (10 weeks) (1), Body weight (20 weeks) (1), Capric acid content (1), chew score (1), Conductivity 24 hours post…
Asian wild boars	389	12	ASGA0105950	51626908	51.53-51.73	-1.238	U6, DHX33, C1QBP, RPAIN, NUP88, RABEP1	Teat number (3), Actinobacillus pleuropneumoniae susceptibility (2), Body weight (birth) (2), Carcass weight (hot) (2), Diameter of type I muscle fibers (2), Ham weight (2), Meat color-L (2), White blood cell number (2), Average backfat thickness (1), Average daily gain (1), body weight (10 weeks) (1), Body weight (20 weeks) (1), Capric acid content (1), chew score (1), Conductivity 24 hours post…
Asian wild boars	390	12	ALGA0115749	51694113	51.59-51.79	-1.31831	U6, NUP88, RABEP1, SCIMP	Teat number (3), Actinobacillus pleuropneumoniae susceptibility (2), Body weight (birth) (2), Carcass weight (hot) (2), Diameter of type I muscle fibers (2), Ham weight (2), Meat color-L (2), White blood cell number (2), Average backfat thickness (1), Average daily gain (1), body weight (10 weeks) (1), Body weight (20 weeks) (1), Capric acid content (1), chew score (1), Conductivity 24 hours post…
Asian wild boars	391	12	ASGA0102495	51738182	51.64-51.84	-1.19294	U6, RABEP1, SCIMP, ENSSSCG00000017897, ZNF232	Coping behavior (8), Teat number (3), Actinobacillus pleuropneumoniae susceptibility (2), Body weight (birth) (2), Carcass weight (hot) (2), Diameter of type I muscle fibers (2), Ham weight (2), Marbling (2), Meat color-L (2), White blood cell number (2), Average backfat thickness (1), Average daily gain (1), body weight (10 weeks) (1), Body weight (20 weeks) (1), Capric acid content (1), chew sc…
Asian wild boars	392	13	MARC0024455	34222808	34.12-34.32	-1.10745	U6, ENSSSCG00000023325, POC1A	Loin muscle area (3), Average backfat thickness (2), Average daily gain (2), Corpus luteum number (2), Salmonella count in spleen (2), Actinobacillus pleuropneumoniae susceptibility (1), Age at puberty (1), Arachidic acid content (1), Backfat at tenth rib (1), Body temperature (1), Body weight (weaning) (1), Gadoleic acid content (1), Ham meat weight (1), Inside ham weight (1), Juiciness score (1…
Asian wild boars	393	13	ASGA0057195	34229106	34.13-34.33	-1.25741	ENSSSCG00000023325, POC1A	Loin muscle area (3), Average backfat thickness (2), Average daily gain (2), Corpus luteum number (2), Salmonella count in spleen (2), Actinobacillus pleuropneumoniae susceptibility (1), Age at puberty (1), Arachidic acid content (1), Backfat at tenth rib (1), Body temperature (1), Body weight (weaning) (1), Gadoleic acid content (1), Ham meat weight (1), Inside ham weight (1), Juiciness score (1…
Asian wild boars	394	13	ASGA0057192	34242298	34.14-34.34	-1.21519	Metazoa_SRP, ENSSSCG00000023325, POC1A, ALAS1	Loin muscle area (3), Average backfat thickness (2), Average daily gain (2), Corpus luteum number (2), Salmonella count in spleen (2), Actinobacillus pleuropneumoniae susceptibility (1), Age at puberty (1), Arachidic acid content (1), Backfat at tenth rib (1), Body temperature (1), Body weight (weaning) (1), Gadoleic acid content (1), Ham meat weight (1), Inside ham weight (1), Juiciness score (1…
Asian wild boars	395	13	MARC0026904	47426365	47.33-47.53	-1.15531	MAGI1	Average daily gain (5), Corpus luteum number (3), Average backfat thickness (2), Loin muscle area (2), Salmonella count in spleen (2), Actinobacillus pleuropneumoniae susceptibility (1), Age at puberty (1), androstenone sensory panel (1), Arachidic acid content (1), Backfat at last rib (1), Backfat at tenth rib (1), Backfat weight (1), Body temperature (1), Body weight (weaning) (1), Conductivity…
Asian wild boars	396	13	MARC0071621	48304723	48.2-48.4	-1.12774	--	Average daily gain (7), Corpus luteum number (3), Average backfat thickness (2), Conductivity 24 hours postmortem (ham) (2), Loin muscle area (2), Actinobacillus pleuropneumoniae susceptibility (1), Age at puberty (1), androstenone sensory panel (1), Arachidic acid content (1), Backfat at last rib (1), Backfat at tenth rib (1), Backfat weight (1), Body temperature (1), Body weight (weaning) (1), …
Asian wild boars	397	13	MARC0058707	48318159	48.22-48.42	-1.18687	--	Average daily gain (7), Corpus luteum number (3), Average backfat thickness (2), Conductivity 24 hours postmortem (ham) (2), Loin muscle area (2), Actinobacillus pleuropneumoniae susceptibility (1), Age at puberty (1), androstenone sensory panel (1), Arachidic acid content (1), Backfat at last rib (1), Backfat at tenth rib (1), Backfat weight (1), Body temperature (1), Body weight (weaning) (1), …
Asian wild boars	398	13	ALGA0070388	55064930	54.96-55.16	-1.13306	ENSSSCG00000048642, ENSSSCG00000047664, ENSSSCG00000048446	Average daily gain (4), Corpus luteum number (2), Loin muscle area (2), Nonfunctional nipples (2), Red blood cell count (2), Actinobacillus pleuropneumoniae susceptibility (1), Age at puberty (1), androstenone sensory panel (1), Arachidic acid content (1), Backfat at last rib (1), Backfat weight (1), Basophil number (1), Body weight (weaning) (1), Capric acid content (1), CD4-negative CD8-negativ…
Asian wild boars	399	13	H3GA0036653	61627412	61.53-61.73	-1.26241	BHLHE40, ARL8B, ENSSSCG00000044623, ENSSSCG00000048119, EDEM1	Average daily gain (4), Corpus luteum number (2), Loin muscle area (2), Nonfunctional nipples (2), Red blood cell count (2), Actinobacillus pleuropneumoniae susceptibility (1), Age at puberty (1), androstenone sensory panel (1), Arachidic acid content (1), Backfat at last rib (1), Backfat weight (1), Basophil number (1), Body weight (weaning) (1), Capric acid content (1), CD4-negative CD8-negativ…
Asian wild boars	400	13	ALGA0070595	61718862	61.62-61.82	-1.26721	ENSSSCG00000047626, ARL8B, ENSSSCG00000044623, ENSSSCG00000048119, EDEM1	Average daily gain (4), Corpus luteum number (2), Loin muscle area (2), Nonfunctional nipples (2), Red blood cell count (2), Actinobacillus pleuropneumoniae susceptibility (1), Age at puberty (1), androstenone sensory panel (1), Arachidic acid content (1), Backfat at last rib (1), Backfat weight (1), Basophil number (1), Body weight (weaning) (1), Capric acid content (1), CD4-negative CD8-negativ…
Asian wild boars	401	13	ALGA0070606	61839352	61.74-61.94	-1.37164	ENSSSCG00000047626	Average daily gain (4), Corpus luteum number (2), Loin muscle area (2), Nonfunctional nipples (2), Red blood cell count (2), Actinobacillus pleuropneumoniae susceptibility (1), Age at puberty (1), androstenone sensory panel (1), Arachidic acid content (1), Backfat at last rib (1), Backfat weight (1), Basophil number (1), Body weight (weaning) (1), Capric acid content (1), CD4-negative CD8-negativ…
Asian wild boars	402	13	ALGA0070608	61862974	61.76-61.96	-1.32564	ENSSSCG00000047626	Average daily gain (4), Corpus luteum number (2), Loin muscle area (2), Nonfunctional nipples (2), Red blood cell count (2), Actinobacillus pleuropneumoniae susceptibility (1), Age at puberty (1), androstenone sensory panel (1), Arachidic acid content (1), Backfat at last rib (1), Backfat weight (1), Basophil number (1), Body weight (weaning) (1), Capric acid content (1), CD4-negative CD8-negativ…
Asian wild boars	403	13	DRGA0012635	82141011	82.04-82.24	-1.30816	ENSSSCG00000041458, PXYLP1, ZBTB38, ENSSSCG00000043876, ENSSSCG00000043596, RASA2	Average daily gain (4), Backfat at last rib (2), Loin muscle area (2), Muscle moisture percentage (2), Nonfunctional nipples (2), Red blood cell count (2), Actinobacillus pleuropneumoniae susceptibility (1), androstenone sensory panel (1), Arachidic acid content (1), Backfat weight (1), Basophil number (1), Capric acid content (1), Conductivity 24 hours post-mortem (1), Conductivity 45 minutes po…
Asian wild boars	404	13	INRA0040659	82277791	82.18-82.38	-1.15022	ENSSSCG00000011673, ZBTB38, RASA2	Average daily gain (4), Backfat at last rib (2), Loin muscle area (2), Muscle moisture percentage (2), Nonfunctional nipples (2), Red blood cell count (2), Actinobacillus pleuropneumoniae susceptibility (1), androstenone sensory panel (1), Arachidic acid content (1), Backfat weight (1), Basophil number (1), Capric acid content (1), Conductivity 24 hours post-mortem (1), Conductivity 45 minutes po…
Asian wild boars	405	13	ASGA0058420	82505586	82.41-82.61	-1.24024	ENSSSCG00000040019, ENSSSCG00000045219, ENSSSCG00000045563, ENSSSCG00000041863, RNF7, GRK7	Average daily gain (4), Backfat at last rib (2), Loin muscle area (2), Muscle moisture percentage (2), Nonfunctional nipples (2), Red blood cell count (2), Actinobacillus pleuropneumoniae susceptibility (1), androstenone sensory panel (1), Arachidic acid content (1), Backfat weight (1), Basophil number (1), Capric acid content (1), Conductivity 24 hours post-mortem (1), Conductivity 45 minutes po…
Asian wild boars	406	13	H3GA0055647	82774101	82.67-82.87	-1.12949	ENSSSCG00000011676, TFDP2, ENSSSCG00000036302, ENSSSCG00000048998, ENSSSCG00000034370	Average daily gain (4), Backfat at last rib (2), Loin muscle area (2), Muscle moisture percentage (2), Nonfunctional nipples (2), Red blood cell count (2), Actinobacillus pleuropneumoniae susceptibility (1), androstenone sensory panel (1), Arachidic acid content (1), Backfat weight (1), Basophil number (1), Capric acid content (1), Conductivity 24 hours post-mortem (1), Conductivity 45 minutes po…
Asian wild boars	407	13	ALGA0071444	89888185	89.79-89.99	-1.19525	WWTR1, COMMD2, ANKUB1	Average daily gain (4), Loin muscle area (2), Muscle moisture percentage (2), Nonfunctional nipples (2), Red blood cell count (2), Actinobacillus pleuropneumoniae susceptibility (1), androstenone sensory panel (1), Arachidic acid content (1), Backfat at last rib (1), Backfat weight (1), Basophil number (1), Body weight (birth) (1), Capric acid content (1), Conductivity 45 minutes post-mortem (1),…
Asian wild boars	408	13	H3GA0037098	89899499	89.8-90	-1.19525	WWTR1, COMMD2, ANKUB1	Average daily gain (4), Loin muscle area (2), Muscle moisture percentage (2), Nonfunctional nipples (2), Red blood cell count (2), Actinobacillus pleuropneumoniae susceptibility (1), androstenone sensory panel (1), Arachidic acid content (1), Backfat at last rib (1), Backfat weight (1), Basophil number (1), Body weight (birth) (1), Capric acid content (1), Conductivity 45 minutes post-mortem (1),…
Asian wild boars	409	13	ASGA0058530	89912139	89.81-90.01	-1.19267	WWTR1, COMMD2, ANKUB1	Average daily gain (4), Loin muscle area (2), Muscle moisture percentage (2), Nonfunctional nipples (2), Red blood cell count (2), Actinobacillus pleuropneumoniae susceptibility (1), androstenone sensory panel (1), Arachidic acid content (1), Backfat at last rib (1), Backfat weight (1), Basophil number (1), Body weight (birth) (1), Capric acid content (1), Conductivity 45 minutes post-mortem (1),…
Asian wild boars	410	14	ASGA0062483	29441396	29.34-29.54	-1.14721	EIF2B1, GTF2H3, DDX55, ENSSSCG00000009772, RILPL1, SNRNP35, RILPL2, KMT5A	Fat androstenone level (4), Average daily gain (3), Percentage type IIb fibers (3), Shear force at first peak (3), Total number born alive (3), Creatinine level (2), Loin muscle area (2), Percentage type I fibers (2), Reflectance value (2), Abdominal fat weight (1), Adipocyte diameter (1), Arachidonic acid content (1), Average backfat thickness (1), Average instron (star probe) force (1), backfat…
Asian wild boars	411	14	H3GA0039686	32324269	32.22-32.42	-1.26603	ENSSSCG00000049506, ENSSSCG00000048409, ENSSSCG00000043912, CUX2	Fat androstenone level (4), Percentage type IIb fibers (3), Shear force at first peak (3), Total number born alive (3), Creatinine level (2), Loin muscle area (2), Percentage type I fibers (2), Reflectance value (2), Abdominal fat weight (1), Adipocyte diameter (1), Arachidonic acid content (1), Average backfat thickness (1), Average instron (star probe) force (1), backfat above muscle dorsi (1),…
Asian wild boars	412	14	ASGA0062582	32404703	32.3-32.5	-1.16005	CUX2	Fat androstenone level (4), Percentage type IIb fibers (3), Shear force at first peak (3), Total number born alive (3), Creatinine level (2), Loin muscle area (2), Percentage type I fibers (2), Reflectance value (2), Abdominal fat weight (1), Adipocyte diameter (1), Arachidonic acid content (1), Average backfat thickness (1), Average instron (star probe) force (1), backfat above muscle dorsi (1),…
Asian wild boars	413	14	ASGA0063198	45347247	45.25-45.45	-1.1777	ENSSSCG00000043279, ENSSSCG00000045062, PITPNB, TTC28	White blood cell number (5), Fat androstenone level (4), Loin muscle area (3), Shear force at first peak (3), Total number born alive (3), Average backfat thickness (2), Creatinine level (2), Linoleic acid content (2), Meat color-L (2), Percentage type I fibers (2), Percentage type IIb fibers (2), subjective boar flavor in lean (2), Abdominal fat weight (1), Arachidonic acid content (1), Average …
Asian wild boars	414	14	ALGA0077532	49497102	49.4-49.6	-1.12522	ENSSSCG00000049373, ENSSSCG00000010053, ADORA2A, UPB1, GUCD1, ENSSSCG00000010058	Fat androstenone level (4), Loin muscle area (3), Shear force at first peak (3), Total number born alive (3), Creatinine level (2), Linoleic acid content (2), Meat color-L (2), Percentage type I fibers (2), Percentage type IIb fibers (2), Abdominal fat weight (1), Arachidonic acid content (1), Average backfat thickness (1), Average instron (star probe) force (1), backfat above muscle dorsi (1), B…
Asian wild boars	415	14	ALGA0078353	63515463	63.42-63.62	-1.33948	ENSSSCG00000010212	Fat androstenone level (4), Adipocyte diameter (3), Blood non-esterified fatty acid level (3), Shear force at first peak (3), Backfat at last rib (2), C3c concentration (2), Carcass length (2), Creatinine level (2), Ham percentage (2), Ham weight (2), Loin muscle area (2), Percentage type I fibers (2), Abdominal fat weight (1), Arachidonic acid content (1), Average backfat thickness (1), Average …
Asian wild boars	416	14	ASGA0064092	63538905	63.44-63.64	-1.30125	ENSSSCG00000010212	Blood non-esterified fatty acid level (4), Fat androstenone level (4), Adipocyte diameter (3), Shear force at first peak (3), Backfat at last rib (2), C3c concentration (2), Carcass length (2), Creatinine level (2), Ham percentage (2), Ham weight (2), Loin muscle area (2), Percentage type I fibers (2), Abdominal fat weight (1), Arachidonic acid content (1), Average backfat thickness (1), Average …
Asian wild boars	417	14	MARC0033238	63574363	63.47-63.67	-1.29137	ENSSSCG00000010212	Blood non-esterified fatty acid level (4), Fat androstenone level (4), Adipocyte diameter (3), Shear force at first peak (3), Backfat at last rib (2), C3c concentration (2), Carcass length (2), Creatinine level (2), Ham percentage (2), Ham weight (2), Loin muscle area (2), Percentage type I fibers (2), Abdominal fat weight (1), Arachidonic acid content (1), Average backfat thickness (1), Average …
Asian wild boars	418	14	ALGA0078371	63830862	63.73-63.93	-1.15376	ENSSSCG00000010212	Fat androstenone level (4), Adipocyte diameter (3), Shear force at first peak (3), Backfat at last rib (2), C3c concentration (2), Carcass length (2), Creatinine level (2), Ham percentage (2), Ham weight (2), Loin muscle area (2), Percentage type I fibers (2), Abdominal fat weight (1), Age at puberty (1), Arachidonic acid content (1), Average backfat thickness (1), Average daily gain (1), Average…
Asian wild boars	419	14	ASGA0064120	63851179	63.75-63.95	-1.18964	ENSSSCG00000010212	Fat androstenone level (4), Adipocyte diameter (3), Shear force at first peak (3), Backfat at last rib (2), C3c concentration (2), Carcass length (2), Creatinine level (2), Ham percentage (2), Ham weight (2), Loin muscle area (2), Percentage type I fibers (2), Abdominal fat weight (1), Age at puberty (1), Arachidonic acid content (1), Average backfat thickness (1), Average daily gain (1), Average…
Asian wild boars	420	14	MARC0088250	140084391	139.98-140.18	-1.1824	--	Loin muscle area (3), Belly weight (2), Estimated carcass lean content (2), Shear force (2), Body weight (birth) (1), Diameter of type IIa muscle fibers (1), Diameter of type IIb muscle fibers (1), Loin muscle depth (1), Loin weight (1), Meat color OPTO (1), Number of muscle fibers per unit area (1), pH 24 hr post mortem (ham) (1), Reflectance value (1), Thawing loss (1), Toll-like receptor 9 lev…
Asian wild boars	421	14	ASGA0084862	140131690	140.03-140.23	-1.11194	--	Loin muscle area (3), Belly weight (2), Estimated carcass lean content (2), Shear force (2), Body weight (birth) (1), Diameter of type IIa muscle fibers (1), Diameter of type IIb muscle fibers (1), Loin muscle depth (1), Loin weight (1), Meat color OPTO (1), Number of muscle fibers per unit area (1), pH 24 hr post mortem (ham) (1), Reflectance value (1), Thawing loss (1), Toll-like receptor 9 lev…
Asian wild boars	422	14	MARC0013297	140345970	140.25-140.45	-1.1455	ENSSSCG00000045438, ENSSSCG00000048554, U6, ENSSSCG00000027988, BNIP3, JAKMIP3	Loin muscle area (3), Belly weight (2), Estimated carcass lean content (2), Shear force (2), Body weight (birth) (1), Diameter of type IIa muscle fibers (1), Diameter of type IIb muscle fibers (1), Loin muscle depth (1), Loin weight (1), Meat color OPTO (1), Number of muscle fibers per unit area (1), pH 24 hr post mortem (ham) (1), Reflectance value (1), Thawing loss (1), Toll-like receptor 9 lev…
Asian wild boars	423	14	M1GA0020080	140632401	140.53-140.73	-1.23746	ENSSSCG00000047456, ENSSSCG00000041379, STK32C, LRRC27, PWWP2B	indole laboratory (5), Loin muscle area (3), Belly weight (2), Estimated carcass lean content (2), Fat skatole level (2), Shear force (2), Body weight (birth) (1), Diameter of type IIa muscle fibers (1), Diameter of type IIb muscle fibers (1), Loin muscle depth (1), Loin weight (1), Meat color OPTO (1), Number of muscle fibers per unit area (1), pH 24 hr post mortem (ham) (1), Reflectance value (…
Asian wild boars	424	15	ALGA0083643	9232269	9.13-9.33	-1.19031	ENSSSCG00000047684, ENSSSCG00000050181	Loin muscle area (2), Backfat between 6th and 7th ribs (1), chew score (1), Cooking loss (1), CSFV antibody level (1), Litter size (1), Meat color score (1), Shear force (1), Shoulder weight (1)
Asian wild boars	425	15	DRGA0015167	58910090	58.81-59.01	-1.32508	ENSSSCG00000049284, ENSSSCG00000046650, ENSSSCG00000047286	Loin muscle area (6), Lean meat percentage (4), Dressing percentage (3), Backfat at tenth rib (2), pH for Semimembranosus (2), Shear force (2), tenderness score (2), Average backfat thickness (1), Backfat at first rib (1), Body weight (weaning) (1), Conductivity 24 hours postmortem (loin) (1), Corpus luteum number (1), Creatinine level (1), Diameter of giant fibers (1), Diameter of type I muscle …
Asian wild boars	426	15	DRGA0015166	58989083	58.89-59.09	-1.14529	ENSSSCG00000047286, HS6ST1	Loin muscle area (6), Lean meat percentage (4), Dressing percentage (3), Backfat at tenth rib (2), pH for Semimembranosus (2), Shear force (2), tenderness score (2), Average backfat thickness (1), Backfat at first rib (1), Body weight (weaning) (1), Conductivity 24 hours postmortem (loin) (1), Corpus luteum number (1), Creatinine level (1), Diameter of giant fibers (1), Diameter of type I muscle …
Asian wild boars	427	15	H3GA0044457	59039317	58.94-59.14	-1.18569	ENSSSCG00000047286, HS6ST1	Loin muscle area (6), Lean meat percentage (4), Dressing percentage (3), Backfat at tenth rib (2), pH 24 hr post-mortem (loin) (2), pH for Semimembranosus (2), Shear force (2), tenderness score (2), Average backfat thickness (1), Backfat at first rib (1), Body weight (weaning) (1), Conductivity 24 hours postmortem (loin) (1), Corpus luteum number (1), Creatinine level (1), Diameter of giant fiber…
Asian wild boars	428	15	INRA0049564	73592811	73.49-73.69	-1.10965	XIRP2	Loin muscle area (5), pH 24 hr post-mortem (loin) (4), Backfat at tenth rib (3), Lean meat percentage (3), Average daily gain (2), Backfat at first rib (2), Corpus luteum number (2), Meat color-a (2), pH for Semimembranosus (2), Shear force (2), Abdominal fat weight (1), Arachidic acid content (1), Average backfat thickness (1), Body weight (weaning) (1), CD4-positive/CD8-positive leukocyte ratio…
Asian wild boars	429	15	ASGA0069847	73624332	73.52-73.72	-1.10892	XIRP2	Loin muscle area (5), pH 24 hr post-mortem (loin) (4), Backfat at tenth rib (3), Lean meat percentage (3), Average daily gain (2), Backfat at first rib (2), Corpus luteum number (2), Meat color-a (2), pH for Semimembranosus (2), Shear force (2), Abdominal fat weight (1), Arachidic acid content (1), Average backfat thickness (1), Body weight (weaning) (1), CD4-positive/CD8-positive leukocyte ratio…
Asian wild boars	430	15	MARC0004021	74346166	74.25-74.45	-1.13405	ENSSSCG00000050606, B3GALT1, ENSSSCG00000036153, STK39	Loin muscle area (4), pH 24 hr post-mortem (loin) (4), Backfat at tenth rib (3), Lean meat percentage (3), Average daily gain (2), Backfat at first rib (2), Corpus luteum number (2), Meat color-a (2), pH for Semimembranosus (2), Shear force (2), Abdominal fat weight (1), Arachidic acid content (1), Average backfat thickness (1), Body weight (weaning) (1), CD4-positive/CD8-positive leukocyte ratio…
Asian wild boars	431	15	MARC0090501	74411290	74.31-74.51	-1.2653	ENSSSCG00000050606, B3GALT1, ENSSSCG00000036153, STK39	Loin muscle area (4), pH 24 hr post-mortem (loin) (4), Backfat at tenth rib (3), Lean meat percentage (3), Average daily gain (2), Backfat at first rib (2), Corpus luteum number (2), Meat color-a (2), pH for Semimembranosus (2), Shear force (2), Abdominal fat weight (1), Arachidic acid content (1), Average backfat thickness (1), Body weight (weaning) (1), CD4-positive/CD8-positive leukocyte ratio…
Asian wild boars	432	15	ALGA0085859	74462028	74.36-74.56	-1.50513	ENSSSCG00000050606, STK39	Loin muscle area (4), pH 24 hr post-mortem (loin) (4), Backfat at tenth rib (3), Lean meat percentage (3), Average daily gain (2), Backfat at first rib (2), Corpus luteum number (2), Meat color-a (2), pH for Semimembranosus (2), Shear force (2), Abdominal fat weight (1), Arachidic acid content (1), Average backfat thickness (1), Body weight (weaning) (1), CD4-positive/CD8-positive leukocyte ratio…
Asian wild boars	433	15	ALGA0085860	74488680	74.39-74.59	-1.50425	ENSSSCG00000050606, STK39	Loin muscle area (4), pH 24 hr post-mortem (loin) (4), Backfat at tenth rib (3), Lean meat percentage (3), Average daily gain (2), Backfat at first rib (2), Corpus luteum number (2), Meat color-a (2), pH for Semimembranosus (2), Shear force (2), Abdominal fat weight (1), Arachidic acid content (1), Average backfat thickness (1), Body weight (weaning) (1), CD4-positive/CD8-positive leukocyte ratio…
Asian wild boars	434	15	ASGA0069853	74578912	74.48-74.68	-1.39018	STK39	Loin muscle area (4), pH 24 hr post-mortem (loin) (4), Backfat at tenth rib (3), Lean meat percentage (3), Average daily gain (2), Backfat at first rib (2), Corpus luteum number (2), Meat color-a (2), pH for Semimembranosus (2), Shear force (2), Abdominal fat weight (1), Arachidic acid content (1), Average backfat thickness (1), Body weight (weaning) (1), CD4-positive/CD8-positive leukocyte ratio…
Asian wild boars	435	15	MARC0054027	115843651	115.74-115.94	-1.16318	SPAG16	Loin muscle area (3), Backfat at tenth rib (2), Corpus luteum number (2), Feed conversion ratio (2), Lean meat percentage (2), pH 24 hr post-mortem (loin) (2), Abdominal fat weight (1), Arachidic acid content (1), Average daily gain (1), Backfat at first rib (1), Backfat at last rib (1), Calcium level (1), Cooking loss (1), Creatinine level (1), Daily feed intake (1), Gadoleic acid content (1), G…
Asian wild boars	436	15	ALGA0086882	115859965	115.76-115.96	-1.11679	SPAG16	Loin muscle area (3), Backfat at tenth rib (2), Corpus luteum number (2), Feed conversion ratio (2), Lean meat percentage (2), pH 24 hr post-mortem (loin) (2), Abdominal fat weight (1), Arachidic acid content (1), Average daily gain (1), Backfat at first rib (1), Backfat at last rib (1), Calcium level (1), Cooking loss (1), Creatinine level (1), Daily feed intake (1), Gadoleic acid content (1), G…
Asian wild boars	437	15	ASGA0070440	115890608	115.79-115.99	-1.12261	SPAG16	Feed conversion ratio (3), Loin muscle area (3), Backfat at tenth rib (2), Interleukin-8 level (2), Lean meat percentage (2), pH 24 hr post-mortem (loin) (2), Abdominal fat weight (1), Arachidic acid content (1), Average daily gain (1), Backfat at first rib (1), Backfat at last rib (1), Calcium level (1), Conductivity 45 minutes post-mortem (1), Cooking loss (1), Corpus luteum number (1), Creatin…
Asian wild boars	438	16	ALGA0123112	3620662	3.52-3.72	-1.14145	U6, TRIO	Conductivity 24 hours postmortem (ham) (3), C3c concentration (2), Carcass weight (hot) (2), Cooking loss (2), Actinobacillus pleuropneumoniae susceptibility (1), backfat above muscle dorsi (1), Backfat at last lumbar (1), Bacon depth (1), Belly meat content (1), Body weight (birth) (1), Change in Mycoplasma hyopneumoniae antibody titer (1), Daily feed intake (1), Drip loss (1), Estimated carcass…
Asian wild boars	439	16	MARC0053591	13641952	13.54-13.74	-1.17536	--	Conductivity 24 hours postmortem (ham) (3), Cooking loss (3), C3c concentration (2), Carcass weight (hot) (2), Ear area (2), Ear weight (2), Shear force (2), Actinobacillus pleuropneumoniae susceptibility (1), Average daily gain (1), backfat above muscle dorsi (1), Backfat at last lumbar (1), Bacon depth (1), Belly meat content (1), Body weight (birth) (1), CD4-positive CD8-positive leukocyte per…
Asian wild boars	440	17	DRGA0016497	5183575	5.08-5.28	-1.1496	MTMR7, SLC7A2, PDGFRL	Eosinophil number (3), Actinobacillus pleuropneumoniae susceptibility (2), Body weight (weaning) (2), Mean corpuscular hemoglobin content (2), Shear force (2), Backfat at last rib (1), Cooking loss (1), Creatinine level (1), Drip loss (1), Haptoglobin concentration (1), Intramuscular fat content (1), Meat color-a (1), pH 24 hr post-mortem (loin) (1), Segmented neutrophil number (1), Thawing loss …
Asian wild boars	441	17	ASGA0075899	25918753	25.82-26.02	-1.19338	PCSK2, ENSSSCG00000048092, BFSP1, DSTN	Loin muscle area (3), Meat color score (3), Actinobacillus pleuropneumoniae susceptibility (2), Ear weight (2), Eosinophil number (2), Intramuscular fat content (2), Average backfat thickness (1), Backfat at tenth rib (1), Body weight (slaughter) (1), Body weight (weaning) (1), Cooking loss (1), Drip loss (1), External fat on ham (1), Haptoglobin concentration (1), Juiciness score (1), Marbling (…
Asian wild boars	442	17	ALGA0094068	27470832	27.37-27.57	-1.15394	SLC24A3	Actinobacillus pleuropneumoniae susceptibility (2), Ear weight (2), Eosinophil number (2), Average backfat thickness (1), Backfat at tenth rib (1), Body weight (slaughter) (1), Body weight (weaning) (1), Cooking loss (1), Drip loss (1), External fat on ham (1), Haptoglobin concentration (1), Intramuscular fat content (1), Juiciness score (1), Mean corpuscular hemoglobin concentration (1), Meat co…
Asian wild boars	443	17	H3GA0056553	27525843	27.43-27.63	-1.17434	SLC24A3	Actinobacillus pleuropneumoniae susceptibility (2), Ear weight (2), Eosinophil number (2), Average backfat thickness (1), Average daily gain (1), Backfat at tenth rib (1), Body weight (slaughter) (1), Body weight (weaning) (1), Cooking loss (1), Drip loss (1), External fat on ham (1), Haptoglobin concentration (1), Intramuscular fat content (1), Juiciness score (1), Mean corpuscular hemoglobin co…
Asian wild boars	444	18	ASGA0079470	30491167	30.39-30.59	-1.17343	ENSSSCG00000047179	Actinobacillus pleuropneumoniae susceptibility (3), Backfat at last rib (2), Backfat at tenth rib (2), Red blood cell count (2), Abdominal fat weight (1), Average daily gain (1), Average glycogen (1), Bicarbonate level (1), Birth weight variability (1), Blood pH (1), Body weight (birth) (1), Body weight (end of test) (1), C3c concentration (1), Calcium level (1), Capric acid content (1), Carbon d…
Asian wild boars	445	18	CASI0007637	30497021	30.4-30.6	-1.31294	ENSSSCG00000047179	Actinobacillus pleuropneumoniae susceptibility (3), Backfat at last rib (2), Backfat at tenth rib (2), Red blood cell count (2), Abdominal fat weight (1), Average daily gain (1), Average glycogen (1), Bicarbonate level (1), Birth weight variability (1), Blood pH (1), Body weight (birth) (1), Body weight (end of test) (1), C3c concentration (1), Calcium level (1), Capric acid content (1), Carbon d…
Asian wild boars	446	18	ASGA0079472	30554563	30.45-30.65	-1.12495	ENSSSCG00000047179, ENSSSCG00000045155	Actinobacillus pleuropneumoniae susceptibility (3), Backfat at last rib (2), Backfat at tenth rib (2), Red blood cell count (2), Abdominal fat weight (1), Average daily gain (1), Average glycogen (1), Bicarbonate level (1), Blood pH (1), Body weight (birth) (1), Body weight (end of test) (1), C3c concentration (1), Calcium level (1), Capric acid content (1), Carbon dioxide level (1), Carcass weig…
Asian wild boars	447	18	ALGA0098762	50754024	50.65-50.85	-1.36729	ENSSSCG00000049289, ENSSSCG00000042418, OGDH, TMED4, DDX56, NPC1L1, NUDCD3, GCK	Actinobacillus pleuropneumoniae susceptibility (2), Backfat at last rib (1), C3c concentration (1), Carcass length (1), Corpus luteum number (1), Drip loss (1), Ear erectness (1), Interleukin-10 level (1), Meat color L* (1), Mycoplasma hyopneumoniae antibody titer (1), Nonfunctional nipples (1), Number of ribs (1), Percentage giant fibers (1), Toll-like receptor 9 level (1)
Asian wild boars	448	18	M1GA0023403	50826524	50.73-50.93	-1.30368	ENSSSCG00000049289, NPC1L1, NUDCD3, GCK, CAMK2B	Actinobacillus pleuropneumoniae susceptibility (2), Backfat at last rib (1), C3c concentration (1), Carcass length (1), Corpus luteum number (1), Drip loss (1), Ear erectness (1), Interleukin-10 level (1), Meat color L* (1), Mycoplasma hyopneumoniae antibody titer (1), Nonfunctional nipples (1), Number of ribs (1), Percentage giant fibers (1), Toll-like receptor 9 level (1)
Asian wild boars	449	18	ALGA0098768	50874905	50.77-50.97	-1.28149	NUDCD3, GCK, CAMK2B, YKT6	Actinobacillus pleuropneumoniae susceptibility (2), Backfat at last rib (1), C3c concentration (1), Carcass length (1), CD4-positive leukocyte percentage (1), Corpus luteum number (1), Drip loss (1), Ear erectness (1), Interleukin-10 level (1), Meat color L* (1), Mycoplasma hyopneumoniae antibody titer (1), Nonfunctional nipples (1), Number of ribs (1), Percentage giant fibers (1), Toll-like rece…
Asian wild boars	450	18	ASGA0080319	50970449	50.87-51.07	-1.21291	GCK, CAMK2B, YKT6, POLD2, AEBP1	Actinobacillus pleuropneumoniae susceptibility (2), Backfat at last rib (1), C3c concentration (1), Carcass length (1), CD4-positive leukocyte percentage (1), Corpus luteum number (1), Drip loss (1), Ear erectness (1), Interleukin-10 level (1), Meat color L* (1), Mycoplasma hyopneumoniae antibody titer (1), Nonfunctional nipples (1), Number of ribs (1), Percentage giant fibers (1), Toll-like rece…
Notes: XPEHH, cross population extended haplotype homozygosity.
Top 0.5% right-tail/ left-tail SNPs are significant SNPs detected in experiment population (Yunnan indigenous pigs) and reference population (Asian wild boars).

## Sheet: DNXE-WBA
Table S3. Gene annotation and QTL analysis of significant seletion signatures for Yunnan indigenous pigs and Asian wild boars via XP-EHH method.
Groups	No	Chr	SNP	Position(bp)	Region(Mb)	Raw XP-EHH score	Genes	QTL traits
Diannanxiaoer pigs	1	1	DRGA0000658	39801235	39.7-39.9	1.09537	CLVS2, SMPDL3A, FABP7	Drip loss (19), Shoulder subcutaneous fat thickness (3), Average daily gain (2), Backfat at last rib (2), Loin muscle area (2), Melanoma susceptibility (2), Average backfat thickness (1), backfat above muscle dorsi (1), Belly meat content (1), Body weight (birth) (1), Estimated carcass lean content (1), Fat to meat ratio (1), Glucose level (1), Ham weight (1), Leaf fat weight (1), Loin fat percen…
Diannanxiaoer pigs	2	1	MARC0012272	39910886	39.81-40.01	1.19454	SMPDL3A, FABP7, PKIB	Drip loss (19), Shoulder subcutaneous fat thickness (3), Average daily gain (2), Backfat at last rib (2), Dressing percentage (2), Loin muscle area (2), Melanoma susceptibility (2), Average backfat thickness (1), backfat above muscle dorsi (1), Belly meat content (1), Body weight (birth) (1), Estimated carcass lean content (1), Fat to meat ratio (1), Glucose level (1), Ham weight (1), Leaf fat we…
Diannanxiaoer pigs	3	1	ASGA0002445	39942193	39.84-40.04	1.20171	SMPDL3A, FABP7, PKIB	Drip loss (11), Shoulder subcutaneous fat thickness (3), Average daily gain (2), Backfat at last rib (2), Dressing percentage (2), Loin muscle area (2), Melanoma susceptibility (2), Average backfat thickness (1), backfat above muscle dorsi (1), Belly meat content (1), Body weight (birth) (1), Estimated carcass lean content (1), Fat to meat ratio (1), Glucose level (1), Ham weight (1), Leaf fat we…
Diannanxiaoer pigs	4	1	H3GA0002791	132591966	132.49-132.69	1.0876	--	Drip loss (9), Average daily gain (5), Backfat at last rib (4), Loin muscle area (4), Average backfat thickness (3), Shoulder subcutaneous fat thickness (3), Teat number (3), backfat above muscle dorsi (2), Backfat at rump (2), Backfat at tenth rib (2), Backfat weight (2), Body weight (weaning) (2), Ear area (2), Ear erectness (2), Ear weight (2), External fat on ham (2), Fat to meat ratio (2), F…
Diannanxiaoer pigs	5	1	ALGA0007933	217427262	217.33-217.53	1.0783	ENSSSCG00000043234, SPATA6L, SLC1A1	Drip loss (11), Average daily gain (10), Teat number (5), Average backfat thickness (4), Backfat weight (4), Carcass length (3), Fat-cuts percentage (3), Ham weight (3), Loin muscle area (3), Shoulder subcutaneous fat thickness (3), Adipocyte diameter (2), Alkaline phosphatase activity (2), Backfat at last rib (2), Body weight (weaning) (2), Fat percentage in carcass (2), Lean meat percentage (2)…
Diannanxiaoer pigs	6	1	MARC0093617	217587921	217.49-217.69	1.07024	ENSSSCG00000042244, ENSSSCG00000043234, GLIS3	Average daily gain (10), Drip loss (10), Teat number (5), Average backfat thickness (4), Backfat weight (4), Carcass length (3), Fat-cuts percentage (3), Ham weight (3), Loin muscle area (3), Shoulder subcutaneous fat thickness (3), Vertebra number (3), Adipocyte diameter (2), Alkaline phosphatase activity (2), Backfat at last rib (2), Body weight (weaning) (2), Fat percentage in carcass (2), Lea…
Diannanxiaoer pigs	7	1	ALGA0007959	217954117	217.85-218.05	1.11231	GLIS3	Average daily gain (10), Drip loss (10), Teat number (5), Backfat weight (4), Average backfat thickness (3), Carcass length (3), Fat-cuts percentage (3), Ham weight (3), Loin muscle area (3), Shoulder subcutaneous fat thickness (3), Vertebra number (3), Adipocyte diameter (2), Alkaline phosphatase activity (2), Backfat at last rib (2), Body weight (weaning) (2), Fat percentage in carcass (2), Lea…
Diannanxiaoer pigs	8	2	ALGA0121991	18449734	18.35-18.55	1.07407	U6, ACCSL, HSD17B12, ENSSSCG00000043023	Average backfat thickness (13), Backfat at last rib (5), Loin muscle area (5), C3c concentration (3), Estimated carcass lean content (3), Ham weight (3), Hemolytic complement activity (alternative pathway) (3), Loin and neck meat weight (3), Abdominal fat weight (2), Actinobacillus pleuropneumoniae susceptibility (2), Average daily gain (2), Backfat at first rib (2), Backfat at mid-back (2), Bell…
Diannanxiaoer pigs	9	2	ASGA0009510	19062193	18.96-19.16	1.24614	API5	Average backfat thickness (13), Backfat at last rib (5), Loin muscle area (5), C3c concentration (3), Estimated carcass lean content (3), Ham weight (3), Hemolytic complement activity (alternative pathway) (3), Lean meat percentage (3), Loin and neck meat weight (3), Abdominal fat weight (2), Actinobacillus pleuropneumoniae susceptibility (2), Average daily gain (2), Backfat at first rib (2), Bac…
Diannanxiaoer pigs	10	2	ALGA0112320	19138048	19.04-19.24	1.28559	--	Average backfat thickness (13), Backfat at last rib (5), Loin muscle area (5), C3c concentration (3), Estimated carcass lean content (3), Ham weight (3), Hemolytic complement activity (alternative pathway) (3), Lean meat percentage (3), Loin and neck meat weight (3), Abdominal fat weight (2), Actinobacillus pleuropneumoniae susceptibility (2), Average daily gain (2), Backfat at first rib (2), Bac…
Diannanxiaoer pigs	11	2	H3GA0006253	19238785	19.14-19.34	1.12475	--	Average backfat thickness (13), Backfat at last rib (5), Loin muscle area (5), C3c concentration (3), Estimated carcass lean content (3), Ham weight (3), Hemolytic complement activity (alternative pathway) (3), Lean meat percentage (3), Loin and neck meat weight (3), Abdominal fat weight (2), Actinobacillus pleuropneumoniae susceptibility (2), Average daily gain (2), Backfat at first rib (2), Bac…
Diannanxiaoer pigs	12	2	ASGA0086572	112464450	112.36-112.56	1.16974	ENSSSCG00000044646, EFNA5	Actinobacillus pleuropneumoniae susceptibility (9), C3c concentration (4), Ham weight (3), Shear force (3), Backfat at mid-back (2), Cooking loss (2), Estimated carcass lean content (2), Meat color b* (2), Percentage type IIb fibers (2), Shoulder subcutaneous fat thickness (2), Abdominal fat weight (1), Arachidic acid content (1), Arachidonic acid content (1), Average daily gain (1), Backfat at l…
Diannanxiaoer pigs	13	2	ASGA0011224	112466949	112.37-112.57	1.16974	ENSSSCG00000044646, EFNA5	Actinobacillus pleuropneumoniae susceptibility (9), C3c concentration (4), Ham weight (3), Shear force (3), Backfat at mid-back (2), Cooking loss (2), Estimated carcass lean content (2), Meat color b* (2), Percentage type IIb fibers (2), Shoulder subcutaneous fat thickness (2), Abdominal fat weight (1), Arachidic acid content (1), Arachidonic acid content (1), Average daily gain (1), Backfat at l…
Diannanxiaoer pigs	14	2	ASGA0011226	112482102	112.38-112.58	1.24021	ENSSSCG00000044646, EFNA5	Actinobacillus pleuropneumoniae susceptibility (9), C3c concentration (4), Ham weight (3), Shear force (3), Backfat at mid-back (2), Cooking loss (2), Estimated carcass lean content (2), Meat color b* (2), Percentage type IIb fibers (2), Shoulder subcutaneous fat thickness (2), Abdominal fat weight (1), Arachidic acid content (1), Arachidonic acid content (1), Average daily gain (1), Backfat at l…
Diannanxiaoer pigs	15	2	H3GA0007338	112484544	112.38-112.58	1.23475	ENSSSCG00000044646, EFNA5	Actinobacillus pleuropneumoniae susceptibility (9), C3c concentration (4), Ham weight (3), Shear force (3), Backfat at mid-back (2), Cooking loss (2), Estimated carcass lean content (2), Meat color b* (2), Percentage type IIb fibers (2), Shoulder subcutaneous fat thickness (2), Abdominal fat weight (1), Arachidic acid content (1), Arachidonic acid content (1), Average daily gain (1), Backfat at l…
Diannanxiaoer pigs	16	2	ALGA0015023	112522997	112.42-112.62	1.18997	ENSSSCG00000044646, EFNA5	Actinobacillus pleuropneumoniae susceptibility (9), C3c concentration (4), Ham weight (3), Shear force (3), Backfat at mid-back (2), Cooking loss (2), Estimated carcass lean content (2), Meat color b* (2), Percentage type IIb fibers (2), Shoulder subcutaneous fat thickness (2), Abdominal fat weight (1), Arachidic acid content (1), Arachidonic acid content (1), Average daily gain (1), Backfat at l…
Diannanxiaoer pigs	17	2	ASGA0011229	112554182	112.45-112.65	1.22988	ENSSSCG00000044646, EFNA5	Actinobacillus pleuropneumoniae susceptibility (9), C3c concentration (4), Ham weight (3), Shear force (3), Backfat at mid-back (2), Cooking loss (2), Estimated carcass lean content (2), Meat color b* (2), Percentage type IIb fibers (2), Shoulder subcutaneous fat thickness (2), Abdominal fat weight (1), Arachidic acid content (1), Arachidonic acid content (1), Average daily gain (1), Backfat at l…
Diannanxiaoer pigs	18	2	ALGA0015696	124836847	124.74-124.94	1.25063	U6, ENSSSCG00000041876	Actinobacillus pleuropneumoniae susceptibility (10), C3c concentration (4), Ham weight (3), Meat color-L (3), Backfat at mid-back (2), Cooking loss (2), Estimated carcass lean content (2), Intramuscular fat content (2), Shear force (2), Water holding capacity (2), Average daily gain (1), Backfat at last rib (1), Belly meat content (1), Body temperature (1), Body weight (end of test) (1), Carcass …
Diannanxiaoer pigs	19	2	ALGA0015699	124860117	124.76-124.96	1.09772	U6, ENSSSCG00000041876	Actinobacillus pleuropneumoniae susceptibility (10), C3c concentration (4), Ham weight (3), Meat color-L (3), Backfat at mid-back (2), Cooking loss (2), Estimated carcass lean content (2), Intramuscular fat content (2), Shear force (2), Water holding capacity (2), Average daily gain (1), Backfat at last rib (1), Belly meat content (1), Body temperature (1), Body weight (end of test) (1), Carcass …
Diannanxiaoer pigs	20	3	H3GA0008429	2847168	2.75-2.95	1.10529	SDK1	45 min-24 h pH decline (1), Abdominal fat weight (1), Carcass weight (hot) (1), Gadoleic acid content (1), Lactate dehydrogenase level (1), Lauric acid content (1), Linolenic acid content (1), Loin muscle area (1), Meat color b* (1), Meat color chroma (1), Percentage giant fibers (1), Shear force (1), Sperm abnormality rate (1), Teat number (1)
Diannanxiaoer pigs	21	3	ASGA0089343	2951257	2.85-3.05	1.15934	SDK1	45 min-24 h pH decline (1), Abdominal fat weight (1), Body weight (end of test) (1), Carcass weight (hot) (1), Gadoleic acid content (1), Lactate dehydrogenase level (1), Lauric acid content (1), Linolenic acid content (1), Loin muscle area (1), Meat color b* (1), Meat color chroma (1), Percentage giant fibers (1), Shear force (1), Sperm abnormality rate (1), Teat number (1)
Diannanxiaoer pigs	22	3	MARC0098230	63516239	63.42-63.62	1.10367	ENSSSCG00000008250, LRRTM1	Average daily gain (5), CD3-negative CD8-negative leukocyte percentage (4), CD8-negative leukocyte percentage (4), CD8-positive leukocyte percentage (4), Carcass length (2), Carcass weight (hot) (2), Fat androstenone level (2), Loin muscle area (2), Nonfunctional nipples (2), pH 45 minutes post mortem (2), Base excess (1), Blood pH (1), body weight (17 weeks) (1), Body weight (34 weeks) (1), Body…
Diannanxiaoer pigs	23	3	MARC0098231	63516294	63.42-63.62	1.10189	ENSSSCG00000008250, LRRTM1	Average daily gain (5), CD3-negative CD8-negative leukocyte percentage (4), CD8-negative leukocyte percentage (4), CD8-positive leukocyte percentage (4), Carcass length (2), Carcass weight (hot) (2), Fat androstenone level (2), Loin muscle area (2), Nonfunctional nipples (2), pH 45 minutes post mortem (2), Base excess (1), Blood pH (1), body weight (17 weeks) (1), Body weight (34 weeks) (1), Body…
Diannanxiaoer pigs	24	3	ALGA0020573	104033050	103.93-104.13	1.08049	ENSSSCG00000046888	Teat number (4), Coping behavior (2), Average backfat thickness (1), Backfat at mid-back (1), Base excess (1), Body weight (end of test) (1), Bone mineral density (1), Cooking loss (1), Creatinine level (1), Dressing percentage (1), Fat protein content (1), Ham fat thickness (1), Hind leg conformation (1), Intestinal fat weight (1), Linolenic acid content (1), Loin muscle area (1), Meat color b* …
Diannanxiaoer pigs	25	3	MARC0087294	104979920	104.88-105.08	1.07305	--	Teat number (4), Average backfat thickness (1), Backfat at mid-back (1), Base excess (1), Body weight (end of test) (1), Bone mineral density (1), Cooking loss (1), Coping behavior (1), Creatinine level (1), Dressing percentage (1), Fat protein content (1), Ham fat thickness (1), Hind leg conformation (1), Intestinal fat weight (1), Linolenic acid content (1), Loin muscle area (1), Loin muscle de…
Diannanxiaoer pigs	26	3	ALGA0020596	105015362	104.92-105.12	1.44093	--	Teat number (4), Average backfat thickness (1), Backfat at mid-back (1), Base excess (1), Body weight (end of test) (1), Bone mineral density (1), Cooking loss (1), Coping behavior (1), Creatinine level (1), Dressing percentage (1), Fat protein content (1), Ham fat thickness (1), Hind leg conformation (1), Intestinal fat weight (1), LDL cholesterol (1), Linolenic acid content (1), Loin muscle are…
Diannanxiaoer pigs	27	3	ALGA0020597	105033562	104.93-105.13	1.35308	--	Teat number (4), Average backfat thickness (1), Backfat at mid-back (1), Base excess (1), Body weight (end of test) (1), Bone mineral density (1), Cooking loss (1), Coping behavior (1), Creatinine level (1), Dressing percentage (1), Fat protein content (1), Ham fat thickness (1), Hind leg conformation (1), Intestinal fat weight (1), LDL cholesterol (1), Linolenic acid content (1), Loin muscle are…
Diannanxiaoer pigs	28	3	ALGA0020749	108226912	108.13-108.33	1.11162	EHD3, CAPN14, GALNT14	pH 24 hr post mortem (ham) (4), Teat number (4), 45 min-24 h pH decline (2), Drip loss (2), pH 24 hr post-mortem (loin) (2), Shear force (2), Average backfat thickness (1), Backfat at mid-back (1), Base excess (1), Body weight (end of test) (1), Conductivity 24 hours post-mortem (1), Conductivity 24 hours postmortem (ham) (1), Cooking loss (1), Creatinine level (1), Dressing percentage (1), Epidi…
Diannanxiaoer pigs	29	4	ALGA0120240	1957656	1.86-2.06	1.12197	ENSSSCG00000032079, ENSSSCG00000051425, ENSSSCG00000042284, ENSSSCG00000046343	Average daily gain (4), Average backfat thickness (2), Enterotoxigenic E. coli susceptibility (2), Loin muscle area (2), Backfat at last lumbar (1), Backfat at last rib (1), backfat at P2 position (1), Body weight (slaughter) (1), Carcass weight (hot) (1), Ham meat weight (1), Heart weight (1), Linoleic acid content (1), Loin eye area linear (1), Loin muscle depth (1), Shoulder meat weight (1), T…
Diannanxiaoer pigs	30	4	ASGA0017011	2105831	2.01-2.21	1.12198	ENSSSCG00000032079, ENSSSCG00000042284, ENSSSCG00000046343, ENSSSCG00000043193	Average daily gain (4), Average backfat thickness (2), Enterotoxigenic E. coli susceptibility (2), Loin muscle area (2), Backfat at last lumbar (1), Backfat at last rib (1), backfat at P2 position (1), Body weight (slaughter) (1), Carcass weight (hot) (1), Ham meat weight (1), Heart weight (1), Linoleic acid content (1), Loin eye area linear (1), Loin muscle depth (1), Shoulder meat weight (1), T…
Diannanxiaoer pigs	31	4	MARC0023741	2326320	2.23-2.43	1.24323	ENSSSCG00000041622, ENSSSCG00000048659, ENSSSCG00000044629, MROH5, PTP4A3, GPR20	Average daily gain (4), Average backfat thickness (2), Loin muscle area (2), Sperm abnormality rate (2), Backfat at last lumbar (1), Backfat at last rib (1), backfat at P2 position (1), Body weight (slaughter) (1), Carcass weight (hot) (1), Enterotoxigenic E. coli susceptibility (1), Ham meat weight (1), Heart weight (1), Linoleic acid content (1), Loin eye area linear (1), Loin muscle depth (1),…
Diannanxiaoer pigs	32	4	H3GA0012614	40149682	40.05-40.25	1.1943	SDC2	Average daily gain (9), Backfat at last rib (8), Carcass length (5), Intramuscular fat content (4), Loin muscle area (4), Shoulder subcutaneous fat thickness (4), Backfat at tenth rib (3), Backfat weight (3), Body weight (slaughter) (3), Cervical vertebra length (3), Percentage type IIb fibers (3), Shoulder weight (3), Average backfat thickness (2), Carcass weight (hot) (2), Dressing percentage (…
Diannanxiaoer pigs	33	4	INRA0014072	48746712	48.65-48.85	1.09695	MMP16	Average daily gain (11), Carcass length (9), Average backfat thickness (6), Backfat at last rib (5), Shoulder subcutaneous fat thickness (4), Body weight (slaughter) (3), Fat androstenone level (3), Loin muscle area (3), Shoulder weight (3), Teat number (3), Adipocyte diameter (2), Backfat at mid-back (2), Body weight (birth) (2), Body weight (2), Cervical vertebra length (2), Ham weight (2), Ole…
Diannanxiaoer pigs	34	4	INRA0014073	48821742	48.72-48.92	1.23483	MMP16	Average daily gain (11), Carcass length (9), Average backfat thickness (6), Backfat at last rib (5), Shoulder subcutaneous fat thickness (4), Body weight (slaughter) (3), Fat androstenone level (3), Loin muscle area (3), Shoulder weight (3), Teat number (3), Adipocyte diameter (2), Backfat at mid-back (2), Body weight (birth) (2), Body weight (2), Cervical vertebra length (2), Ham weight (2), Ole…
Diannanxiaoer pigs	35	4	ALGA0025019	48927385	48.83-49.03	1.2971	MMP16	Average daily gain (11), Carcass length (9), Average backfat thickness (7), Backfat at last rib (5), Shoulder subcutaneous fat thickness (4), Body weight (slaughter) (3), Fat androstenone level (3), Loin muscle area (3), Shoulder weight (3), Teat number (3), Adipocyte diameter (2), Backfat at mid-back (2), Body weight (birth) (2), Body weight (2), Cervical vertebra length (2), Ham weight (2), Ole…
Diannanxiaoer pigs	36	4	INRA0014075	48963516	48.86-49.06	1.30506	--	Average daily gain (11), Carcass length (9), Average backfat thickness (7), Backfat at last rib (5), Shoulder subcutaneous fat thickness (4), Body weight (slaughter) (3), Fat androstenone level (3), Loin muscle area (3), Shoulder weight (3), Teat number (3), Adipocyte diameter (2), Backfat at mid-back (2), Body weight (birth) (2), Body weight (2), Cervical vertebra length (2), Ham weight (2), Ole…
Diannanxiaoer pigs	37	4	H3GA0012701	49047386	48.95-49.15	1.10637	--	Average daily gain (11), Carcass length (9), Average backfat thickness (7), Backfat at last rib (5), Shoulder subcutaneous fat thickness (4), Body weight (slaughter) (3), Fat androstenone level (3), Loin muscle area (3), Shoulder weight (3), Teat number (3), Adipocyte diameter (2), Backfat at mid-back (2), Body weight (birth) (2), Body weight (2), Cervical vertebra length (2), Ham weight (2), Ole…
Diannanxiaoer pigs	38	4	SIRI0001399	49177096	49.08-49.28	1.05777	--	Average daily gain (11), Carcass length (9), Average backfat thickness (7), Backfat at last rib (5), Shoulder subcutaneous fat thickness (4), Body weight (slaughter) (3), Fat androstenone level (3), Loin muscle area (3), Shoulder weight (3), Teat number (3), Adipocyte diameter (2), Backfat at mid-back (2), Body weight (birth) (2), Body weight (2), Cervical vertebra length (2), Ham weight (2), Ole…
Diannanxiaoer pigs	39	4	ALGA0025026	49505974	49.41-49.61	1.15802	CNBD1	Average daily gain (11), Carcass length (10), Average backfat thickness (7), Backfat at last rib (6), Shoulder subcutaneous fat thickness (5), Body weight (slaughter) (4), Shoulder weight (4), Fat androstenone level (3), Loin muscle area (3), Teat number (3), Adipocyte diameter (2), Backfat at mid-back (2), Body weight (birth) (2), Body weight (end of test) (2), Body weight (2), Cervical vertebra…
Diannanxiaoer pigs	40	4	MARC0002405	49535840	49.44-49.64	1.04935	CNBD1	Average daily gain (11), Carcass length (10), Average backfat thickness (7), Backfat at last rib (6), Shoulder subcutaneous fat thickness (5), Body weight (slaughter) (4), Shoulder weight (4), Fat androstenone level (3), Loin muscle area (3), Teat number (3), Adipocyte diameter (2), Backfat at mid-back (2), Body weight (birth) (2), Body weight (end of test) (2), Body weight (2), Cervical vertebra…
Diannanxiaoer pigs	41	4	ALGA0025027	49582210	49.48-49.68	1.08862	CNBD1	Average daily gain (11), Carcass length (10), Average backfat thickness (7), Backfat at last rib (6), Shoulder subcutaneous fat thickness (5), Body weight (slaughter) (4), Shoulder weight (4), Fat androstenone level (3), Loin muscle area (3), Teat number (3), Adipocyte diameter (2), Backfat at mid-back (2), Body weight (birth) (2), Body weight (end of test) (2), Body weight (2), Cervical vertebra…
Diannanxiaoer pigs	42	4	ALGA0025029	49585158	49.49-49.69	1.08862	CNBD1	Average daily gain (11), Carcass length (10), Average backfat thickness (7), Backfat at last rib (6), Shoulder subcutaneous fat thickness (5), Body weight (slaughter) (4), Shoulder weight (4), Fat androstenone level (3), Loin muscle area (3), Teat number (3), Adipocyte diameter (2), Backfat at mid-back (2), Body weight (birth) (2), Body weight (end of test) (2), Body weight (2), Cervical vertebra…
Diannanxiaoer pigs	43	4	ASGA0020293	74693408	74.59-74.79	1.20601	ENSSSCG00000041775, FAM110B	Average daily gain (22), Head weight (9), Average backfat thickness (8), Carcass length (6), Backfat at last rib (5), Ham weight (5), Loin muscle area (5), Lean meat percentage (4), Tongue weight (4), Backfat at mid-back (3), Backfat weight (3), Body weight (birth) (3), Fat-cuts percentage (3), Fat androstenone level (3), Linoleic acid content (3), Small intestine length (3), Abdominal fat weight…
Diannanxiaoer pigs	44	4	H3GA0013036	74714319	74.61-74.81	1.10471	FAM110B	Average daily gain (22), Head weight (10), Average backfat thickness (8), Carcass length (6), Backfat at last rib (5), Ham weight (5), Loin muscle area (5), Lean meat percentage (4), Tongue weight (4), Backfat at first rib (3), Backfat at mid-back (3), Backfat weight (3), Body weight (birth) (3), Fat-cuts percentage (3), Fat androstenone level (3), Linoleic acid content (3), Small intestine lengt…
Diannanxiaoer pigs	45	4	M1GA0005966	74751259	74.65-74.85	1.13589	FAM110B	Average daily gain (22), Head weight (9), Average backfat thickness (8), Carcass length (6), Ham weight (5), Loin muscle area (5), Backfat at last rib (4), Lean meat percentage (4), Backfat at first rib (3), Backfat at mid-back (3), Backfat weight (3), Body weight (birth) (3), Fat-cuts percentage (3), Fat androstenone level (3), Linoleic acid content (3), Small intestine length (3), Tongue weight…
Diannanxiaoer pigs	46	4	H3GA0013054	74825094	74.73-74.93	1.14465	FAM110B	Average daily gain (23), Average backfat thickness (8), Head weight (8), Carcass length (6), Ham weight (5), Loin muscle area (5), Backfat at last rib (4), Backfat at first rib (3), Backfat at mid-back (3), Backfat weight (3), Body weight (birth) (3), Fat-cuts percentage (3), Fat androstenone level (3), Linoleic acid content (3), Small intestine length (3), Tongue weight (3), Abdominal fat weight…
Diannanxiaoer pigs	47	4	ALGA0026639	89906404	89.81-90.01	1.22301	CD48, SLAMF1, CD84, SLAMF6	Average daily gain (11), Hemolytic complement activity (classical pathway) (6), Average backfat thickness (5), Loin muscle area (3), Body weight (end of test) (2), Body weight (slaughter) (2), Diameter of type IIb muscle fibers (2), Drip loss (2), Ham weight (2), Oleic acid content (2), Adipocyte diameter (1), Age at slaughter (1), Backfat at mid-back (1), Backfat weight (1), Belly weight (1), bo…
Diannanxiaoer pigs	48	4	ASGA0020788	89952657	89.85-90.05	1.20737	SLAMF1, CD84, SLAMF6	Average daily gain (11), Hemolytic complement activity (classical pathway) (6), Average backfat thickness (5), Loin muscle area (3), Body weight (end of test) (2), Body weight (slaughter) (2), Diameter of type IIb muscle fibers (2), Drip loss (2), Ham weight (2), Oleic acid content (2), Adipocyte diameter (1), Age at slaughter (1), Backfat at mid-back (1), Backfat weight (1), Belly weight (1), bo…
Diannanxiaoer pigs	49	4	INRA0015733	95033517	94.93-95.13	1.07969	KCNN3, ENSSSCG00000033749	Average daily gain (10), Hemolytic complement activity (classical pathway) (6), Average backfat thickness (4), Intramuscular fat content (3), Body weight (end of test) (2), Diameter of type IIb muscle fibers (2), Drip loss (2), Linoleic acid content (2), Loin muscle area (2), Oleic acid content (2), Adipocyte diameter (1), Backfat at mid-back (1), body weight (17 weeks) (1), Body weight (3 weeks)…
Diannanxiaoer pigs	50	4	ALGA0026965	95077741	94.98-95.18	1.07672	KCNN3, ENSSSCG00000033749, ADAR	Average daily gain (10), Hemolytic complement activity (classical pathway) (6), Average backfat thickness (4), Intramuscular fat content (3), Body weight (end of test) (2), Diameter of type IIb muscle fibers (2), Drip loss (2), Linoleic acid content (2), Loin muscle area (2), Oleic acid content (2), Adipocyte diameter (1), Backfat at mid-back (1), body weight (17 weeks) (1), Body weight (3 weeks)…
Diannanxiaoer pigs	51	5	ASGA0090656	19822293	19.72-19.92	1.08924	ENSSSCG00000049332, ENSSSCG00000047339, ENSSSCG00000000295, ENSSSCG00000000297, ENSSSCG00000000298, ENSSSCG00000000299	backfat above muscle dorsi (2), Meat color L* (2), Activity during lying (1), Backfat at mid-back (1), Backfat at tenth rib (1), CD4-positive CD8-positive leukocyte percentage (1), CD4-positive/CD8-positive leukocyte ratio (1), Creatinine level (1), Drip loss (1), Feed intake (1), Hemolytic complement activity (alternative pathway) (1), Loin muscle area (1), Lumbar vertebra number (1), Platelet c…
Diannanxiaoer pigs	52	5	MARC0090836	19837397	19.74-19.94	1.28168	ENSSSCG00000049332, ENSSSCG00000047339, ENSSSCG00000000297, ENSSSCG00000000298, ENSSSCG00000000299	backfat above muscle dorsi (2), Meat color L* (2), Activity during lying (1), Backfat at mid-back (1), Backfat at tenth rib (1), CD4-positive CD8-positive leukocyte percentage (1), CD4-positive/CD8-positive leukocyte ratio (1), Creatinine level (1), Drip loss (1), Feed intake (1), Hemolytic complement activity (alternative pathway) (1), Loin muscle area (1), Lumbar vertebra number (1), Platelet c…
Diannanxiaoer pigs	53	5	ALGA0115277	33838344	33.74-33.94	1.05164	LRRC10, FRS2, ENSSSCG00000000500, CCT2, BEST3	Feed conversion ratio (6), backfat above muscle dorsi (2), Backfat at mid-back (2), Ear erectness (2), Meat color L* (2), Shoulder subcutaneous fat thickness (2), Teat number (2), Backfat at first rib (1), Backfat at last lumbar (1), Backfat at rump (1), Backfat at tenth rib (1), Backfat thickness between 3rd and 4th rib (1), body weight (10 weeks) (1), Body weight (20 weeks) (1), C3c concentrati…
Diannanxiaoer pigs	54	5	DIAS0000522	33842149	33.74-33.94	1.05164	LRRC10, FRS2, ENSSSCG00000000500, CCT2, BEST3	Feed conversion ratio (6), backfat above muscle dorsi (2), Backfat at mid-back (2), Ear erectness (2), Meat color L* (2), Shoulder subcutaneous fat thickness (2), Teat number (2), Backfat at first rib (1), Backfat at last lumbar (1), Backfat at rump (1), Backfat at tenth rib (1), Backfat thickness between 3rd and 4th rib (1), body weight (10 weeks) (1), Body weight (20 weeks) (1), C3c concentrati…
Diannanxiaoer pigs	55	5	H3GA0016240	33883914	33.78-33.98	1.07597	LRRC10, FRS2, ENSSSCG00000000500, CCT2, BEST3	Feed conversion ratio (8), backfat above muscle dorsi (2), Backfat at mid-back (2), Ear erectness (2), Meat color L* (2), Shoulder subcutaneous fat thickness (2), Teat number (2), Backfat at first rib (1), Backfat at last lumbar (1), Backfat at rump (1), Backfat at tenth rib (1), Backfat thickness between 3rd and 4th rib (1), body weight (10 weeks) (1), Body weight (20 weeks) (1), C3c concentrati…
Diannanxiaoer pigs	56	5	MARC0027263	33897913	33.8-34	1.161	LRRC10, FRS2, ENSSSCG00000000500, CCT2, BEST3	Feed conversion ratio (9), backfat above muscle dorsi (2), Backfat at mid-back (2), Ear erectness (2), Meat color L* (2), Shoulder subcutaneous fat thickness (2), Teat number (2), Backfat at first rib (1), Backfat at last lumbar (1), Backfat at rump (1), Backfat at tenth rib (1), Backfat thickness between 3rd and 4th rib (1), body weight (10 weeks) (1), Body weight (20 weeks) (1), C3c concentrati…
Diannanxiaoer pigs	57	5	MARC0054550	33912700	33.81-34.01	1.15431	LRRC10, FRS2, ENSSSCG00000000500, CCT2, BEST3, ENSSSCG00000044473	Feed conversion ratio (9), backfat above muscle dorsi (2), Backfat at mid-back (2), Ear erectness (2), Meat color L* (2), Shoulder subcutaneous fat thickness (2), Teat number (2), Backfat at first rib (1), Backfat at last lumbar (1), Backfat at rump (1), Backfat at tenth rib (1), Backfat thickness between 3rd and 4th rib (1), body weight (10 weeks) (1), Body weight (20 weeks) (1), C3c concentrati…
Diannanxiaoer pigs	58	5	ASGA0092424	93003178	92.9-93.1	1.20843	ATP2B1, ENSSSCG00000042626	Average backfat thickness (3), Backfat at last lumbar (3), Backfat at last rib (3), pH 24 hr post-mortem (loin) (2), Shoulder subcutaneous fat thickness (2), Activity during lying (1), Arachidic acid content (1), Average daily gain (1), backfat above muscle dorsi (1), Backfat at mid-back (1), Carcass length (1), Carcass weight (hot) (1), Cholesterol level (1), Cooking loss (1), Creatinine level (…
Diannanxiaoer pigs	59	5	ALGA0033632	93072300	92.97-93.17	1.41752	ATP2B1, POC1B, ENSSSCG00000043102, ENSSSCG00000042626	Average backfat thickness (3), Backfat at last lumbar (3), Backfat at last rib (3), pH 24 hr post-mortem (loin) (2), Shoulder subcutaneous fat thickness (2), Activity during lying (1), Arachidic acid content (1), Average daily gain (1), backfat above muscle dorsi (1), Backfat at mid-back (1), Carcass length (1), Carcass weight (hot) (1), Cholesterol level (1), Cooking loss (1), Creatinine level (…
Diannanxiaoer pigs	60	5	H3GA0017143	93097188	93-93.2	1.0712	ATP2B1, POC1B, ENSSSCG00000043102, ENSSSCG00000042626	Average backfat thickness (3), Backfat at last lumbar (3), Backfat at last rib (3), pH 24 hr post-mortem (loin) (2), Shoulder subcutaneous fat thickness (2), Activity during lying (1), Arachidic acid content (1), Average daily gain (1), backfat above muscle dorsi (1), Backfat at mid-back (1), Carcass length (1), Carcass weight (hot) (1), Cholesterol level (1), Cooking loss (1), Creatinine level (…
Diannanxiaoer pigs	61	5	ALGA0118966	93203406	93.1-93.3	1.27372	ENSSSCG00000041180, POC1B, ENSSSCG00000043102, DUSP6, ENSSSCG00000042935	Average backfat thickness (3), Backfat at last lumbar (3), Backfat at last rib (3), pH 24 hr post-mortem (loin) (2), Shoulder subcutaneous fat thickness (2), Activity during lying (1), Arachidic acid content (1), Average daily gain (1), backfat above muscle dorsi (1), Backfat at mid-back (1), Carcass length (1), Carcass weight (hot) (1), Cholesterol level (1), Cooking loss (1), Creatinine level (…
Diannanxiaoer pigs	62	6	H3GA0017433	5567530	5.47-5.67	1.29108	CDH13	Nonfunctional nipples (2), Fat skatole level (1), Intramuscular fat content (1), Lean meat percentage (1), Vertebra number (1)
Diannanxiaoer pigs	63	6	ALGA0034400	5577839	5.48-5.68	1.30417	CDH13	Nonfunctional nipples (2), Body length (1), Fat skatole level (1), Intramuscular fat content (1), Lean meat percentage (1), Vertebra number (1)
Diannanxiaoer pigs	64	6	ALGA0034385	5624119	5.52-5.72	1.29742	CDH13	Nonfunctional nipples (2), Body length (1), Fat skatole level (1), Intramuscular fat content (1), Lean meat percentage (1), Vertebra number (1)
Diannanxiaoer pigs	65	6	DRGA0006493	5639110	5.54-5.74	1.05714	CDH13	Nonfunctional nipples (2), Body length (1), Fat skatole level (1), Intramuscular fat content (1), Lean meat percentage (1), Vertebra number (1)
Diannanxiaoer pigs	66	6	ALGA0034380	5662014	5.56-5.76	1.21178	CDH13	Nonfunctional nipples (2), Body length (1), Fat skatole level (1), Intramuscular fat content (1), Lean meat percentage (1), skatole laboratory (1), Vertebra number (1)
Diannanxiaoer pigs	67	6	ALGA0034376	5671575	5.57-5.77	1.1088	CDH13	Nonfunctional nipples (2), Body length (1), Intramuscular fat content (1), Lean meat percentage (1), skatole laboratory (1), Vertebra number (1)
Diannanxiaoer pigs	68	6	MARC0047343	5699962	5.6-5.8	1.30261	CDH13	Nonfunctional nipples (2), Body length (1), Intramuscular fat content (1), Lean meat percentage (1), skatole laboratory (1), Vertebra number (1)
Diannanxiaoer pigs	69	6	DRGA0001462	5722553	5.62-5.82	1.1122	CDH13	Nonfunctional nipples (2), Body length (1), Intramuscular fat content (1), Lean meat percentage (1), skatole laboratory (1), Vertebra number (1)
Diannanxiaoer pigs	70	6	H3GA0055077	63369582	63.27-63.47	1.05225	ENSSSCG00000044785, ENSSSCG00000042109, SAMD11, NOC2L, ENSSSCG00000033735, KLHL17, PLEKHN1, HES4, ISG15, AGRN, ENSSSCG00000026816, RNF223, ENSSSCG00000032231	Average backfat thickness (7), Backfat at last rib (5), Average daily gain (4), Intramuscular fat content (4), Meat color a* (4), Conductivity 24 hours post-mortem (3), Actinobacillus pleuropneumoniae susceptibility (2), Alkaline phosphatase activity (2), Backfat weight (2), Body weight (slaughter) (2), Carcass length (2), Dressing percentage (2), Drip loss (2), Fat-cuts percentage (2), Lean meat…
Diannanxiaoer pigs	71	6	H3GA0054240	167477421	167.38-167.58	1.10637	ST3GAL3	Backfat thickness between 3rd and 4th rib (1), Loin muscle area (1), Loin weight (1), muscle protein percentage (1), Teat number (1)
Diannanxiaoer pigs	72	6	ALGA0106402	168803791	168.7-168.9	1.10876	YBX1, PPIH, ENSSSCG00000003965, PPCS, ZMYND12	Total number born alive (2), Backfat thickness between 3rd and 4th rib (1), Loin muscle area (1), Loin weight (1), muscle protein percentage (1), Teat number (1)
Diannanxiaoer pigs	73	6	MARC0031395	168880593	168.78-168.98	1.12343	ENSSSCG00000003965, PPCS, ZMYND12, RIMKLA	Total number born alive (4), Backfat thickness between 3rd and 4th rib (1), Loin muscle area (1), Loin weight (1), muscle protein percentage (1), Teat number (1)
Diannanxiaoer pigs	74	7	MARC0014933	33216744	33.12-33.32	1.14307	ENSSSCG00000040672, MDGA1	Average daily gain (13), Average backfat thickness (9), Adipocyte diameter (6), Backfat at last rib (6), Conductivity 45 minutes post-mortem (6), Mean corpuscular hemoglobin concentration (6), Loin muscle area (5), Backfat at last lumbar (4), NADP-malate dehydrogenase activity (4), Birth weight variability (3), Carcass length (3), Carcass weight (hot) (3), NADPH-generating enzyme activity (3), PH…
Diannanxiaoer pigs	75	7	DRGA0007508	33595513	33.5-33.7	1.05539	ZFAND3	Average daily gain (13), Average backfat thickness (9), Adipocyte diameter (6), Backfat at last rib (6), Conductivity 45 minutes post-mortem (6), Loin muscle area (6), Backfat at last lumbar (4), Cervical vertebra length (4), NADP-malate dehydrogenase activity (4), Carcass length (3), Carcass weight (hot) (3), Head weight (3), NADPH-generating enzyme activity (3), PH for Longissmus dorsi (3), pH …
Diannanxiaoer pigs	76	7	ASGA0034662	81733745	81.63-81.83	1.07418	ENSSSCG00000038741, ARRDC4	Average daily gain (5), Average backfat thickness (3), Backfat at last rib (2), Carcass length (2), Cortisol level (2), Loin muscle area (2), Piglet mortality (2), Shoulder subcutaneous fat thickness (2), Teat number (2), Average glycolytic potential (1), Average lactate (1), Backfat at last lumbar (1), Backfat at rump (1), Backfat at tenth rib (1), Backfat between 3rd and 4th last ribs (1), back…
Diannanxiaoer pigs	77	7	ASGA0101005	81813821	81.71-81.91	1.09706	ENSSSCG00000038741	Average daily gain (5), Average backfat thickness (3), Backfat at last rib (2), Carcass length (2), Cortisol level (2), Loin muscle area (2), Shoulder subcutaneous fat thickness (2), Teat number (2), Average glycolytic potential (1), Average lactate (1), Backfat at last lumbar (1), Backfat at rump (1), Backfat at tenth rib (1), Backfat between 3rd and 4th last ribs (1), backfat between the last 3…
Diannanxiaoer pigs	78	7	DRGA0008014	95024992	94.92-95.12	1.09614	SIPA1L1	Average daily gain (4), Average backfat thickness (3), Backfat at last lumbar (2), Backfat at last rib (2), Cortisol level (2), Ear area (2), Lean meat percentage (2), Loin muscle area (2), Shoulder subcutaneous fat thickness (2), tenderness score (2), Vertebra number (2), 45 min-24 h pH decline (1), Average glycolytic potential (1), Average lactate (1), Backfat at tenth rib (1), Backfat weight (…
Diannanxiaoer pigs	79	7	M1GA0011120	120767736	120.67-120.87	1.06294	CYP46A1, EML1	Cortisol level (2), Backfat weight (1), Body weight linear (1), Cortisol level variations (1), Drip loss (1), lean thickness between 3rd and 4th last ribs (1), Linolenic acid content (1), Myristic acid content (1), NADP-malate dehydrogenase activity (1), Osteochondrosis score (1), Percentage type IIa fibers (1), Potassium level (1), Time spent feeding (1), uterine horn length (1)
Diannanxiaoer pigs	80	8	H3GA0024033	2002063	1.9-2.1	1.07945	HTT, MSANTD1, RGS12, HGFAC, DOK7	Average daily gain (2), Loin meat weight (2), Average backfat thickness (1), Belly meat content (1), Bilirubin level (1), body weight (13 weeks) (1), body weight (17 weeks) (1), body weight (22 weeks) (1), Bone/lean meat ratio in ham (1), Carcass length (1), Conductivity 24 hours postmortem (loin) (1), Conductivity 45 minutes post-mortem (1), Corpus luteum number (1), Front feet conformation (1),…
Diannanxiaoer pigs	81	8	ALGA0046053	2033476	1.93-2.13	1.22501	HTT, MSANTD1, RGS12, HGFAC, DOK7, LRPAP1	Average daily gain (2), Loin meat weight (2), Average backfat thickness (1), Belly meat content (1), Bilirubin level (1), body weight (13 weeks) (1), body weight (17 weeks) (1), body weight (22 weeks) (1), Bone/lean meat ratio in ham (1), Carcass length (1), Conductivity 24 hours postmortem (loin) (1), Conductivity 45 minutes post-mortem (1), Corpus luteum number (1), Front feet conformation (1),…
Diannanxiaoer pigs	82	8	ASGA0090463	5434873	5.33-5.53	1.20405	STK32B, CYTL1	Average daily gain (2), Corpus luteum number (2), Loin meat weight (2), Loin muscle area (2), Average backfat thickness (1), Belly meat content (1), Bilirubin level (1), body weight (13 weeks) (1), body weight (17 weeks) (1), body weight (22 weeks) (1), Body weight (30 weeks) (1), Bone/lean meat ratio in ham (1), Carcass length (1), Conductivity 45 minutes post-mortem (1), Ham weight (1), Haptogl…
Diannanxiaoer pigs	83	8	ALGA0046168	5445168	5.35-5.55	1.08275	STK32B, CYTL1	Average daily gain (2), Corpus luteum number (2), Loin meat weight (2), Loin muscle area (2), Average backfat thickness (1), Belly meat content (1), Bilirubin level (1), body weight (13 weeks) (1), body weight (17 weeks) (1), body weight (22 weeks) (1), Body weight (30 weeks) (1), Bone/lean meat ratio in ham (1), Carcass length (1), Conductivity 45 minutes post-mortem (1), Ham weight (1), Haptogl…
Diannanxiaoer pigs	84	9	ALGA0051468	12124969	12.02-12.22	1.05423	PAK1, CLNS1A, AQP11, RSF1	Carcass weight (hot) (3), Average daily gain (2), Backfat at mid-back (2), Body weight (slaughter) (2), Conductivity 24 hours postmortem (ham) (2), Empty body lipid content (2), Ham weight (2), PH for Longissmus dorsi (2), pH for Semimembranosus (2), tenderness score (2), backfat above muscle dorsi (1), Backfat at last rib (1), body weight (19 weeks) (1), body weight (22 weeks) (1), Carcass lengt…
Diannanxiaoer pigs	85	9	ALGA0052365	34248222	34.15-34.35	1.18655	--	Average daily gain (2), Backfat at mid-back (2), Leaf fat weight (2), Average backfat thickness (1), backfat above muscle dorsi (1), Belly fat area (1), Body weight (16 days) (1), Body weight (weaning) (1), Ear erectness (1), Ham weight (1), Leptin level (1), Litter size (1), Loin muscle area (1), Meat color a* (1), Meat color L* (1), Muscle moisture percentage (1), Nonfunctional nipples (1), She…
Diannanxiaoer pigs	86	9	H3GA0026977	34364674	34.26-34.46	1.19551	PDGFD	Average daily gain (2), Backfat at mid-back (2), Leaf fat weight (2), Average backfat thickness (1), backfat above muscle dorsi (1), Belly fat area (1), Body weight (16 days) (1), Body weight (weaning) (1), Ear erectness (1), Ham weight (1), Leptin level (1), Loin muscle area (1), Meat color a* (1), Meat color L* (1), Muscle moisture percentage (1), Nonfunctional nipples (1), Shear force (1), ten…
Diannanxiaoer pigs	87	9	ASGA0096738	34370903	34.27-34.47	1.10817	PDGFD	Average daily gain (2), Backfat at mid-back (2), Leaf fat weight (2), Average backfat thickness (1), backfat above muscle dorsi (1), Belly fat area (1), Body weight (16 days) (1), Body weight (weaning) (1), Ear erectness (1), Ham weight (1), Leptin level (1), Loin muscle area (1), Meat color a* (1), Meat color L* (1), Muscle moisture percentage (1), Nonfunctional nipples (1), Shear force (1), ten…
Diannanxiaoer pigs	88	9	ALGA0122925	34404125	34.3-34.5	1.11908	PDGFD, DDI1	Average daily gain (2), Backfat at mid-back (2), Leaf fat weight (2), Average backfat thickness (1), backfat above muscle dorsi (1), Belly fat area (1), Body weight (16 days) (1), Body weight (weaning) (1), Ear erectness (1), Ham weight (1), Leptin level (1), Loin muscle area (1), Meat color a* (1), Meat color L* (1), Muscle moisture percentage (1), Nonfunctional nipples (1), Shear force (1), ten…
Diannanxiaoer pigs	89	9	ALGA0105520	74303991	74.2-74.4	1.07988	COL1A2, CASD1, SGCE	Shoulder weight (3), Average daily gain (2), Backfat at mid-back (2), External fat on ham (2), Loin muscle area (2), Meat color-L (2), Muscle moisture percentage (2), Off-flavor score (2), Stearic acid content (2), Abdominal fat weight (1), androstenone laboratory (1), Average backfat thickness (1), backfat above muscle dorsi (1), Backfat at first rib (1), Body weight (3 weeks) (1), CO2 partial p…
Diannanxiaoer pigs	90	9	H3GA0055357	74519626	74.42-74.62	1.07672	U6, SGCE, PEG10	Shoulder weight (3), Average daily gain (2), Backfat at mid-back (2), External fat on ham (2), Loin muscle area (2), Meat color-L (2), Muscle moisture percentage (2), Off-flavor score (2), Stearic acid content (2), Abdominal fat weight (1), androstenone laboratory (1), Average backfat thickness (1), backfat above muscle dorsi (1), Backfat at first rib (1), Body weight (3 weeks) (1), CO2 partial p…
Diannanxiaoer pigs	91	9	ASGA0043786	74614086	74.51-74.71	1.18012	U6, PPP1R9A	Shoulder weight (3), Average daily gain (2), Backfat at mid-back (2), External fat on ham (2), Loin muscle area (2), Meat color-L (2), Muscle moisture percentage (2), Off-flavor score (2), Stearic acid content (2), Abdominal fat weight (1), androstenone laboratory (1), Average backfat thickness (1), backfat above muscle dorsi (1), Backfat at first rib (1), Body weight (3 weeks) (1), CO2 partial p…
Diannanxiaoer pigs	92	10	DRGA0010074	2528658	2.43-2.63	1.11172	ENSSSCG00000050890, ENSSSCG00000043005	Average daily gain (2), Percentage type I fibers (2), Antibody response to Brucella suis (1), Body weight (slaughter) (1), Carcass weight (cold) (1), Change in interferon-gamma level (1), Ham weight (1), Head weight (1), Hemolytic complement activity (alternative pathway) (1), Interleukin-10 level (1), Loin and neck meat weight (1), Mean corpuscular hemoglobin content (1), Meat color a* (1), Meat…
Diannanxiaoer pigs	93	10	ASGA0082250	18428433	18.33-18.53	1.15638	SMYD3	Average daily gain (4), Creatinine level (2), Marbling (2), Meat color a* (2), Palmitic acid content (2), Percentage type I fibers (2), Average daily lean meat gain (1), Backfat at mid-back (1), Body weight (birth) (1), Body weight (slaughter) (1), Carcass weight (cold) (1), Carcass weight (hot) (1), Change in interferon-gamma level (1), Ham weight (1), Head weight (1), Interleukin-10 level (1), …
Diannanxiaoer pigs	94	10	ALGA0116707	18498587	18.4-18.6	1.39686	SMYD3	Average daily gain (4), Creatinine level (2), Marbling (2), Meat color a* (2), Palmitic acid content (2), Percentage type I fibers (2), Average daily lean meat gain (1), Backfat at mid-back (1), Body weight (birth) (1), Body weight (slaughter) (1), Carcass weight (cold) (1), Carcass weight (hot) (1), Change in interferon-gamma level (1), Ham weight (1), Head weight (1), Interleukin-10 level (1), …
Diannanxiaoer pigs	95	10	DRGA0017523	18506326	18.41-18.61	1.43219	SMYD3	Average daily gain (4), Creatinine level (2), Marbling (2), Meat color a* (2), Palmitic acid content (2), Percentage type I fibers (2), Average daily lean meat gain (1), Backfat at mid-back (1), Body weight (birth) (1), Body weight (slaughter) (1), Carcass weight (cold) (1), Carcass weight (hot) (1), Change in interferon-gamma level (1), Ham weight (1), Head weight (1), Interleukin-10 level (1), …
Diannanxiaoer pigs	96	10	MARC0064437	18566454	18.47-18.67	1.25714	SMYD3	Average daily gain (4), Creatinine level (2), Marbling (2), Meat color a* (2), Palmitic acid content (2), Percentage type I fibers (2), Average daily lean meat gain (1), Backfat at mid-back (1), Body weight (birth) (1), Body weight (slaughter) (1), Carcass weight (cold) (1), Carcass weight (hot) (1), Change in interferon-gamma level (1), Ham weight (1), Head weight (1), Interleukin-10 level (1), …
Diannanxiaoer pigs	97	10	ALGA0119776	18606300	18.51-18.71	1.33227	SMYD3	Average daily gain (4), Creatinine level (2), Marbling (2), Meat color a* (2), Percentage type I fibers (2), Average daily lean meat gain (1), Backfat at mid-back (1), Body weight (birth) (1), Body weight (slaughter) (1), Carcass weight (cold) (1), Carcass weight (hot) (1), Change in interferon-gamma level (1), Ham weight (1), Head weight (1), Interleukin-10 level (1), Knuckle ham weight (1), Lin…
Diannanxiaoer pigs	98	10	ASGA0046954	18810278	18.71-18.91	1.08609	SMYD3	Average daily gain (4), Creatinine level (2), Marbling (2), Meat color a* (2), Percentage type I fibers (2), Average daily lean meat gain (1), Backfat at mid-back (1), Body weight (birth) (1), Body weight (slaughter) (1), Carcass weight (cold) (1), Carcass weight (hot) (1), Change in interferon-gamma level (1), Feed intake (1), Ham weight (1), Head weight (1), Interleukin-10 level (1), Knuckle ha…
Diannanxiaoer pigs	99	10	ALGA0057679	19512266	19.41-19.61	1.25283	SUSD4, ENSSSCG00000046946, ENSSSCG00000048503, ENSSSCG00000010888	Average daily gain (4), Creatinine level (2), Marbling (2), Meat color a* (2), Percentage type I fibers (2), Average daily lean meat gain (1), Backfat at mid-back (1), Body weight (birth) (1), Body weight (slaughter) (1), Carcass weight (cold) (1), Carcass weight (hot) (1), Change in interferon-gamma level (1), Ham weight (1), Head weight (1), Interleukin-10 level (1), Knuckle ham weight (1), Lin…
Diannanxiaoer pigs	100	10	ASGA0097583	26473482	26.37-26.57	1.16147	--	Average daily gain (4), Marbling (2), Percentage type I fibers (2), Stearic acid content (2), Backfat at mid-back (1), Carcass weight (hot) (1), Change in interferon-gamma level (1), Corpus luteum number (1), Dressing percentage (1), Gait score (hind) (1), Interleukin-10 level (1), Linoleic acid content (1), Litter size (1), Lumbar vertebra number (1), Meat color a* (1), Meat color b* (1), Melano…
Diannanxiaoer pigs	101	10	ASGA0098326	27879987	27.78-27.98	1.1693	DAPK1, ENSSSCG00000044562, ENSSSCG00000051472	Average daily gain (4), Dressing percentage (2), Percentage type I fibers (2), Average backfat thickness (1), Backfat at mid-back (1), Carcass weight (hot) (1), Change in interferon-gamma level (1), Corpus luteum number (1), Gait score (hind) (1), Heart weight (1), Interleukin-10 level (1), Linoleic acid content (1), Lumbar vertebra number (1), Marbling (1), Meat color a* (1), Meat color b* (1), …
Diannanxiaoer pigs	102	10	ALGA0102869	27894378	27.79-27.99	1.2928	DAPK1, ENSSSCG00000044562, ENSSSCG00000051472	Average daily gain (4), Dressing percentage (2), Percentage type I fibers (2), Average backfat thickness (1), Backfat at mid-back (1), Carcass weight (hot) (1), Change in interferon-gamma level (1), Corpus luteum number (1), Gait score (hind) (1), Heart weight (1), Interleukin-10 level (1), Linoleic acid content (1), Lumbar vertebra number (1), Marbling (1), Meat color a* (1), Meat color b* (1), …
Diannanxiaoer pigs	103	10	ALGA0116915	27918154	27.82-28.02	1.12011	DAPK1, ENSSSCG00000044562, ENSSSCG00000051472	Average daily gain (4), Dressing percentage (2), Percentage type I fibers (2), Average backfat thickness (1), Backfat at mid-back (1), Carcass weight (hot) (1), Change in interferon-gamma level (1), Corpus luteum number (1), Gait score (hind) (1), Heart weight (1), Interleukin-10 level (1), Linoleic acid content (1), Lumbar vertebra number (1), Marbling (1), Meat color a* (1), Meat color b* (1), …
Diannanxiaoer pigs	104	10	MARC0058822	31694481	31.59-31.79	1.04985	ENSSSCG00000049178, ENSSSCG00000044748, FRMD3	Average daily gain (3), Dressing percentage (2), Percentage type I fibers (2), Average backfat thickness (1), Backfat at mid-back (1), Basophil percentage (1), Change in interferon-gamma level (1), Corpus luteum number (1), Creatinine level (1), External fat on loin (1), Feed conversion ratio (1), Gait score (hind) (1), Interleukin-10 level (1), Lumbar vertebra number (1), Marbling (1), Meat colo…
Diannanxiaoer pigs	105	10	H3GA0052927	31884005	31.78-31.98	1.16964	ENSSSCG00000049178, U6, ENSSSCG00000044748, ENSSSCG00000040707, CCL21	Average daily gain (3), Dressing percentage (2), Percentage type I fibers (2), Average backfat thickness (1), Backfat at mid-back (1), Basophil percentage (1), Change in interferon-gamma level (1), Corpus luteum number (1), Creatinine level (1), External fat on loin (1), Feed conversion ratio (1), Gait score (hind) (1), Interleukin-10 level (1), Lumbar vertebra number (1), Marbling (1), Meat colo…
Diannanxiaoer pigs	106	10	MARC0060112	32002435	31.9-32.1	1.12225	U6, ENSSSCG00000040707, CCL21	Average daily gain (3), Dressing percentage (2), Percentage type I fibers (2), Average backfat thickness (1), Backfat at mid-back (1), Change in interferon-gamma level (1), Corpus luteum number (1), Creatinine level (1), External fat on loin (1), Gait score (hind) (1), Interleukin-10 level (1), Lumbar vertebra number (1), Marbling (1), Meat color a* (1), Meat color b* (1), Number of capillaries p…
Diannanxiaoer pigs	107	10	INRA0033787	37506242	37.41-37.61	1.15702	ENSSSCG00000044020, ENSSSCG00000048728	Teat number (4), Average daily gain (2), Body weight (slaughter) (2), Marbling (2), Shear force (2), Average instron (star probe) force (1), Backfat at last rib (1), Backfat at mid-back (1), Backfat linear at last rib (1), Body weight (46 days) (1), Carcass weight (cold) (1), Carcass weight (hot) (1), chew score (1), Conductivity 24 hours postmortem (ham) (1), Connective tissue amount (1), Corpus…
Diannanxiaoer pigs	108	10	ALGA0105339	37578858	37.48-37.68	1.06083	ENSSSCG00000044020	Teat number (4), Average daily gain (2), Body weight (slaughter) (2), Marbling (2), Shear force (2), Average instron (star probe) force (1), Backfat at last rib (1), Backfat at mid-back (1), Backfat linear at last rib (1), Body weight (46 days) (1), Carcass weight (cold) (1), Carcass weight (hot) (1), chew score (1), Conductivity 24 hours postmortem (ham) (1), Connective tissue amount (1), Corpus…
Diannanxiaoer pigs	109	10	MARC0020458	37589500	37.49-37.69	1.10913	ENSSSCG00000044020	Teat number (4), Average daily gain (2), Body weight (slaughter) (2), Marbling (2), Shear force (2), Average instron (star probe) force (1), Backfat at last rib (1), Backfat at mid-back (1), Backfat linear at last rib (1), Body weight (46 days) (1), Carcass weight (cold) (1), Carcass weight (hot) (1), chew score (1), Conductivity 24 hours postmortem (ham) (1), Connective tissue amount (1), Corpus…
Diannanxiaoer pigs	110	10	MARC0053019	37612332	37.51-37.71	1.15487	ENSSSCG00000040988	Teat number (4), Average daily gain (2), Body weight (slaughter) (2), Marbling (2), Shear force (2), Average instron (star probe) force (1), Backfat at last rib (1), Backfat at mid-back (1), Backfat linear at last rib (1), Body weight (46 days) (1), Carcass weight (cold) (1), Carcass weight (hot) (1), chew score (1), Conductivity 24 hours postmortem (ham) (1), Connective tissue amount (1), Corpus…
Diannanxiaoer pigs	111	10	ASGA0047853	43511254	43.41-43.61	1.11145	ENSSSCG00000049690, CUBN, TRDMT1, VIM, ST8SIA6	Teat number (4), Average daily gain (2), Average instron (star probe) force (2), Body weight (slaughter) (2), Intramuscular fat content (2), Marbling (2), Shear force (2), Backfat at last rib (1), Backfat at mid-back (1), Backfat linear at last rib (1), Body weight (46 days) (1), Carcass weight (cold) (1), Carcass weight (hot) (1), chew score (1), Conductivity 24 hours postmortem (ham) (1), Conne…
Diannanxiaoer pigs	112	11	ASGA0049159	1689038	1.59-1.79	1.06441	ENSSSCG00000049445, ENSSSCG00000042583, ENSSSCG00000050472	Percentage type IIb fibers (3), Backfat weight (1), Belly weight (1), Carcass length (1), Ear area (1), Ear erectness (1), Loin muscle area (1), Lymphocyte number (1), Marbling (1), Mean corpuscular hemoglobin content (1), Monocyte number (1), Percentage of backfat and leaf fat in carcass (1), Percentage type IIa fibers (1), Segmented neutrophil number (1), Teat number (1), Time spent socializing…
Diannanxiaoer pigs	113	11	MARC0055846	8551658	8.45-8.65	1.06892	FRY	Coping behavior (4), Percentage type IIb fibers (3), Backfat at last rib (1), Backfat at tenth rib (1), Backfat thickness between 3rd and 4th rib (1), Backfat weight (1), Belly weight (1), Carcass length (1), Conductivity 24 hours postmortem (loin) (1), Ear area (1), Ear erectness (1), Ham weight (1), Lauric acid content (1), Loin muscle area (1), Lymphocyte number (1), Marbling (1), Mean corpusc…
Diannanxiaoer pigs	114	11	MARC0063374	19609631	19.51-19.71	1.0799	MED4, NUDT15, SUCLA2	Litter size (3), Loin muscle area (3), Loin muscle depth (3), Percentage type IIb fibers (3), Hemolytic complement activity (alternative pathway) (2), Percentage type IIa fibers (2), Toll-like receptor 9 level (2), Average daily gain (1), Backfat at last rib (1), Backfat at mid-back (1), Backfat at tenth rib (1), Backfat thickness between 3rd and 4th rib (1), Backfat weight (1), Belly weight (1),…
Diannanxiaoer pigs	115	11	ALGA0062389	51886282	51.79-51.99	1.17873	ENSSSCG00000051611, ENSSSCG00000042274	Backfat at last rib (2), Interferon-gamma level (2), Muscle moisture percentage (2), Average backfat thickness (1), Average daily gain (1), Backfat at mid-back (1), Body temperature (1), body weight (19 weeks) (1), Body weight (slaughter) (1), Body weight (weaning) (1), Double-bond index (1), Drip loss (1), Eosinophil number (1), Feed intake (1), Haptoglobin concentration (1), Interferon-gamma to…
Diannanxiaoer pigs	116	11	ALGA0062433	52921699	52.82-53.02	1.06243	--	Backfat at tenth rib (3), Backfat at last rib (2), Empty body lipid content (2), 45 min-24 h pH decline (1), Average backfat thickness (1), Average daily gain (1), Backfat at mid-back (1), Body temperature (1), Body weight (slaughter) (1), Body weight (weaning) (1), Double-bond index (1), Drip loss (1), Eosinophil number (1), Feed intake (1), Haptoglobin concentration (1), Interferon-gamma level …
Diannanxiaoer pigs	117	11	ALGA0062469	54445816	54.35-54.55	1.14451	--	Backfat at tenth rib (3), Backfat at last rib (2), Empty body lipid content (2), 45 min-24 h pH decline (1), Average backfat thickness (1), Average daily gain (1), Backfat at mid-back (1), Body temperature (1), Body weight (slaughter) (1), Body weight (weaning) (1), Cross-sectional area of type IIa muscle fibers (1), Double-bond index (1), Drip loss (1), Eosinophil number (1), Feed intake (1), Ha…
Diannanxiaoer pigs	118	11	ALGA0062534	56941676	56.84-57.04	1.10672	--	Backfat at tenth rib (3), Backfat at last rib (2), Empty body lipid content (2), Nonfunctional nipples (2), 45 min-24 h pH decline (1), Average backfat thickness (1), Average daily gain (1), Backfat at mid-back (1), Body temperature (1), Body weight (slaughter) (1), Double-bond index (1), Drip loss (1), Eosinophil number (1), Feed intake (1), Ham fat thickness (1), Lauric acid content (1), Lean m…
Diannanxiaoer pigs	119	11	ASGA0051053	60175191	60.08-60.28	1.06983	ENSSSCG00000043274	Backfat at tenth rib (3), Backfat at last rib (2), Empty body lipid content (2), Nonfunctional nipples (2), 45 min-24 h pH decline (1), Average backfat thickness (1), Average daily gain (1), Backfat at mid-back (1), Body temperature (1), Body weight (slaughter) (1), Double-bond index (1), Drip loss (1), Eosinophil number (1), Feed intake (1), Ham fat thickness (1), Lauric acid content (1), Lean m…
Diannanxiaoer pigs	120	12	ASGA0053328	13826063	13.73-13.93	1.11508	PSMD12, NOL11, ENSSSCG00000049844	Backfat at last rib (4), Actinobacillus pleuropneumoniae susceptibility (3), Teat number (3), Myristic acid content (2), Backfat at mid-back (1), body weight (10 weeks) (1), Carcass length (1), Cholesterol level (1), HDL cholesterol (1), Interleukin-10 level (1), LDL cholesterol (1), Leaf fat weight (1), Lean meat percentage (1), Linolenic acid content (1), Muscle moisture percentage (1), pH 24 h…
Diannanxiaoer pigs	121	12	ALGA0065904	31154424	31.05-31.25	1.15228	ENSSSCG00000034257, TOM1L1, ENSSSCG00000048537, ENSSSCG00000047020	Teat number (4), Actinobacillus pleuropneumoniae susceptibility (3), Backfat at last rib (3), Fat-cuts percentage (2), Muscle moisture percentage (2), Backfat at mid-back (1), Backfat at tenth rib (1), backfat between the last 3rd and 4th lumbar (1), Belly weight (1), body weight (10 weeks) (1), Carcass length (1), Cholesterol level (1), Ear area (1), Fat area percentage in carcass (1), Fat perce…
Diannanxiaoer pigs	122	12	ASGA0091832	59503071	59.4-59.6	1.32724	ADORA2B, TTC19, ZSWIM7, SPECC1	Capric acid content (2), Ham weight (2), Loin muscle area (2), Percentage type IIb fibers (2), Teat number (2), Adipocyte diameter (1), Arachidic acid content (1), Arachidonic acid content (1), Base excess (1), body weight (10 weeks) (1), Carcass weight (hot) (1), cis-9-Heptadecenoic acid content (1), Creatinine level (1), Drip loss (1), Heart weight (1), Linoleic acid content (1), Linolenic acid…
Diannanxiaoer pigs	123	12	ASGA0082073	59539052	59.44-59.64	1.15861	ADORA2B, ZSWIM7, SPECC1	Teat number (3), Capric acid content (2), Ham weight (2), Loin muscle area (2), Percentage type IIb fibers (2), Adipocyte diameter (1), Arachidic acid content (1), Arachidonic acid content (1), Base excess (1), body weight (10 weeks) (1), Carcass weight (hot) (1), cis-9-Heptadecenoic acid content (1), Creatinine level (1), Drip loss (1), Heart weight (1), Linoleic acid content (1), Linolenic acid…
Diannanxiaoer pigs	124	12	MARC0104547	59541318	59.44-59.64	1.22294	ADORA2B, ZSWIM7, SPECC1	Teat number (3), Capric acid content (2), Ham weight (2), Loin muscle area (2), Percentage type IIb fibers (2), Adipocyte diameter (1), Arachidic acid content (1), Arachidonic acid content (1), Base excess (1), body weight (10 weeks) (1), Carcass weight (hot) (1), cis-9-Heptadecenoic acid content (1), Creatinine level (1), Drip loss (1), Heart weight (1), Linoleic acid content (1), Linolenic acid…
Diannanxiaoer pigs	125	12	M1GA0027152	59560760	59.46-59.66	1.27451	SPECC1	Teat number (3), Capric acid content (2), Ham weight (2), Loin muscle area (2), Percentage type IIb fibers (2), Adipocyte diameter (1), Arachidic acid content (1), Arachidonic acid content (1), Base excess (1), body weight (10 weeks) (1), Carcass weight (hot) (1), cis-9-Heptadecenoic acid content (1), Creatinine level (1), Drip loss (1), Heart weight (1), Linoleic acid content (1), Linolenic acid…
Diannanxiaoer pigs	126	13	ASGA0106269	16865367	16.77-16.97	1.06366	ENSSSCG00000049615, TGFBR2, GADL1	Salmonella count in spleen (3), Average backfat thickness (2), Average daily gain (2), Actinobacillus pleuropneumoniae susceptibility (1), Backfat at tenth rib (1), Body temperature (1), Corpus luteum number (1), Ear weight (1), LDL cholesterol (1), Lean meat percentage (1), Loin muscle area (1), Meat color-b (1), Myofibril fragmentation index (1), Nonfunctional nipples (1), PH for Longissmus dor…
Diannanxiaoer pigs	127	13	MARC0052739	16892960	16.79-16.99	1.05478	TGFBR2, GADL1	Salmonella count in spleen (3), Average backfat thickness (2), Average daily gain (2), Actinobacillus pleuropneumoniae susceptibility (1), Backfat at tenth rib (1), Body temperature (1), Corpus luteum number (1), Ear weight (1), LDL cholesterol (1), Lean meat percentage (1), Loin muscle area (1), Meat color-b (1), Myofibril fragmentation index (1), Nonfunctional nipples (1), PH for Longissmus dor…
Diannanxiaoer pigs	128	13	ALGA0068561	16975328	16.88-17.08	1.1426	TGFBR2, GADL1	Average backfat thickness (2), Average daily gain (2), Salmonella count in spleen (2), Actinobacillus pleuropneumoniae susceptibility (1), Alkaline phosphatase activity (1), Backfat at tenth rib (1), Body temperature (1), Chest width (1), Corpus luteum number (1), Ear weight (1), LDL cholesterol (1), Lean meat percentage (1), Loin muscle area (1), Meat color-b (1), Myofibril fragmentation index (…
Diannanxiaoer pigs	129	13	SIRI0000547	17031957	16.93-17.13	1.30134	GADL1	Average backfat thickness (2), Average daily gain (2), Salmonella count in spleen (2), Actinobacillus pleuropneumoniae susceptibility (1), Alkaline phosphatase activity (1), Backfat at tenth rib (1), Body temperature (1), Chest width (1), Corpus luteum number (1), Ear weight (1), LDL cholesterol (1), Lean meat percentage (1), Loin muscle area (1), Meat color-b (1), Myofibril fragmentation index (…
Diannanxiaoer pigs	130	13	DRGA0012143	17067041	16.97-17.17	1.30736	GADL1	Average backfat thickness (2), Average daily gain (2), Salmonella count in spleen (2), Actinobacillus pleuropneumoniae susceptibility (1), Alkaline phosphatase activity (1), Backfat at tenth rib (1), Body temperature (1), Chest width (1), Corpus luteum number (1), Ear weight (1), LDL cholesterol (1), Lean meat percentage (1), Loin muscle area (1), Meat color-b (1), Myofibril fragmentation index (…
Diannanxiaoer pigs	131	13	ALGA0068577	17108202	17.01-17.21	1.18584	GADL1	Average backfat thickness (2), Average daily gain (2), Salmonella count in spleen (2), Actinobacillus pleuropneumoniae susceptibility (1), Alkaline phosphatase activity (1), Backfat at tenth rib (1), Body temperature (1), Chest width (1), Corpus luteum number (1), Ear weight (1), LDL cholesterol (1), Lean meat percentage (1), Loin muscle area (1), Meat color-b (1), Myofibril fragmentation index (…
Diannanxiaoer pigs	132	13	ALGA0068579	17148358	17.05-17.25	1.26732	GADL1	Average backfat thickness (2), Average daily gain (2), Salmonella count in spleen (2), Actinobacillus pleuropneumoniae susceptibility (1), Backfat at tenth rib (1), Body temperature (1), Corpus luteum number (1), Ear weight (1), LDL cholesterol (1), Lean meat percentage (1), Loin muscle area (1), Meat color-b (1), Myofibril fragmentation index (1), Nonfunctional nipples (1), PH for Longissmus dor…
Diannanxiaoer pigs	133	13	ALGA0068582	17162118	17.06-17.26	1.54538	GADL1	Average backfat thickness (2), Average daily gain (2), Salmonella count in spleen (2), Actinobacillus pleuropneumoniae susceptibility (1), Backfat at tenth rib (1), Body temperature (1), Corpus luteum number (1), Ear weight (1), LDL cholesterol (1), Lean meat percentage (1), Loin muscle area (1), Meat color-b (1), Myofibril fragmentation index (1), Nonfunctional nipples (1), PH for Longissmus dor…
Diannanxiaoer pigs	134	13	ASGA0056441	17174006	17.07-17.27	1.35245	GADL1	Average backfat thickness (2), Average daily gain (2), Salmonella count in spleen (2), Actinobacillus pleuropneumoniae susceptibility (1), Backfat at tenth rib (1), Body temperature (1), Corpus luteum number (1), Ear weight (1), LDL cholesterol (1), Lean meat percentage (1), Loin muscle area (1), Meat color-b (1), Myofibril fragmentation index (1), Nonfunctional nipples (1), PH for Longissmus dor…
Diannanxiaoer pigs	135	13	ASGA0056448	17204556	17.1-17.3	1.22851	ENSSSCG00000048129	Average backfat thickness (2), Average daily gain (2), Salmonella count in spleen (2), Actinobacillus pleuropneumoniae susceptibility (1), Backfat at tenth rib (1), Body temperature (1), Corpus luteum number (1), Ear weight (1), LDL cholesterol (1), Lean meat percentage (1), Loin muscle area (1), Meat color-b (1), Myofibril fragmentation index (1), Nonfunctional nipples (1), PH for Longissmus dor…
Diannanxiaoer pigs	136	13	ASGA0056449	17227460	17.13-17.33	1.29602	U6, ENSSSCG00000048129	Average backfat thickness (2), Average daily gain (2), Salmonella count in spleen (2), Actinobacillus pleuropneumoniae susceptibility (1), Backfat at tenth rib (1), Body temperature (1), Corpus luteum number (1), Ear weight (1), Front feet conformation (1), LDL cholesterol (1), Lean meat percentage (1), Loin muscle area (1), Meat color-b (1), Myofibril fragmentation index (1), Nonfunctional nippl…
Diannanxiaoer pigs	137	13	ALGA0068604	17347647	17.25-17.45	1.05643	U6, ENSSSCG00000048129	Average backfat thickness (2), Average daily gain (2), Salmonella count in spleen (2), Actinobacillus pleuropneumoniae susceptibility (1), Backfat at tenth rib (1), Body temperature (1), Corpus luteum number (1), Ear weight (1), Front feet conformation (1), LDL cholesterol (1), Lean meat percentage (1), Loin muscle area (1), Meat color-b (1), Myofibril fragmentation index (1), Nonfunctional nippl…
Diannanxiaoer pigs	138	13	MARC0022423	20164474	20.06-20.26	1.17718	ENSSSCG00000044082, ENSSSCG00000047854	Average backfat thickness (2), Average daily gain (2), Salmonella count in spleen (2), Actinobacillus pleuropneumoniae susceptibility (1), Alkaline phosphatase activity (1), Backfat at tenth rib (1), Body temperature (1), Corpus luteum number (1), Ear weight (1), Lactate dehydrogenase level (1), LDL cholesterol (1), Lean meat percentage (1), Loin muscle area (1), Meat color-b (1), Myofibril fragm…
Diannanxiaoer pigs	139	13	ASGA0088324	22390342	22.29-22.49	1.0995	ITGA9	Loin muscle area (3), Age at puberty (2), Average backfat thickness (2), Average daily gain (2), Corpus luteum number (2), Salmonella count in spleen (2), Actinobacillus pleuropneumoniae susceptibility (1), Arachidic acid content (1), Backfat at tenth rib (1), Body temperature (1), Ear weight (1), Lactate dehydrogenase level (1), LDL cholesterol (1), Lean meat percentage (1), Linoleic acid conten…
Diannanxiaoer pigs	140	13	ALGA0116841	85566377	85.47-85.67	1.24386	--	Average daily gain (4), Backfat at last rib (2), Loin muscle area (2), Muscle moisture percentage (2), Nonfunctional nipples (2), Red blood cell count (2), Actinobacillus pleuropneumoniae susceptibility (1), androstenone sensory panel (1), Arachidic acid content (1), Backfat weight (1), Basophil number (1), Capric acid content (1), Conductivity 24 hours post-mortem (1), Conductivity 45 minutes po…
Diannanxiaoer pigs	141	13	ASGA0092621	85713523	85.61-85.81	1.49106	--	Average daily gain (4), Backfat at last rib (2), Loin muscle area (2), Muscle moisture percentage (2), Nonfunctional nipples (2), Red blood cell count (2), Actinobacillus pleuropneumoniae susceptibility (1), androstenone sensory panel (1), Arachidic acid content (1), Backfat between 3rd and 4th last ribs (1), Backfat weight (1), Basophil number (1), Capric acid content (1), Conductivity 24 hours …
Diannanxiaoer pigs	142	13	ASGA0102033	85718194	85.62-85.82	1.46062	--	Average daily gain (4), Backfat at last rib (2), Loin muscle area (2), Muscle moisture percentage (2), Nonfunctional nipples (2), Red blood cell count (2), Actinobacillus pleuropneumoniae susceptibility (1), androstenone sensory panel (1), Arachidic acid content (1), Backfat between 3rd and 4th last ribs (1), Backfat weight (1), Basophil number (1), Capric acid content (1), Conductivity 24 hours …
Diannanxiaoer pigs	143	13	DRGA0012686	85782308	85.68-85.88	1.36764	ENSSSCG00000044740	Average daily gain (4), Backfat at last rib (2), Loin muscle area (2), Muscle moisture percentage (2), Nonfunctional nipples (2), Red blood cell count (2), Actinobacillus pleuropneumoniae susceptibility (1), androstenone sensory panel (1), Arachidic acid content (1), Backfat between 3rd and 4th last ribs (1), Backfat weight (1), Basophil number (1), Capric acid content (1), Conductivity 24 hours …
Diannanxiaoer pigs	144	13	DRGA0012683	85829100	85.73-85.93	1.53562	ENSSSCG00000044740	Average daily gain (4), Backfat at last rib (2), Loin muscle area (2), Muscle moisture percentage (2), Nonfunctional nipples (2), Red blood cell count (2), Actinobacillus pleuropneumoniae susceptibility (1), androstenone sensory panel (1), Arachidic acid content (1), Backfat weight (1), Basophil number (1), Capric acid content (1), Conductivity 24 hours post-mortem (1), Conductivity 45 minutes po…
Diannanxiaoer pigs	145	13	DRGA0012680	85843849	85.74-85.94	1.7643	ENSSSCG00000044740	Average daily gain (4), Backfat at last rib (2), Loin muscle area (2), Muscle moisture percentage (2), Nonfunctional nipples (2), Red blood cell count (2), Actinobacillus pleuropneumoniae susceptibility (1), androstenone sensory panel (1), Arachidic acid content (1), Backfat weight (1), Basophil number (1), Capric acid content (1), Conductivity 24 hours post-mortem (1), Conductivity 45 minutes po…
Diannanxiaoer pigs	146	13	ASGA0058484	85906191	85.81-86.01	1.58811	ENSSSCG00000044740	Average daily gain (4), Backfat at last rib (2), Loin muscle area (2), Muscle moisture percentage (2), Nonfunctional nipples (2), Red blood cell count (2), Actinobacillus pleuropneumoniae susceptibility (1), androstenone sensory panel (1), Arachidic acid content (1), Backfat weight (1), Basophil number (1), Body weight (birth) (1), Capric acid content (1), Conductivity 24 hours post-mortem (1), C…
Diannanxiaoer pigs	147	13	DRGA0012689	85949627	85.85-86.05	1.72482	ENSSSCG00000045955, ENSSSCG00000044740	Average daily gain (4), Backfat at last rib (2), Loin muscle area (2), Muscle moisture percentage (2), Nonfunctional nipples (2), Red blood cell count (2), Actinobacillus pleuropneumoniae susceptibility (1), androstenone sensory panel (1), Arachidic acid content (1), Backfat weight (1), Basophil number (1), Body weight (birth) (1), Capric acid content (1), Conductivity 24 hours post-mortem (1), C…
Diannanxiaoer pigs	148	13	H3GA0037066	85969141	85.87-86.07	1.69314	ENSSSCG00000045955	Average daily gain (4), Backfat at last rib (2), Loin muscle area (2), Muscle moisture percentage (2), Nonfunctional nipples (2), Red blood cell count (2), Actinobacillus pleuropneumoniae susceptibility (1), androstenone sensory panel (1), Arachidic acid content (1), Backfat weight (1), Basophil number (1), Body weight (birth) (1), Capric acid content (1), Conductivity 24 hours post-mortem (1), C…
Diannanxiaoer pigs	149	13	ALGA0071354	86046070	85.95-86.15	1.62963	ENSSSCG00000045955	Average daily gain (4), Backfat at last rib (2), Loin muscle area (2), Muscle moisture percentage (2), Nonfunctional nipples (2), Red blood cell count (2), Actinobacillus pleuropneumoniae susceptibility (1), androstenone sensory panel (1), Arachidic acid content (1), Backfat weight (1), Basophil number (1), Body weight (birth) (1), Capric acid content (1), Conductivity 24 hours post-mortem (1), C…
Diannanxiaoer pigs	150	13	DRGA0012690	86071968	85.97-86.17	1.61332	ENSSSCG00000045955	Average daily gain (4), Backfat at last rib (2), Loin muscle area (2), Muscle moisture percentage (2), Nonfunctional nipples (2), Red blood cell count (2), Actinobacillus pleuropneumoniae susceptibility (1), androstenone sensory panel (1), Arachidic acid content (1), Backfat weight (1), Basophil number (1), Body weight (birth) (1), Capric acid content (1), Conductivity 24 hours post-mortem (1), C…
Diannanxiaoer pigs	151	13	DRGA0012693	86124103	86.02-86.22	1.62295	U6	Average daily gain (4), Loin muscle area (2), Muscle moisture percentage (2), Nonfunctional nipples (2), Red blood cell count (2), Actinobacillus pleuropneumoniae susceptibility (1), androstenone sensory panel (1), Arachidic acid content (1), Backfat at last rib (1), Backfat weight (1), Basophil number (1), Body weight (birth) (1), Capric acid content (1), Conductivity 45 minutes post-mortem (1),…
Diannanxiaoer pigs	152	13	ALGA0071359	86187841	86.09-86.29	1.52253	ENSSSCG00000048677, U6, ENSSSCG00000011688	Average daily gain (4), Loin muscle area (2), Muscle moisture percentage (2), Nonfunctional nipples (2), Red blood cell count (2), Actinobacillus pleuropneumoniae susceptibility (1), androstenone sensory panel (1), Arachidic acid content (1), Backfat at last rib (1), Backfat weight (1), Basophil number (1), Body weight (birth) (1), Capric acid content (1), Conductivity 45 minutes post-mortem (1),…
Diannanxiaoer pigs	153	13	ASGA0058488	86219389	86.12-86.32	1.32968	ENSSSCG00000048677, U6, ENSSSCG00000011688	Average daily gain (4), Loin muscle area (2), Muscle moisture percentage (2), Nonfunctional nipples (2), Red blood cell count (2), Actinobacillus pleuropneumoniae susceptibility (1), androstenone sensory panel (1), Arachidic acid content (1), Backfat at last rib (1), Backfat weight (1), Basophil number (1), Body weight (birth) (1), Capric acid content (1), Conductivity 45 minutes post-mortem (1),…
Diannanxiaoer pigs	154	13	ALGA0071366	86284627	86.18-86.38	1.26039	ENSSSCG00000048677, U6, ENSSSCG00000011688	Average daily gain (4), Loin muscle area (2), Muscle moisture percentage (2), Nonfunctional nipples (2), Red blood cell count (2), Actinobacillus pleuropneumoniae susceptibility (1), androstenone sensory panel (1), Arachidic acid content (1), Backfat at last rib (1), Backfat weight (1), Basophil number (1), Body weight (birth) (1), Capric acid content (1), Conductivity 45 minutes post-mortem (1),…
Diannanxiaoer pigs	155	13	ALGA0071368	86341184	86.24-86.44	1.32798	ENSSSCG00000048677, U6, ENSSSCG00000011688, PLOD2	Average daily gain (4), Loin muscle area (2), Muscle moisture percentage (2), Nonfunctional nipples (2), Red blood cell count (2), Actinobacillus pleuropneumoniae susceptibility (1), androstenone sensory panel (1), Arachidic acid content (1), Backfat at last rib (1), Backfat weight (1), Basophil number (1), Body weight (birth) (1), Capric acid content (1), Conductivity 45 minutes post-mortem (1),…
Diannanxiaoer pigs	156	13	ALGA0071369	86400569	86.3-86.5	1.12727	U6, PLOD2	Average daily gain (4), Loin muscle area (2), Muscle moisture percentage (2), Nonfunctional nipples (2), Red blood cell count (2), Actinobacillus pleuropneumoniae susceptibility (1), androstenone sensory panel (1), Arachidic acid content (1), Backfat at last rib (1), Backfat weight (1), Basophil number (1), Body weight (birth) (1), Capric acid content (1), Conductivity 45 minutes post-mortem (1),…
Diannanxiaoer pigs	157	13	ALGA0071371	86454669	86.35-86.55	1.21448	U6, PLOD2, PLSCR4	Average daily gain (4), Loin muscle area (2), Muscle moisture percentage (2), Nonfunctional nipples (2), Red blood cell count (2), Actinobacillus pleuropneumoniae susceptibility (1), androstenone sensory panel (1), Arachidic acid content (1), Backfat at last rib (1), Backfat weight (1), Basophil number (1), Body weight (birth) (1), Capric acid content (1), Conductivity 45 minutes post-mortem (1),…
Diannanxiaoer pigs	158	13	MARC0059635	86914739	86.81-87.01	1.13453	PLSCR1, PLSCR5	Average daily gain (4), Loin muscle area (2), Muscle moisture percentage (2), Nonfunctional nipples (2), Red blood cell count (2), Actinobacillus pleuropneumoniae susceptibility (1), androstenone sensory panel (1), Arachidic acid content (1), Backfat at last rib (1), Backfat weight (1), Basophil number (1), Body weight (birth) (1), Capric acid content (1), Conductivity 45 minutes post-mortem (1),…
Diannanxiaoer pigs	159	13	ASGA0058810	128643239	128.54-128.74	1.05882	OSTN, UTS2B, CCDC50	Meat color a* (3), Adipocyte diameter (2), Average daily gain (2), Backfat at last rib (2), External fat on ham (2), Hematocrit (2), Hemoglobin (2), Mean corpuscular hemoglobin content (2), Actinobacillus pleuropneumoniae susceptibility (1), Arachidic acid content (1), Body length (1), body mass index (1), Body weight (5 weeks) (1), Body weight (slaughter) (1), Capric acid content (1), Cholestero…
Diannanxiaoer pigs	160	13	ASGA0058814	128755808	128.66-128.86	1.12723	ENSSSCG00000050697, ENSSSCG00000042923, CCDC50	Meat color a* (3), Adipocyte diameter (2), Average daily gain (2), Backfat at last rib (2), External fat on ham (2), Hematocrit (2), Hemoglobin (2), Mean corpuscular hemoglobin content (2), Actinobacillus pleuropneumoniae susceptibility (1), Arachidic acid content (1), Body weight (5 weeks) (1), Body weight (slaughter) (1), Capric acid content (1), Cholesterol level (1), Corpus luteum number (1),…
Diannanxiaoer pigs	161	13	ASGA0059010	138301468	138.2-138.4	1.06258	CSTA, ENSSSCG00000037882, ENSSSCG00000029661, CASR	Meat color a* (3), Total number born alive (3), Adipocyte diameter (2), Average daily gain (2), Backfat at last rib (2), Enterotoxigenic E. coli susceptibility (2), External fat on ham (2), Hematocrit (2), Hemoglobin (2), Litter size (2), Mean corpuscular hemoglobin content (2), Actinobacillus pleuropneumoniae susceptibility (1), Arachidic acid content (1), Body weight (5 weeks) (1), Body weight …
Diannanxiaoer pigs	162	13	ASGA0059007	138358107	138.26-138.46	1.35426	ENSSSCG00000029661, CASR, CD86	Meat color a* (3), Total number born alive (3), Adipocyte diameter (2), Average daily gain (2), Backfat at last rib (2), Enterotoxigenic E. coli susceptibility (2), External fat on ham (2), Hematocrit (2), Hemoglobin (2), Litter size (2), Mean corpuscular hemoglobin content (2), Actinobacillus pleuropneumoniae susceptibility (1), Arachidic acid content (1), Body weight (5 weeks) (1), Body weight …
Diannanxiaoer pigs	163	13	M1GA0017697	138463667	138.36-138.56	1.34048	CASR, CD86, ILDR1	Meat color a* (3), Total number born alive (3), Adipocyte diameter (2), Average daily gain (2), Backfat at last rib (2), External fat on ham (2), Hematocrit (2), Hemoglobin (2), Litter size (2), Mean corpuscular hemoglobin content (2), Actinobacillus pleuropneumoniae susceptibility (1), Arachidic acid content (1), Body weight (5 weeks) (1), Body weight (slaughter) (1), Capric acid content (1), Ch…
Diannanxiaoer pigs	164	13	ALGA0123379	138534426	138.43-138.63	1.23097	CD86, ILDR1, SLC15A2	Meat color a* (3), Adipocyte diameter (2), Average daily gain (2), Backfat at last rib (2), External fat on ham (2), Hematocrit (2), Hemoglobin (2), Mean corpuscular hemoglobin content (2), Actinobacillus pleuropneumoniae susceptibility (1), Arachidic acid content (1), Body weight (5 weeks) (1), Body weight (slaughter) (1), Capric acid content (1), Cholesterol level (1), Corpus luteum number (1),…
Diannanxiaoer pigs	165	13	DIAS0000558	138804353	138.7-138.9	1.11527	ENSSSCG00000043870, IQCB1, GOLGB1, ENSSSCG00000031306, HCLS1, FBXO40	Meat color a* (3), Adipocyte diameter (2), Average daily gain (2), Backfat at last rib (2), External fat on ham (2), Hematocrit (2), Hemoglobin (2), Mean corpuscular hemoglobin content (2), Actinobacillus pleuropneumoniae susceptibility (1), Arachidic acid content (1), Body weight (5 weeks) (1), Body weight (slaughter) (1), Capric acid content (1), Cholesterol level (1), Corpus luteum number (1),…
Diannanxiaoer pigs	166	13	ASGA0059239	157903993	157.8-158	1.13404	ENSSSCG00000050239, ENSSSCG00000051572, ENSSSCG00000043603	Average daily gain (2), Body weight (5 weeks) (2), Interleukin-12 level (2), Actinobacillus pleuropneumoniae susceptibility (1), Arachidic acid content (1), Body weight (birth) (1), Calcium level (1), Cholesterol level (1), Corpus luteum number (1), Cortisol level (1), Feed conversion ratio (1), Mean corpuscular hemoglobin content (1), Mean corpuscular volume (1), Meat color a* (1), Melanoma susc…
Diannanxiaoer pigs	167	13	DRGA0012990	158002953	157.9-158.1	1.19073	ENSSSCG00000043603, ABI3BP	Interleukin-12 level (4), Average daily gain (2), Body weight (5 weeks) (2), Actinobacillus pleuropneumoniae susceptibility (1), Arachidic acid content (1), Body weight (birth) (1), Calcium level (1), Cholesterol level (1), Corpus luteum number (1), Cortisol level (1), Feed conversion ratio (1), Mean corpuscular hemoglobin content (1), Mean corpuscular volume (1), Meat color a* (1), Melanoma susc…
Diannanxiaoer pigs	168	13	H3GA0037551	158069633	157.97-158.17	1.36033	ABI3BP	Interleukin-12 level (4), Average daily gain (2), Body weight (5 weeks) (2), Actinobacillus pleuropneumoniae susceptibility (1), Arachidic acid content (1), Body weight (birth) (1), Calcium level (1), Cholesterol level (1), Corpus luteum number (1), Cortisol level (1), Feed conversion ratio (1), Mean corpuscular hemoglobin content (1), Mean corpuscular volume (1), Meat color a* (1), Melanoma susc…
Diannanxiaoer pigs	169	13	DRGA0012992	158093089	157.99-158.19	1.11903	ABI3BP	Interleukin-12 level (5), Average daily gain (2), Body weight (5 weeks) (2), Actinobacillus pleuropneumoniae susceptibility (1), Arachidic acid content (1), Body weight (birth) (1), Calcium level (1), Cholesterol level (1), Corpus luteum number (1), Cortisol level (1), Feed conversion ratio (1), Mean corpuscular hemoglobin content (1), Mean corpuscular volume (1), Meat color a* (1), Melanoma susc…
Diannanxiaoer pigs	170	13	ALGA0072596	158155904	158.06-158.26	1.50637	ABI3BP	Interleukin-12 level (4), Average daily gain (2), Body weight (5 weeks) (2), Actinobacillus pleuropneumoniae susceptibility (1), Arachidic acid content (1), Body weight (birth) (1), Calcium level (1), Cholesterol level (1), Corpus luteum number (1), Cortisol level (1), Feed conversion ratio (1), Mean corpuscular hemoglobin content (1), Mean corpuscular volume (1), Meat color a* (1), Melanoma susc…
Diannanxiaoer pigs	171	13	ALGA0072600	158206995	158.11-158.31	1.66804	ABI3BP, TFG	Interleukin-12 level (3), Average daily gain (2), Body weight (5 weeks) (2), Actinobacillus pleuropneumoniae susceptibility (1), Arachidic acid content (1), Body weight (birth) (1), Calcium level (1), Cholesterol level (1), Corpus luteum number (1), Cortisol level (1), Feed conversion ratio (1), Mean corpuscular hemoglobin content (1), Mean corpuscular volume (1), Meat color a* (1), Melanoma susc…
Diannanxiaoer pigs	172	13	MARC0076139	158233280	158.13-158.33	1.37372	ABI3BP, TFG	Interleukin-12 level (3), Average daily gain (2), Body weight (5 weeks) (2), Actinobacillus pleuropneumoniae susceptibility (1), Arachidic acid content (1), Body weight (birth) (1), Calcium level (1), Cholesterol level (1), Corpus luteum number (1), Cortisol level (1), Feed conversion ratio (1), Mean corpuscular hemoglobin content (1), Mean corpuscular volume (1), Meat color a* (1), Melanoma susc…
Diannanxiaoer pigs	173	13	ASGA0094172	158289535	158.19-158.39	1.41472	ABI3BP, TFG, ADGRG7	Average daily gain (2), Body weight (5 weeks) (2), Interleukin-12 level (2), Actinobacillus pleuropneumoniae susceptibility (1), Arachidic acid content (1), Body weight (birth) (1), Calcium level (1), Cholesterol level (1), Corpus luteum number (1), Cortisol level (1), Feed conversion ratio (1), Mean corpuscular hemoglobin content (1), Mean corpuscular volume (1), Meat color a* (1), Melanoma susc…
Diannanxiaoer pigs	174	13	ALGA0112221	158352671	158.25-158.45	1.62064	ABI3BP, TFG, ADGRG7, TMEM45A	Interleukin-12 level (3), Average daily gain (2), Body weight (5 weeks) (2), Actinobacillus pleuropneumoniae susceptibility (1), Arachidic acid content (1), Calcium level (1), Cholesterol level (1), Corpus luteum number (1), Cortisol level (1), Feed conversion ratio (1), Maternal infanticide (1), Mean corpuscular hemoglobin content (1), Mean corpuscular volume (1), Meat color a* (1), Melanoma sus…
Diannanxiaoer pigs	175	13	ALGA0072608	158421618	158.32-158.52	1.34462	TFG, ADGRG7, TMEM45A, ENSSSCG00000040614	Average daily gain (2), Body weight (5 weeks) (2), Interleukin-12 level (2), Actinobacillus pleuropneumoniae susceptibility (1), Arachidic acid content (1), Calcium level (1), Cholesterol level (1), Corpus luteum number (1), Cortisol level (1), Feed conversion ratio (1), Maternal infanticide (1), Mean corpuscular hemoglobin content (1), Mean corpuscular volume (1), Meat color a* (1), Melanoma sus…
Diannanxiaoer pigs	176	13	ALGA0072611	158503876	158.4-158.6	1.0669	ADGRG7, TMEM45A, ENSSSCG00000040614, LNP1, TOMM70	Average daily gain (2), Body weight (5 weeks) (2), Actinobacillus pleuropneumoniae susceptibility (1), Arachidic acid content (1), Calcium level (1), Cholesterol level (1), Corpus luteum number (1), Cortisol level (1), Feed conversion ratio (1), Interleukin-12 level (1), Maternal infanticide (1), Mean corpuscular hemoglobin content (1), Mean corpuscular volume (1), Meat color a* (1), Melanoma sus…
Diannanxiaoer pigs	177	13	MARC0024620	158575626	158.48-158.68	1.08922	TMEM45A, ENSSSCG00000040614, LNP1, TOMM70, NIT2, TBC1D23	Average daily gain (2), Body weight (5 weeks) (2), Actinobacillus pleuropneumoniae susceptibility (1), Arachidic acid content (1), Calcium level (1), CD4-positive CD8-positive leukocyte percentage (1), Cholesterol level (1), Corpus luteum number (1), Cortisol level (1), Feed conversion ratio (1), Interleukin-12 level (1), Maternal infanticide (1), Mean corpuscular hemoglobin content (1), Mean cor…
Diannanxiaoer pigs	178	13	ASGA0059251	158792570	158.69-158.89	1.18298	TBC1D23, ENSSSCG00000011967, CMSS1, ENSSSCG00000049101, FILIP1L	Average daily gain (2), Body weight (5 weeks) (2), Actinobacillus pleuropneumoniae susceptibility (1), Arachidic acid content (1), Calcium level (1), CD4-positive CD8-positive leukocyte percentage (1), Cholesterol level (1), Corpus luteum number (1), Cortisol level (1), Feed conversion ratio (1), Interleukin-12 level (1), Maternal infanticide (1), Mean corpuscular hemoglobin content (1), Mean cor…
Diannanxiaoer pigs	179	13	ALGA0072622	158881623	158.78-158.98	1.18675	ENSSSCG00000011967, CMSS1, ENSSSCG00000049101, FILIP1L	Average daily gain (2), Body weight (5 weeks) (2), Actinobacillus pleuropneumoniae susceptibility (1), Arachidic acid content (1), Calcium level (1), CD4-positive CD8-positive leukocyte percentage (1), Cholesterol level (1), Corpus luteum number (1), Cortisol level (1), Feed conversion ratio (1), Interleukin-12 level (1), Maternal infanticide (1), Mean corpuscular hemoglobin content (1), Mean cor…
Diannanxiaoer pigs	180	13	ALGA0072642	159945525	159.85-160.05	1.23329	ENSSSCG00000050578	Interleukin-12 level (3), Average daily gain (2), Body weight (5 weeks) (2), CD4-positive CD8-positive leukocyte percentage (2), Maternal infanticide (2), Actinobacillus pleuropneumoniae susceptibility (1), Arachidic acid content (1), Calcium level (1), Cholesterol level (1), Corpus luteum number (1), Cortisol level (1), Feed conversion ratio (1), Mean corpuscular hemoglobin content (1), Mean cor…
Diannanxiaoer pigs	181	13	ALGA0072641	159963036	159.86-160.06	1.154	ENSSSCG00000050578	Interleukin-12 level (3), Average daily gain (2), Body weight (5 weeks) (2), CD4-positive CD8-positive leukocyte percentage (2), Maternal infanticide (2), Actinobacillus pleuropneumoniae susceptibility (1), Arachidic acid content (1), Calcium level (1), Cholesterol level (1), Corpus luteum number (1), Cortisol level (1), Feed conversion ratio (1), Mean corpuscular hemoglobin content (1), Mean cor…
Diannanxiaoer pigs	182	13	MARC0111751	203419824	203.32-203.52	1.08368	ENSSSCG00000012071, PCP4	Body weight (5 weeks) (1), Melanoma susceptibility (1)
Diannanxiaoer pigs	183	14	ASGA0091326	8196007	8.1-8.3	1.20218	ENSSSCG00000048450, ENSSSCG00000044809	--
Diannanxiaoer pigs	184	14	ALGA0074865	8215049	8.12-8.32	1.13844	ENSSSCG00000048450, ENSSSCG00000044809	--
Diannanxiaoer pigs	185	14	ASGA0061789	17153058	17.05-17.25	1.10013	GALNTL6, ENSSSCG00000045762	Shear force at first peak (3), Percentage type I fibers (2), Abdominal fat weight (1), Anal atresia (1), androstenone sensory panel (1), Arachidonic acid content (1), Average backfat thickness (1), backfat above muscle dorsi (1), Backfat at last rib (1), Body weight (birth) (1), C3c concentration (1), CD4-negative CD8-positive leukocyte percentage (1), Daily feed intake (1), Front feet conformati…
Diannanxiaoer pigs	186	14	DRGA0013666	17396443	17.3-17.5	1.08567	GALNTL6	Shear force at first peak (3), Percentage type I fibers (2), Abdominal fat weight (1), androstenone sensory panel (1), Arachidonic acid content (1), Average backfat thickness (1), backfat above muscle dorsi (1), Backfat at last rib (1), Body weight (birth) (1), C3c concentration (1), CD4-negative CD8-positive leukocyte percentage (1), Daily feed intake (1), Front feet conformation (1), Haptoglobi…
Diannanxiaoer pigs	187	14	ASGA0061876	19237967	19.14-19.34	1.10881	--	Shear force at first peak (3), Loin muscle area (2), Percentage type I fibers (2), Abdominal fat weight (1), androstenone sensory panel (1), Arachidonic acid content (1), Average backfat thickness (1), backfat above muscle dorsi (1), Backfat at last rib (1), Body weight (birth) (1), C3c concentration (1), Daily feed intake (1), Front feet conformation (1), Haptoglobin concentration (1), Hind feet…
Diannanxiaoer pigs	188	14	INRA0043019	19352494	19.25-19.45	1.27199	--	Shear force at first peak (3), Loin muscle area (2), Percentage type I fibers (2), Abdominal fat weight (1), androstenone sensory panel (1), Arachidonic acid content (1), Average backfat thickness (1), backfat above muscle dorsi (1), Backfat at last rib (1), Body weight (birth) (1), C3c concentration (1), Daily feed intake (1), Front feet conformation (1), Haptoglobin concentration (1), Hind feet…
Diannanxiaoer pigs	189	14	DRGA0013774	33319144	33.22-33.42	1.05723	CCDC60	Fat androstenone level (4), Percentage type IIb fibers (3), Shear force at first peak (3), Total number born alive (3), Creatinine level (2), Loin muscle area (2), Percentage type I fibers (2), Reflectance value (2), Abdominal fat weight (1), Adipocyte diameter (1), Arachidonic acid content (1), Average backfat thickness (1), Average instron (star probe) force (1), backfat above muscle dorsi (1),…
Diannanxiaoer pigs	190	14	MARC0005727	90085797	89.99-90.19	1.06201	SLC18A3, ERCC6, ENSSSCG00000050787, CHAT, C10orf53	Aspartate aminotransferase activity (14), Loin muscle area (4), Oleic acid content (3), Shear force at first peak (3), Shear force (3), Estimated carcass lean content (2), Melting point (2), pH 24 hr post-mortem (loin) (2), Stearic acid content (2), androstenone sensory panel (1), Arachidonic acid content (1), Backfat at last rib (1), Body weight (birth) (1), Capric acid content (1), Carcass weig…
Diannanxiaoer pigs	191	14	ASGA0065226	90149837	90.05-90.25	1.24219	SLC18A3, ERCC6, CHAT, C10orf53, OGDHL	Aspartate aminotransferase activity (14), Loin muscle area (4), Oleic acid content (3), Shear force at first peak (3), Shear force (3), Estimated carcass lean content (2), Melting point (2), pH 24 hr post-mortem (loin) (2), Stearic acid content (2), androstenone sensory panel (1), Arachidonic acid content (1), Backfat at last rib (1), Body weight (birth) (1), Capric acid content (1), Carcass weig…
Diannanxiaoer pigs	192	14	ASGA0065235	90179892	90.08-90.28	1.33534	SLC18A3, CHAT, C10orf53, OGDHL	Aspartate aminotransferase activity (14), Loin muscle area (4), Oleic acid content (3), Shear force at first peak (3), Shear force (3), Estimated carcass lean content (2), Melting point (2), pH 24 hr post-mortem (loin) (2), Stearic acid content (2), androstenone sensory panel (1), Arachidonic acid content (1), Backfat at last rib (1), Body weight (birth) (1), Capric acid content (1), Carcass weig…
Diannanxiaoer pigs	193	14	ASGA0065242	90200693	90.1-90.3	1.0977	SLC18A3, CHAT, C10orf53, OGDHL	Aspartate aminotransferase activity (14), Loin muscle area (4), Oleic acid content (3), Shear force at first peak (3), Shear force (3), Estimated carcass lean content (2), Melting point (2), pH 24 hr post-mortem (loin) (2), Stearic acid content (2), androstenone sensory panel (1), Arachidonic acid content (1), Backfat at last rib (1), Body weight (birth) (1), Capric acid content (1), Carcass weig…
Diannanxiaoer pigs	194	14	ASGA0065254	90225208	90.13-90.33	1.30087	CHAT, C10orf53, OGDHL	Aspartate aminotransferase activity (14), Loin muscle area (4), Oleic acid content (3), Shear force at first peak (3), Shear force (3), Estimated carcass lean content (2), Melting point (2), pH 24 hr post-mortem (loin) (2), Stearic acid content (2), androstenone sensory panel (1), Arachidonic acid content (1), Backfat at last rib (1), Body weight (birth) (1), Capric acid content (1), Carcass weig…
Diannanxiaoer pigs	195	14	ALGA0079862	90282613	90.18-90.38	1.15131	C10orf53, OGDHL, PARG	Aspartate aminotransferase activity (14), Loin muscle area (4), Oleic acid content (3), Shear force at first peak (3), Shear force (3), Estimated carcass lean content (2), Melting point (2), pH 24 hr post-mortem (loin) (2), Stearic acid content (2), androstenone sensory panel (1), Arachidonic acid content (1), Backfat at last rib (1), Body weight (birth) (1), Capric acid content (1), Carcass weig…
Diannanxiaoer pigs	196	14	ASGA0104655	131720282	131.62-131.82	1.1983	U6, TACC2	Loin muscle area (3), Shear force at first peak (3), Belly weight (2), Estimated carcass lean content (2), Shear force (2), androstenone sensory panel (1), Arachidonic acid content (1), Body weight (birth) (1), Capric acid content (1), Diameter of type IIa muscle fibers (1), Diameter of type IIb muscle fibers (1), Fat-cuts percentage (1), Lactate level (1), Loin muscle depth (1), Loin weight (1),…
Diannanxiaoer pigs	197	14	ALGA0104036	131726420	131.63-131.83	1.18927	U6, TACC2	Loin muscle area (3), Shear force at first peak (3), Belly weight (2), Estimated carcass lean content (2), Shear force (2), androstenone sensory panel (1), Arachidonic acid content (1), Body weight (birth) (1), Capric acid content (1), Diameter of type IIa muscle fibers (1), Diameter of type IIb muscle fibers (1), Fat-cuts percentage (1), Lactate level (1), Loin muscle depth (1), Loin weight (1),…
Diannanxiaoer pigs	198	14	H3GA0042844	131770456	131.67-131.87	1.32773	U6, TACC2, BTBD16	Loin muscle area (3), Shear force at first peak (3), Belly weight (2), Estimated carcass lean content (2), Shear force (2), androstenone sensory panel (1), Arachidonic acid content (1), Body weight (birth) (1), Capric acid content (1), Diameter of type IIa muscle fibers (1), Diameter of type IIb muscle fibers (1), Fat-cuts percentage (1), Lactate level (1), Loin muscle depth (1), Loin weight (1),…
Diannanxiaoer pigs	199	15	ALGA0103648	4585655	4.49-4.69	1.11287	--	Loin muscle area (2), Backfat between 6th and 7th ribs (1), chew score (1), Cooking loss (1), CSFV antibody level (1), Intramuscular fat content (1), Meat color score (1), pH 24 hr post-mortem (loin) (1), pH 24 hr post mortem (ham) (1), Shear force (1)
Diannanxiaoer pigs	200	15	MARC0031422	82292726	82.19-82.39	1.18932	ENSSSCG00000046644	Loin muscle area (4), pH 24 hr post-mortem (loin) (4), Backfat at tenth rib (3), Lean meat percentage (3), Average backfat thickness (2), Average daily gain (2), Backfat at first rib (2), Corpus luteum number (2), Intramuscular fat content (2), Meat color-a (2), Meat color-L (2), muscle protein percentage (2), pH for Semimembranosus (2), Abdominal fat weight (1), Arachidic acid content (1), Avera…
Diannanxiaoer pigs	201	15	ALGA0110175	82332423	82.23-82.43	1.08026	ENSSSCG00000046644	Loin muscle area (4), pH 24 hr post-mortem (loin) (4), Backfat at tenth rib (3), Lean meat percentage (3), Average backfat thickness (2), Average daily gain (2), Backfat at first rib (2), Corpus luteum number (2), Intramuscular fat content (2), Meat color-a (2), Meat color-L (2), muscle protein percentage (2), pH for Semimembranosus (2), Abdominal fat weight (1), Arachidic acid content (1), Avera…
Diannanxiaoer pigs	202	15	MARC0089994	95737891	95.64-95.84	1.08358	ENSSSCG00000041505, STAT1, STAT4	tenderness score (5), Backfat at tenth rib (4), Lean meat percentage (3), Loin muscle area (3), Meat color-L (3), pH 24 hr post-mortem (loin) (3), Shear force (3), Average daily gain (2), Average glycogen (2), Average glycolytic potential (2), Cooking loss (2), Corpus luteum number (2), Ear weight (2), Meat color score (2), muscle protein percentage (2), pH for Semimembranosus (2), 1h-48h pH decl…
Diannanxiaoer pigs	203	15	ALGA0109557	95768704	95.67-95.87	1.19891	ENSSSCG00000041505, U6, STAT4	tenderness score (5), Backfat at tenth rib (4), Lean meat percentage (3), Loin muscle area (3), Meat color-L (3), pH 24 hr post-mortem (loin) (3), Shear force (3), Average daily gain (2), Average glycogen (2), Average glycolytic potential (2), Cooking loss (2), Corpus luteum number (2), Ear weight (2), Meat color score (2), muscle protein percentage (2), pH for Semimembranosus (2), 1h-48h pH decl…
Diannanxiaoer pigs	204	15	ALGA0086455	96367713	96.27-96.47	1.06487	ENSSSCG00000048686, ENSSSCG00000045621, ENSSSCG00000050974, ENSSSCG00000044997, NABP1	tenderness score (5), Backfat at tenth rib (4), Lean meat percentage (3), Loin muscle area (3), Meat color-L (3), pH 24 hr post-mortem (loin) (3), Shear force (3), Average daily gain (2), Average glycogen (2), Average glycolytic potential (2), Cooking loss (2), Corpus luteum number (2), Ear weight (2), Meat color score (2), pH for Semimembranosus (2), 1h-48h pH decline (1), Abdominal fat weight (…
Diannanxiaoer pigs	205	16	MARC0028125	47135447	47.04-47.24	1.09749	ENSSSCG00000041874	Teat number (3), Average backfat thickness (2), C3c concentration (2), Cooking loss (2), Meat color a* (2), Actinobacillus pleuropneumoniae susceptibility (1), Arachidic acid content (1), Arachidonic acid content (1), backfat above muscle dorsi (1), Backfat at last rib (1), Body temperature (1), Body weight (birth) (1), Change in Mycoplasma hyopneumoniae antibody titer (1), Cis-11-Eicosenoic acid…
Diannanxiaoer pigs	206	16	MARC0036920	76510459	76.41-76.61	1.05408	ADAMTS16	Feed conversion ratio (4), Average backfat thickness (2), Average daily gain (2), C3c concentration (2), pH 24 hr post-mortem (loin) (2), backfat above muscle dorsi (1), Backfat at last rib (1), Backfat at tenth rib (1), body weight (19 weeks) (1), body weight (22 weeks) (1), Conductivity 24 hours post-mortem (1), Cooking loss (1), Dressing percentage (1), Fat weight (total) (1), HDL cholesterol …
Diannanxiaoer pigs	207	16	ALGA0092291	76533764	76.43-76.63	1.08014	ADAMTS16	Feed conversion ratio (4), Average backfat thickness (2), Average daily gain (2), C3c concentration (2), pH 24 hr post-mortem (loin) (2), backfat above muscle dorsi (1), Backfat at last rib (1), Backfat at tenth rib (1), body weight (19 weeks) (1), body weight (22 weeks) (1), Conductivity 24 hours post-mortem (1), Cooking loss (1), Dressing percentage (1), Fat weight (total) (1), HDL cholesterol …
Diannanxiaoer pigs	208	17	ALGA0093677	19980882	19.88-20.08	1.13315	ENSSSCG00000044798, ENSSSCG00000042998, ENSSSCG00000041976	Eosinophil number (3), Actinobacillus pleuropneumoniae susceptibility (2), Body weight (weaning) (2), Coping behavior (2), Ear weight (2), Average backfat thickness (1), Average daily gain (1), Capric acid content (1), Carcass length (1), Cooking loss (1), Creatinine level (1), Drip loss (1), Eicosenoic acid to eicosanoic acid ratio (1), Haptoglobin concentration (1), Intramuscular fat content (1…
Diannanxiaoer pigs	209	17	ALGA0093681	20084543	19.98-20.18	1.09573	ENSSSCG00000042998, ENSSSCG00000041976	Eosinophil number (3), Actinobacillus pleuropneumoniae susceptibility (2), Body weight (weaning) (2), Coping behavior (2), Ear weight (2), Average backfat thickness (1), Average daily gain (1), Capric acid content (1), Cooking loss (1), Creatinine level (1), Drip loss (1), Eicosenoic acid to eicosanoic acid ratio (1), Haptoglobin concentration (1), Intramuscular fat content (1), Juiciness score (…
Diannanxiaoer pigs	210	17	ASGA0075766	21963523	21.86-22.06	1.06826	SPTLC3, ISM1, TASP1	Loin muscle area (3), Meat color score (3), Actinobacillus pleuropneumoniae susceptibility (2), Ear weight (2), Eosinophil number (2), Intramuscular fat content (2), Average backfat thickness (1), Backfat at tenth rib (1), Body weight (slaughter) (1), Body weight (weaning) (1), Capric acid content (1), Cooking loss (1), Drip loss (1), External fat on ham (1), Haptoglobin concentration (1), Juicin…
Diannanxiaoer pigs	211	17	ALGA0093770	21990952	21.89-22.09	1.05614	SPTLC3, ISM1, TASP1	Loin muscle area (3), Meat color score (3), Actinobacillus pleuropneumoniae susceptibility (2), Ear weight (2), Eosinophil number (2), Intramuscular fat content (2), Average backfat thickness (1), Backfat at tenth rib (1), Body weight (slaughter) (1), Body weight (weaning) (1), Capric acid content (1), Cooking loss (1), Drip loss (1), External fat on ham (1), Haptoglobin concentration (1), Juicin…
Diannanxiaoer pigs	212	17	H3GA0048928	39622354	39.52-39.72	1.21953	AAR2, DLGAP4, TGIF2	Interleukin-10 level (3), Actinobacillus pleuropneumoniae susceptibility (2), Backfat at last rib (2), Ear weight (2), Eosinophil number (2), Interleukin-1 beta level (2), Interleukin-4 level (2), Adipocyte diameter (1), Body weight (weaning) (1), Carcass length (1), CSFV antibody level (1), Fat-cuts percentage (1), Haptoglobin concentration (1), Hemoglobin (1), Interferon-gamma level (1), muscle…
Diannanxiaoer pigs	213	17	ASGA0078354	59390538	59.29-59.49	1.1467	ENSSSCG00000050635, ZNF831, ENSSSCG00000007527	Meat color-L (4), Actinobacillus pleuropneumoniae susceptibility (2), Backfat at last rib (2), Meat color score (2), 45 min-24 h pH decline (1), Average daily gain (1), Average glycolytic potential (1), Average lactate (1), Body weight (16 days) (1), Body weight (weaning) (1), Carcass length (1), CD4-positive CD8-positive leukocyte percentage (1), Drip loss (1), Fat-cuts percentage (1), Fat prote…
Diannanxiaoer pigs	214	17	ASGA0078358	59423071	59.32-59.52	1.23218	ENSSSCG00000050635, ZNF831, ENSSSCG00000007527	Meat color-L (4), Actinobacillus pleuropneumoniae susceptibility (2), Backfat at last rib (2), Meat color score (2), 45 min-24 h pH decline (1), Average daily gain (1), Average glycolytic potential (1), Average lactate (1), Body weight (16 days) (1), Body weight (weaning) (1), Carcass length (1), CD4-positive CD8-positive leukocyte percentage (1), Drip loss (1), Fat-cuts percentage (1), Fat prote…
Diannanxiaoer pigs	215	18	ASGA0078758	8380065	8.28-8.48	1.126	AGK, TMEM178B	Actinobacillus pleuropneumoniae susceptibility (3), Backfat at last rib (3), Linoleic acid content (2), Spareribs weight (2), Abdominal fat weight (1), Adipocyte diameter (1), Backfat at tenth rib (1), Backfat linear at tenth rib (1), Biceps brachii length (1), Body weight (birth) (1), Body weight (end of test) (1), Calcium level (1), Capric acid content (1), Corpus luteum number (1), Dressing pe…
Diannanxiaoer pigs	216	18	ASGA0078760	8442517	8.34-8.54	1.08975	AGK, TMEM178B	Actinobacillus pleuropneumoniae susceptibility (3), Backfat at last rib (3), Linoleic acid content (2), Spareribs weight (2), Abdominal fat weight (1), Adipocyte diameter (1), Backfat at tenth rib (1), Backfat linear at tenth rib (1), Biceps brachii length (1), Body weight (birth) (1), Body weight (end of test) (1), Calcium level (1), Capric acid content (1), Corpus luteum number (1), Dressing pe…
Diannanxiaoer pigs	217	18	H3GA0053083	9969211	9.87-10.07	1.13068	TBXAS1, HIPK2	Intramuscular fat content (4), Actinobacillus pleuropneumoniae susceptibility (3), Backfat at last rib (3), Linoleic acid content (2), Spareribs weight (2), Abdominal fat weight (1), Adipocyte diameter (1), Backfat at tenth rib (1), Backfat linear at tenth rib (1), Body weight (birth) (1), Body weight (end of test) (1), Calcium level (1), Capric acid content (1), Conformation score (1), Corpus lu…
Diannanxiaoer pigs	218	18	ASGA0078853	10048292	9.95-10.15	1.12054	ENSSSCG00000047041, HIPK2	Actinobacillus pleuropneumoniae susceptibility (3), Backfat at last rib (3), Linoleic acid content (2), Spareribs weight (2), Abdominal fat weight (1), Adipocyte diameter (1), Backfat at tenth rib (1), Backfat linear at tenth rib (1), Body weight (birth) (1), Body weight (end of test) (1), Calcium level (1), Capric acid content (1), Conformation score (1), Corpus luteum number (1), Dressing perce…
Diannanxiaoer pigs	219	18	MARC0002576	10205624	10.11-10.31	1.13223	ENSSSCG00000047041, HIPK2, CLEC2L, KLRG2, ENSSSCG00000016509	Actinobacillus pleuropneumoniae susceptibility (3), Backfat at last rib (3), Linoleic acid content (2), Spareribs weight (2), Abdominal fat weight (1), Adipocyte diameter (1), Backfat at tenth rib (1), Backfat linear at tenth rib (1), Body weight (birth) (1), Body weight (end of test) (1), Calcium level (1), Capric acid content (1), Corpus luteum number (1), Dressing percentage (1), Drip loss (1)…
Diannanxiaoer pigs	220	18	ASGA0078921	13005978	12.91-13.11	1.06531	--	Actinobacillus pleuropneumoniae susceptibility (3), Backfat at last rib (3), Linoleic acid content (2), Spareribs weight (2), Abdominal fat weight (1), Adipocyte diameter (1), Backfat at tenth rib (1), Backfat linear at tenth rib (1), Body weight (birth) (1), Body weight (end of test) (1), Calcium level (1), Capric acid content (1), Corpus luteum number (1), Dressing percentage (1), Drip loss (1)…
Diannanxiaoer pigs	221	18	ASGA0078922	13025454	12.93-13.13	1.08111	--	Actinobacillus pleuropneumoniae susceptibility (3), Backfat at last rib (3), Linoleic acid content (2), Spareribs weight (2), Abdominal fat weight (1), Adipocyte diameter (1), Backfat at tenth rib (1), Backfat linear at tenth rib (1), Body weight (birth) (1), Body weight (end of test) (1), Calcium level (1), Capric acid content (1), Corpus luteum number (1), Dressing percentage (1), Drip loss (1)…
Diannanxiaoer pigs	222	18	MARC0020181	13039929	12.94-13.14	1.12251	--	Actinobacillus pleuropneumoniae susceptibility (3), Backfat at last rib (3), Linoleic acid content (2), Spareribs weight (2), Abdominal fat weight (1), Adipocyte diameter (1), Backfat at tenth rib (1), Backfat linear at tenth rib (1), Body weight (birth) (1), Body weight (end of test) (1), Calcium level (1), Capric acid content (1), Corpus luteum number (1), Dressing percentage (1), Drip loss (1)…
Diannanxiaoer pigs	223	18	ASGA0079504	33157518	33.06-33.26	1.16682	ENSSSCG00000045786, ENSSSCG00000042437, ENSSSCG00000032920, ENSSSCG00000016646, LSMEM1	Actinobacillus pleuropneumoniae susceptibility (3), Backfat at last rib (2), Backfat at tenth rib (2), Red blood cell count (2), Abdominal fat weight (1), Average glycogen (1), Bicarbonate level (1), Blood pH (1), Body weight (birth) (1), Body weight (end of test) (1), C3c concentration (1), Calcium level (1), Capric acid content (1), Carbon dioxide level (1), Carcass weight (hot) (1), Change in …
Diannanxiaoer pigs	224	18	ALGA0097943	34811025	34.71-34.91	1.07619	IMMP2L, ENSSSCG00000049945	Actinobacillus pleuropneumoniae susceptibility (3), Backfat at last rib (2), Backfat at tenth rib (2), Red blood cell count (2), Abdominal fat weight (1), Average glycogen (1), Bicarbonate level (1), Blood pH (1), Body weight (birth) (1), Body weight (end of test) (1), C3c concentration (1), Calcium level (1), Capric acid content (1), Carbon dioxide level (1), Carcass weight (hot) (1), Change in …
Diannanxiaoer pigs	225	18	ASGA0099816	35040613	34.94-35.14	1.12357	--	Actinobacillus pleuropneumoniae susceptibility (3), Backfat at last rib (2), Backfat at tenth rib (2), Red blood cell count (2), Abdominal fat weight (1), Average glycogen (1), Bicarbonate level (1), Blood pH (1), Body weight (birth) (1), Body weight (end of test) (1), C3c concentration (1), Calcium level (1), Capric acid content (1), Carbon dioxide level (1), Carcass weight (hot) (1), Change in …
Asian wild boars	226	1	ALGA0004601	80903378	80.8-81	-0.956136	ENSSSCG00000050011	Drip loss (11), Average daily gain (5), Carcass weight (cold) (4), Loin muscle area (4), Backfat at last rib (3), Backfat at tenth rib (3), Shoulder subcutaneous fat thickness (3), Average backfat thickness (2), Carcass weight (hot) (2), Estimated carcass lean content (2), Ham weight (2), Leaf fat weight (2), Marbling (2), Melanoma susceptibility (2), backfat above muscle dorsi (1), Backfat at ru…
Asian wild boars	227	1	INRA0003173	84216880	84.12-84.32	-1.19904	--	Drip loss (26), Average daily gain (5), Carcass weight (cold) (4), Backfat at last rib (3), Backfat at tenth rib (3), Loin muscle area (3), Shoulder subcutaneous fat thickness (3), Average backfat thickness (2), Carcass weight (hot) (2), Estimated carcass lean content (2), Ham weight (2), Leaf fat weight (2), Marbling (2), Melanoma susceptibility (2), backfat above muscle dorsi (1), Backfat at ru…
Asian wild boars	228	1	CASI0005885	84240624	84.14-84.34	-1.20821	--	Drip loss (26), Average daily gain (5), Carcass weight (cold) (4), Backfat at last rib (3), Backfat at tenth rib (3), Loin muscle area (3), Shoulder subcutaneous fat thickness (3), Average backfat thickness (2), Carcass weight (hot) (2), Estimated carcass lean content (2), Ham weight (2), Leaf fat weight (2), Marbling (2), Melanoma susceptibility (2), backfat above muscle dorsi (1), Backfat at ru…
Asian wild boars	229	1	ALGA0004722	84376735	84.28-84.48	-0.987387	ENSSSCG00000031482	Drip loss (26), Average daily gain (4), Carcass weight (cold) (4), Backfat at last rib (3), Backfat at tenth rib (3), Loin muscle area (3), Shoulder subcutaneous fat thickness (3), Average backfat thickness (2), Carcass weight (hot) (2), Estimated carcass lean content (2), Ham weight (2), Leaf fat weight (2), Marbling (2), Melanoma susceptibility (2), backfat above muscle dorsi (1), Backfat at ru…
Asian wild boars	230	1	DRGA0001282	84520031	84.42-84.62	-0.991129	ENSSSCG00000046618, TENT5A	Drip loss (26), Average daily gain (4), Carcass weight (cold) (4), Backfat at last rib (3), Backfat at tenth rib (3), Loin muscle area (3), Shoulder subcutaneous fat thickness (3), Average backfat thickness (2), Carcass weight (hot) (2), Estimated carcass lean content (2), Ham weight (2), Leaf fat weight (2), Marbling (2), Melanoma susceptibility (2), backfat above muscle dorsi (1), Backfat at ru…
Asian wild boars	231	1	ASGA0003711	84540572	84.44-84.64	-1.20926	ENSSSCG00000046618, TENT5A	Drip loss (26), Average daily gain (4), Carcass weight (cold) (4), Backfat at last rib (3), Backfat at tenth rib (3), Loin muscle area (3), Shoulder subcutaneous fat thickness (3), Average backfat thickness (2), Carcass weight (hot) (2), Estimated carcass lean content (2), Ham weight (2), Leaf fat weight (2), Marbling (2), Melanoma susceptibility (2), backfat above muscle dorsi (1), Backfat at ru…
Asian wild boars	232	1	DRGA0001283	84586983	84.49-84.69	-0.991325	ENSSSCG00000046618, TENT5A	Drip loss (26), Average daily gain (4), Carcass weight (cold) (4), Backfat at last rib (3), Backfat at tenth rib (3), Loin muscle area (3), Shoulder subcutaneous fat thickness (3), Average backfat thickness (2), Carcass weight (hot) (2), Estimated carcass lean content (2), Ham weight (2), Leaf fat weight (2), Marbling (2), Melanoma susceptibility (2), backfat above muscle dorsi (1), Backfat at ru…
Asian wild boars	233	1	INRA0003181	84639355	84.54-84.74	-1.04302	ENSSSCG00000046618, TENT5A	Drip loss (26), Average daily gain (4), Carcass weight (cold) (4), Backfat at last rib (3), Backfat at tenth rib (3), Loin muscle area (3), Shoulder subcutaneous fat thickness (3), Average backfat thickness (2), Carcass weight (hot) (2), Estimated carcass lean content (2), Ham weight (2), Leaf fat weight (2), Marbling (2), Melanoma susceptibility (2), backfat above muscle dorsi (1), Backfat at ru…
Asian wild boars	234	1	ASGA0003714	84914285	84.81-85.01	-0.996014	ENSSSCG00000050778	Drip loss (26), Average daily gain (4), Carcass weight (cold) (4), Backfat at last rib (3), Backfat at tenth rib (3), Loin muscle area (3), Shoulder subcutaneous fat thickness (3), Average backfat thickness (2), Carcass weight (hot) (2), Estimated carcass lean content (2), Ham weight (2), Leaf fat weight (2), Marbling (2), Melanoma susceptibility (2), backfat above muscle dorsi (1), Backfat at ru…
Asian wild boars	235	1	MARC0036053	84978689	84.88-85.08	-1.19465	ENSSSCG00000050778	Drip loss (26), Average daily gain (4), Carcass weight (cold) (4), Backfat at last rib (3), Backfat at tenth rib (3), Loin muscle area (3), Shoulder subcutaneous fat thickness (3), Average backfat thickness (2), Carcass weight (hot) (2), Estimated carcass lean content (2), Ham weight (2), Leaf fat weight (2), Marbling (2), Melanoma susceptibility (2), backfat above muscle dorsi (1), Backfat at ru…
Asian wild boars	236	1	INRA0003185	85018407	84.92-85.12	-1.45769	--	Drip loss (26), Average daily gain (4), Carcass weight (cold) (4), Backfat at last rib (3), Backfat at tenth rib (3), Loin muscle area (3), Shoulder subcutaneous fat thickness (3), Average backfat thickness (2), Carcass weight (hot) (2), Estimated carcass lean content (2), Ham weight (2), Leaf fat weight (2), Marbling (2), Melanoma susceptibility (2), backfat above muscle dorsi (1), Backfat at ru…
Asian wild boars	237	1	INRA0003184	85084570	84.98-85.18	-1.59958	--	Drip loss (26), Average daily gain (4), Carcass weight (cold) (4), Backfat at last rib (3), Backfat at tenth rib (3), Loin muscle area (3), Shoulder subcutaneous fat thickness (3), Average backfat thickness (2), Carcass weight (hot) (2), Estimated carcass lean content (2), Ham weight (2), Leaf fat weight (2), Marbling (2), Melanoma susceptibility (2), backfat above muscle dorsi (1), Backfat at ru…
Asian wild boars	238	1	DRGA0001285	85105028	85.01-85.21	-1.4504	--	Drip loss (26), Average daily gain (4), Carcass weight (cold) (4), Backfat at last rib (3), Backfat at tenth rib (3), Loin muscle area (3), Shoulder subcutaneous fat thickness (3), Average backfat thickness (2), Carcass weight (hot) (2), Estimated carcass lean content (2), Ham weight (2), Leaf fat weight (2), Marbling (2), Melanoma susceptibility (2), backfat above muscle dorsi (1), Backfat at ru…
Asian wild boars	239	1	H3GA0002192	85241597	85.14-85.34	-1.60811	--	Drip loss (26), Average daily gain (4), Carcass weight (cold) (4), Backfat at last rib (3), Backfat at tenth rib (3), Loin muscle area (3), Shoulder subcutaneous fat thickness (3), Average backfat thickness (2), Carcass weight (hot) (2), Estimated carcass lean content (2), Ham weight (2), Leaf fat weight (2), Marbling (2), Melanoma susceptibility (2), backfat above muscle dorsi (1), Backfat at ru…
Asian wild boars	240	1	INRA0003187	85250669	85.15-85.35	-1.52153	--	Drip loss (26), Average daily gain (4), Carcass weight (cold) (4), Backfat at last rib (3), Backfat at tenth rib (3), Loin muscle area (3), Shoulder subcutaneous fat thickness (3), Average backfat thickness (2), Carcass weight (hot) (2), Estimated carcass lean content (2), Ham weight (2), Leaf fat weight (2), Marbling (2), Melanoma susceptibility (2), backfat above muscle dorsi (1), Backfat at ru…
Asian wild boars	241	1	DRGA0001286	85289847	85.19-85.39	-1.54899	--	Drip loss (26), Average daily gain (4), Carcass weight (cold) (4), Backfat at last rib (3), Backfat at tenth rib (3), Loin muscle area (3), Shoulder subcutaneous fat thickness (3), Average backfat thickness (2), Carcass weight (hot) (2), Estimated carcass lean content (2), Ham weight (2), Leaf fat weight (2), Marbling (2), Melanoma susceptibility (2), backfat above muscle dorsi (1), Backfat at ru…
Asian wild boars	242	1	ASGA0003716	85373243	85.27-85.47	-1.64834	ENSSSCG00000050863, ENSSSCG00000049631	Drip loss (26), Average daily gain (4), Carcass weight (cold) (4), Backfat at last rib (3), Backfat at tenth rib (3), Loin muscle area (3), Shoulder subcutaneous fat thickness (3), Average backfat thickness (2), Carcass weight (hot) (2), Estimated carcass lean content (2), Ham weight (2), Leaf fat weight (2), Marbling (2), Melanoma susceptibility (2), backfat above muscle dorsi (1), Backfat at ru…
Asian wild boars	243	1	ALGA0004735	85393451	85.29-85.49	-1.68506	ENSSSCG00000050863, ENSSSCG00000049631	Drip loss (26), Average daily gain (4), Carcass weight (cold) (4), Backfat at last rib (3), Backfat at tenth rib (3), Loin muscle area (3), Shoulder subcutaneous fat thickness (3), Average backfat thickness (2), Carcass weight (hot) (2), Estimated carcass lean content (2), Ham weight (2), Leaf fat weight (2), Marbling (2), Melanoma susceptibility (2), backfat above muscle dorsi (1), Backfat at ru…
Asian wild boars	244	1	ASGA0003717	85410966	85.31-85.51	-1.70523	ENSSSCG00000050863, ENSSSCG00000049631	Drip loss (26), Average daily gain (4), Carcass weight (cold) (4), Backfat at last rib (3), Backfat at tenth rib (3), Loin muscle area (3), Shoulder subcutaneous fat thickness (3), Average backfat thickness (2), Carcass weight (hot) (2), Estimated carcass lean content (2), Ham weight (2), Leaf fat weight (2), Marbling (2), Melanoma susceptibility (2), backfat above muscle dorsi (1), Backfat at ru…
Asian wild boars	245	1	DRGA0001287	85439209	85.34-85.54	-1.63495	ENSSSCG00000050863, ENSSSCG00000049631	Drip loss (26), Average daily gain (4), Carcass weight (cold) (4), Backfat at last rib (3), Backfat at tenth rib (3), Loin muscle area (3), Shoulder subcutaneous fat thickness (3), Average backfat thickness (2), Carcass weight (hot) (2), Estimated carcass lean content (2), Ham weight (2), Leaf fat weight (2), Marbling (2), Melanoma susceptibility (2), backfat above muscle dorsi (1), Backfat at ru…
Asian wild boars	246	1	DRGA0001289	85460902	85.36-85.56	-1.59157	ENSSSCG00000041529, ENSSSCG00000050863, ENSSSCG00000049631, ENSSSCG00000046012	Drip loss (26), Average daily gain (4), Carcass weight (cold) (4), Backfat at last rib (3), Backfat at tenth rib (3), Loin muscle area (3), Shoulder subcutaneous fat thickness (3), Average backfat thickness (2), Carcass weight (hot) (2), Estimated carcass lean content (2), Ham weight (2), Leaf fat weight (2), Marbling (2), Melanoma susceptibility (2), backfat above muscle dorsi (1), Backfat at ru…
Asian wild boars	247	1	DRGA0001292	85595151	85.5-85.7	-1.46862	ENSSSCG00000041529, ENSSSCG00000045384, ENSSSCG00000046012, ENSSSCG00000046535	Drip loss (26), Average daily gain (4), Carcass weight (cold) (4), Backfat at last rib (3), Backfat at tenth rib (3), Loin muscle area (3), Shoulder subcutaneous fat thickness (3), Average backfat thickness (2), Carcass weight (hot) (2), Estimated carcass lean content (2), Ham weight (2), Leaf fat weight (2), Marbling (2), Melanoma susceptibility (2), backfat above muscle dorsi (1), Backfat at ru…
Asian wild boars	248	1	INRA0003188	85631812	85.53-85.73	-1.48967	ENSSSCG00000041529, ENSSSCG00000045384, ENSSSCG00000046012, ENSSSCG00000046535, BCKDHB	Drip loss (26), Average daily gain (4), Carcass weight (cold) (4), Backfat at last rib (3), Backfat at tenth rib (3), Loin muscle area (3), Shoulder subcutaneous fat thickness (3), Average backfat thickness (2), Carcass weight (hot) (2), Estimated carcass lean content (2), Ham weight (2), Leaf fat weight (2), Marbling (2), Melanoma susceptibility (2), backfat above muscle dorsi (1), Backfat at ru…
Asian wild boars	249	1	INRA0003193	85667074	85.57-85.77	-1.40662	ENSSSCG00000041529, ENSSSCG00000045384, ENSSSCG00000046535, BCKDHB	Drip loss (26), Average daily gain (4), Carcass weight (cold) (4), Backfat at last rib (3), Backfat at tenth rib (3), Loin muscle area (3), Shoulder subcutaneous fat thickness (3), Average backfat thickness (2), Carcass weight (hot) (2), Estimated carcass lean content (2), Ham weight (2), Leaf fat weight (2), Marbling (2), Melanoma susceptibility (2), backfat above muscle dorsi (1), Backfat at ru…
Asian wild boars	250	1	ALGA0004743	85682989	85.58-85.78	-1.40662	ENSSSCG00000041529, ENSSSCG00000045384, ENSSSCG00000046535, BCKDHB	Drip loss (26), Average daily gain (4), Carcass weight (cold) (4), Backfat at last rib (3), Backfat at tenth rib (3), Loin muscle area (3), Shoulder subcutaneous fat thickness (3), Average backfat thickness (2), Carcass weight (hot) (2), Estimated carcass lean content (2), Ham weight (2), Leaf fat weight (2), Marbling (2), Melanoma susceptibility (2), backfat above muscle dorsi (1), Backfat at ru…
Asian wild boars	251	1	ASGA0003720	85755361	85.66-85.86	-1.43607	ENSSSCG00000046535, BCKDHB	Drip loss (26), Average daily gain (4), Carcass weight (cold) (4), Backfat at last rib (3), Backfat at tenth rib (3), Loin muscle area (3), Shoulder subcutaneous fat thickness (3), Average backfat thickness (2), Carcass weight (hot) (2), Estimated carcass lean content (2), Ham weight (2), Leaf fat weight (2), Marbling (2), Melanoma susceptibility (2), backfat above muscle dorsi (1), Backfat at ru…
Asian wild boars	252	1	ALGA0004745	85779967	85.68-85.88	-1.41476	ENSSSCG00000046535, BCKDHB	Drip loss (26), Average daily gain (4), Carcass weight (cold) (4), Backfat at last rib (3), Backfat at tenth rib (3), Loin muscle area (3), Shoulder subcutaneous fat thickness (3), Average backfat thickness (2), Carcass weight (hot) (2), Estimated carcass lean content (2), Ham weight (2), Leaf fat weight (2), Marbling (2), Melanoma susceptibility (2), backfat above muscle dorsi (1), Backfat at ru…
Asian wild boars	253	1	ASGA0003722	85833195	85.73-85.93	-1.31597	BCKDHB	Drip loss (26), Average daily gain (4), Carcass weight (cold) (4), Backfat at last rib (3), Backfat at tenth rib (3), Loin muscle area (3), Shoulder subcutaneous fat thickness (3), Average backfat thickness (2), Carcass weight (hot) (2), Estimated carcass lean content (2), Ham weight (2), Leaf fat weight (2), Marbling (2), Melanoma susceptibility (2), backfat above muscle dorsi (1), Backfat at ru…
Asian wild boars	254	1	ALGA0004746	85901113	85.8-86	-1.28263	BCKDHB	Drip loss (26), Average daily gain (4), Carcass weight (cold) (4), Backfat at last rib (3), Backfat at tenth rib (3), Loin muscle area (3), Shoulder subcutaneous fat thickness (3), Average backfat thickness (2), Carcass weight (hot) (2), Estimated carcass lean content (2), Ham weight (2), Leaf fat weight (2), Marbling (2), Melanoma susceptibility (2), backfat above muscle dorsi (1), Backfat at ru…
Asian wild boars	255	1	ALGA0004747	85937636	85.84-86.04	-1.13698	BCKDHB	Drip loss (26), Average daily gain (4), Carcass weight (cold) (4), Backfat at last rib (3), Backfat at tenth rib (3), Loin muscle area (3), Shoulder subcutaneous fat thickness (3), Average backfat thickness (2), Carcass weight (hot) (2), Estimated carcass lean content (2), Ham weight (2), Leaf fat weight (2), Marbling (2), Melanoma susceptibility (2), backfat above muscle dorsi (1), Backfat at ru…
Asian wild boars	256	1	ALGA0113211	86042306	85.94-86.14	-0.960214	BCKDHB, TTK	Drip loss (26), Average daily gain (4), Carcass weight (cold) (4), Backfat at last rib (3), Backfat at tenth rib (3), Loin muscle area (3), Shoulder subcutaneous fat thickness (3), Average backfat thickness (2), Carcass weight (hot) (2), Estimated carcass lean content (2), Ham weight (2), Leaf fat weight (2), Marbling (2), Melanoma susceptibility (2), backfat above muscle dorsi (1), Backfat at ru…
Asian wild boars	257	1	ALGA0004751	86103492	86-86.2	-1.07573	BCKDHB, TTK, ELOVL4	Drip loss (26), Average daily gain (4), Carcass weight (cold) (4), Backfat at last rib (3), Backfat at tenth rib (3), Loin muscle area (3), Shoulder subcutaneous fat thickness (3), Average backfat thickness (2), Carcass weight (hot) (2), Estimated carcass lean content (2), Ham weight (2), Leaf fat weight (2), Marbling (2), Melanoma susceptibility (2), backfat above muscle dorsi (1), Backfat at ru…
Asian wild boars	258	1	ALGA0004752	86116155	86.02-86.22	-1.08688	BCKDHB, TTK, ELOVL4	Drip loss (26), Average daily gain (4), Carcass weight (cold) (4), Backfat at last rib (3), Backfat at tenth rib (3), Loin muscle area (3), Shoulder subcutaneous fat thickness (3), Average backfat thickness (2), Carcass weight (hot) (2), Estimated carcass lean content (2), Ham weight (2), Leaf fat weight (2), Marbling (2), Melanoma susceptibility (2), backfat above muscle dorsi (1), Backfat at ru…
Asian wild boars	259	1	ASGA0094211	86130085	86.03-86.23	-1.05848	TTK, ELOVL4	Drip loss (26), Average daily gain (4), Carcass weight (cold) (4), Backfat at last rib (3), Backfat at tenth rib (3), Loin muscle area (3), Shoulder subcutaneous fat thickness (3), Average backfat thickness (2), Carcass weight (hot) (2), Estimated carcass lean content (2), Ham weight (2), Leaf fat weight (2), Marbling (2), Melanoma susceptibility (2), backfat above muscle dorsi (1), Backfat at ru…
Asian wild boars	260	1	H3GA0002203	86130998	86.03-86.23	-1.07171	TTK, ELOVL4	Drip loss (26), Average daily gain (4), Carcass weight (cold) (4), Backfat at last rib (3), Backfat at tenth rib (3), Loin muscle area (3), Shoulder subcutaneous fat thickness (3), Average backfat thickness (2), Carcass weight (hot) (2), Estimated carcass lean content (2), Ham weight (2), Leaf fat weight (2), Marbling (2), Melanoma susceptibility (2), backfat above muscle dorsi (1), Backfat at ru…
Asian wild boars	261	1	MARC0072873	86166069	86.07-86.27	-1.0186	TTK, ELOVL4	Drip loss (26), Average daily gain (4), Carcass weight (cold) (4), Backfat at last rib (3), Backfat at tenth rib (3), Loin muscle area (3), Shoulder subcutaneous fat thickness (3), Average backfat thickness (2), Carcass weight (hot) (2), Estimated carcass lean content (2), Ham weight (2), Leaf fat weight (2), Marbling (2), Melanoma susceptibility (2), backfat above muscle dorsi (1), Backfat at ru…
Asian wild boars	262	1	DRGA0001296	86238234	86.14-86.34	-1.06239	ELOVL4	Drip loss (26), Average daily gain (4), Carcass weight (cold) (4), Backfat at last rib (3), Backfat at tenth rib (3), Loin muscle area (3), Shoulder subcutaneous fat thickness (3), Average backfat thickness (2), Carcass weight (hot) (2), Estimated carcass lean content (2), Ham weight (2), Leaf fat weight (2), Marbling (2), Melanoma susceptibility (2), backfat above muscle dorsi (1), Backfat at ru…
Asian wild boars	263	1	ALGA0006167	139938647	139.84-140.04	-0.974905	GABRG3	Drip loss (9), Average daily gain (5), Average backfat thickness (4), Backfat at last rib (4), Loin muscle area (4), Shoulder subcutaneous fat thickness (3), Teat number (3), backfat above muscle dorsi (2), Backfat at rump (2), Backfat at tenth rib (2), Backfat weight (2), Body weight (weaning) (2), Ear area (2), Ear erectness (2), Ear weight (2), External fat on ham (2), Fat to meat ratio (2), F…
Asian wild boars	264	1	ALGA0006168	139965223	139.87-140.07	-0.977443	ENSSSCG00000019280, GABRG3	Drip loss (9), Average daily gain (5), Average backfat thickness (4), Backfat at last rib (4), Loin muscle area (4), Shoulder subcutaneous fat thickness (3), Teat number (3), backfat above muscle dorsi (2), Backfat at rump (2), Backfat at tenth rib (2), Backfat weight (2), Body weight (weaning) (2), Ear area (2), Ear erectness (2), Ear weight (2), External fat on ham (2), Fat to meat ratio (2), F…
Asian wild boars	265	1	ALGA0006529	155763373	155.66-155.86	-1.09549	CDH19	Drip loss (14), Backfat at last rib (8), Average daily gain (7), Average backfat thickness (6), Loin muscle area (4), backfat above muscle dorsi (3), Fat-cuts percentage (3), Shoulder external fat weight (3), Shoulder subcutaneous fat thickness (3), Backfat at last lumbar (2), Backfat at rump (2), Body weight (weaning) (2), Carcass weight (hot) (2), Fat to meat ratio (2), Hind feet conformation (…
Asian wild boars	266	1	ALGA0006534	155984360	155.88-156.08	-1.05221	--	Drip loss (14), Average backfat thickness (8), Backfat at last rib (8), Average daily gain (6), Loin muscle area (4), backfat above muscle dorsi (3), Fat-cuts percentage (3), Shoulder external fat weight (3), Shoulder subcutaneous fat thickness (3), Backfat at last lumbar (2), Backfat at rump (2), Body weight (weaning) (2), Carcass weight (hot) (2), Fat to meat ratio (2), Hind feet conformation (…
Asian wild boars	267	1	INRA0005012	163040587	162.94-163.14	-0.967411	KBTBD13, ATP8B1, SLC51B, RASL12, UBAP1L	Drip loss (14), Backfat at last rib (8), Average backfat thickness (6), Average daily gain (6), Loin muscle area (4), backfat above muscle dorsi (3), Fat-cuts percentage (3), Shoulder external fat weight (3), Shoulder subcutaneous fat thickness (3), Backfat at rump (2), Body weight (weaning) (2), Carcass weight (hot) (2), Dressing percentage (2), Fat to meat ratio (2), Hind feet conformation (2),…
Asian wild boars	268	1	ALGA0006722	163262401	163.16-163.36	-0.954855	U5, PDCD7, CLPX, CILP, PARP16, IGDCC4	Drip loss (14), Backfat at last rib (8), Average backfat thickness (6), Average daily gain (6), Loin muscle area (4), backfat above muscle dorsi (3), Fat-cuts percentage (3), Shoulder external fat weight (3), Shoulder subcutaneous fat thickness (3), Backfat at rump (2), Body weight (weaning) (2), Carcass weight (hot) (2), Fat to meat ratio (2), Hind feet conformation (2), Marbling (2), Percentage…
Asian wild boars	269	1	MARC0081465	163855473	163.76-163.96	-0.953654	ENSSSCG00000044382, DENND4A, RAB11A, MEGF11	Drip loss (14), Backfat at last rib (8), Average daily gain (7), Average backfat thickness (5), Loin muscle area (4), backfat above muscle dorsi (3), Fat-cuts percentage (3), Shoulder external fat weight (3), Shoulder subcutaneous fat thickness (3), Backfat at rump (2), Body weight (weaning) (2), Carcass weight (hot) (2), Fat to meat ratio (2), Hind feet conformation (2), Marbling (2), Percentage…
Asian wild boars	270	1	ASGA0005100	164072283	163.97-164.17	-0.96576	U2, ssc-mir-339-2, MEGF11, ENSSSCG00000044548	Drip loss (14), Backfat at last rib (8), Average daily gain (6), Average backfat thickness (5), Loin muscle area (4), backfat above muscle dorsi (3), Fat-cuts percentage (3), Shoulder external fat weight (3), Shoulder subcutaneous fat thickness (3), Teat number (3), Backfat at rump (2), Body weight (weaning) (2), Carcass weight (hot) (2), Fat to meat ratio (2), Hind feet conformation (2), Marblin…
Asian wild boars	271	1	ALGA0006771	164674664	164.57-164.77	-0.978394	ENSSSCG00000050768, SMAD6	Drip loss (14), Backfat at last rib (8), Average daily gain (6), Average backfat thickness (5), Loin muscle area (4), backfat above muscle dorsi (3), Fat-cuts percentage (3), Shoulder external fat weight (3), Shoulder subcutaneous fat thickness (3), Backfat at rump (2), Body weight (weaning) (2), Carcass weight (hot) (2), Fat to meat ratio (2), Hind feet conformation (2), Litter size (2), Marblin…
Asian wild boars	272	1	ASGA0105448	164829874	164.73-164.93	-1.17135	ENSSSCG00000050768, SMAD6	Drip loss (14), Backfat at last rib (8), Average daily gain (6), Average backfat thickness (5), Loin muscle area (4), backfat above muscle dorsi (3), Fat-cuts percentage (3), Shoulder external fat weight (3), Shoulder subcutaneous fat thickness (3), Backfat at rump (2), Body weight (weaning) (2), Carcass weight (hot) (2), Fat to meat ratio (2), Hind feet conformation (2), Marbling (2), Percentage…
Asian wild boars	273	1	ALGA0116902	164848673	164.75-164.95	-1.08353	ENSSSCG00000050768	Drip loss (14), Backfat at last rib (8), Average daily gain (6), Average backfat thickness (5), Loin muscle area (4), backfat above muscle dorsi (3), Fat-cuts percentage (3), Shoulder external fat weight (3), Shoulder subcutaneous fat thickness (3), Backfat at rump (2), Body weight (weaning) (2), Carcass weight (hot) (2), Fat to meat ratio (2), Hind feet conformation (2), Marbling (2), Percentage…
Asian wild boars	274	1	DRGA0002003	221976762	221.88-222.08	-1.00408	ENSSSCG00000044242, PIP5K1B	Average daily gain (10), Drip loss (10), Shoulder subcutaneous fat thickness (4), Average backfat thickness (3), Backfat at last rib (3), Body weight (weaning) (2), Fat-cuts percentage (2), Lean meat percentage (2), Loin muscle area (2), Loin weight (2), Spareribs weight (2), Teat number (2), Vertebra number (2), Adipocyte diameter (1), Age at puberty (1), Arachidonic acid content (1), backfat ab…
Asian wild boars	275	1	ALGA0008429	232226731	232.13-232.33	-1.04757	ENSSSCG00000041713	Drip loss (13), Average daily gain (11), Backfat at last rib (4), Shoulder subcutaneous fat thickness (4), Average backfat thickness (3), backfat above muscle dorsi (2), Body weight (weaning) (2), Fat-cuts percentage (2), Lean meat percentage (2), Loin muscle area (2), Loin weight (2), Teat number (2), Trimmed wholesale product / live weight (2), Adipocyte diameter (1), Age at puberty (1), Arachi…
Asian wild boars	276	1	H3GA0003859	232249967	232.15-232.35	-1.20035	ENSSSCG00000041713	Drip loss (13), Average daily gain (11), Backfat at last rib (4), Shoulder subcutaneous fat thickness (4), Average backfat thickness (3), backfat above muscle dorsi (2), Body weight (weaning) (2), Fat-cuts percentage (2), Lean meat percentage (2), Loin muscle area (2), Loin weight (2), Teat number (2), Trimmed wholesale product / live weight (2), Adipocyte diameter (1), Age at puberty (1), Arachi…
Asian wild boars	277	1	INRA0006446	232280868	232.18-232.38	-1.05804	TLE4	Drip loss (13), Average daily gain (11), Backfat at last rib (4), Shoulder subcutaneous fat thickness (4), Average backfat thickness (3), backfat above muscle dorsi (2), Body weight (weaning) (2), Fat-cuts percentage (2), Lean meat percentage (2), Loin muscle area (2), Loin weight (2), Teat number (2), Trimmed wholesale product / live weight (2), Adipocyte diameter (1), Age at puberty (1), Arachi…
Asian wild boars	278	1	H3GA0003862	232342565	232.24-232.44	-1.10425	TLE4	Drip loss (13), Average daily gain (11), Backfat at last rib (4), Shoulder subcutaneous fat thickness (4), Average backfat thickness (3), Dressing percentage (3), backfat above muscle dorsi (2), Body weight (weaning) (2), Fat-cuts percentage (2), Lean meat percentage (2), Loin muscle area (2), Loin weight (2), Teat number (2), Trimmed wholesale product / live weight (2), Adipocyte diameter (1), A…
Asian wild boars	279	1	ALGA0008434	232422733	232.32-232.52	-0.953872	ENSSSCG00000044182, ENSSSCG00000019939, TLE4	Drip loss (13), Average daily gain (11), Backfat at last rib (4), Shoulder subcutaneous fat thickness (4), Average backfat thickness (3), Dressing percentage (3), backfat above muscle dorsi (2), Body weight (weaning) (2), Fat-cuts percentage (2), Lean meat percentage (2), Loin muscle area (2), Loin weight (2), Teat number (2), Trimmed wholesale product / live weight (2), Adipocyte diameter (1), A…
Asian wild boars	280	1	ALGA0008439	232534533	232.43-232.63	-1.03564	ENSSSCG00000044182, ENSSSCG00000043786, ENSSSCG00000043441, ENSSSCG00000019939, TLE4	Average daily gain (11), Drip loss (10), Backfat at last rib (4), Shoulder subcutaneous fat thickness (4), Average backfat thickness (3), backfat above muscle dorsi (2), Body weight (weaning) (2), Fat-cuts percentage (2), Lean meat percentage (2), Loin muscle area (2), Loin weight (2), Teat number (2), Trimmed wholesale product / live weight (2), Adipocyte diameter (1), Age at puberty (1), Arachi…
Asian wild boars	281	1	H3GA0004711	261806400	261.71-261.91	-0.958577	DAB2IP, TTLL11	Drip loss (10), body weight (13 weeks) (2), Average daily gain (1), Backfat at tenth rib (1), Backfat weight (1), body weight (10 weeks) (1), body weight (17 weeks) (1), Conductivity 24 hours postmortem (loin) (1), Ham weight (1), Impedance 24 hours postmortem (1), Leaf fat weight (1), Loin and ham percentage in carcass (1), Loin weight (1), Umbilical hernia (1)
Asian wild boars	282	2	ALGA0016206	134560169	134.46-134.66	-1.07308	P4HA2, PDLIM4, ENSSSCG00000033210, SLC22A4	Actinobacillus pleuropneumoniae susceptibility (4), C3c concentration (4), Ham weight (3), Meat color-L (3), Backfat at mid-back (2), Cooking loss (2), Estimated carcass lean content (2), Shear force (2), Water holding capacity (2), Average daily gain (1), Backfat at last rib (1), Backfat at rump (1), Belly meat content (1), Body temperature (1), Carcass weight (hot) (1), Change in Mycoplasma hyo…
Asian wild boars	283	2	ASGA0012442	138535594	138.44-138.64	-1.00694	TRPC7	C3c concentration (4), Ham weight (3), Meat color-L (3), Actinobacillus pleuropneumoniae susceptibility (2), Cooking loss (2), Estimated carcass lean content (2), Shear force (2), Water holding capacity (2), Average daily gain (1), Backfat at last rib (1), Belly meat content (1), Body temperature (1), Body weight (46 days) (1), Carcass weight (hot) (1), Change in Mycoplasma hyopneumoniae antibody…
Asian wild boars	284	3	ASGA0096844	6466085	6.37-6.57	-0.974597	ssc-mir-9796, ENSSSCG00000007622, CPSF4, ENSSSCG00000034019, ZNF394, ZKSCAN5, ZNF789, FAM200A, ENSSSCG00000007617, ENSSSCG00000031485, ENSSSCG00000043842, ZSCAN25	Carcass weight (hot) (2), 45 min-24 h pH decline (1), Abdominal fat weight (1), Body weight (end of test) (1), Carcass length (1), Corpus luteum number (1), Fat androstenone level (1), Gadoleic acid content (1), Lactate dehydrogenase level (1), Lauric acid content (1), Linolenic acid content (1), Loin muscle area (1), Meat color b* (1), Meat color chroma (1), Percentage giant fibers (1), Shear fo…
Asian wild boars	285	3	H3GA0056202	6495272	6.4-6.6	-1.39799	ssc-mir-9796, ENSSSCG00000034019, ZNF394, ZKSCAN5, ZNF789, FAM200A, ENSSSCG00000007617, ENSSSCG00000031485, ENSSSCG00000043842, ZSCAN25	Carcass weight (hot) (2), 45 min-24 h pH decline (1), Abdominal fat weight (1), Body weight (end of test) (1), Carcass length (1), Corpus luteum number (1), Fat androstenone level (1), Gadoleic acid content (1), Lactate dehydrogenase level (1), Lauric acid content (1), Linolenic acid content (1), Loin muscle area (1), Meat color b* (1), Meat color chroma (1), Percentage giant fibers (1), Shear fo…
Asian wild boars	286	3	MARC0004652	6498219	6.4-6.6	-1.22253	ssc-mir-9796, ZNF394, ZKSCAN5, ZNF789, FAM200A, ENSSSCG00000007617, ENSSSCG00000031485, ENSSSCG00000043842, ZSCAN25	Carcass weight (hot) (2), 45 min-24 h pH decline (1), Abdominal fat weight (1), Body weight (end of test) (1), Carcass length (1), Corpus luteum number (1), Fat androstenone level (1), Gadoleic acid content (1), Lactate dehydrogenase level (1), Lauric acid content (1), Linolenic acid content (1), Loin muscle area (1), Meat color b* (1), Meat color chroma (1), Percentage giant fibers (1), Shear fo…
Asian wild boars	287	3	ASGA0099354	6896539	6.8-7	-0.975383	ENSSSCG00000051105, ENSSSCG00000046268, ENSSSCG00000051777, CYP3A29, ENSSSCG00000038518, CEP20	Carcass weight (hot) (2), 45 min-24 h pH decline (1), Abdominal fat weight (1), Body weight (end of test) (1), Corpus luteum number (1), Gadoleic acid content (1), Lactate dehydrogenase level (1), Lauric acid content (1), Linolenic acid content (1), Loin muscle area (1), Meat color b* (1), Meat color chroma (1), Percentage giant fibers (1), Shear force (1), Teat number (1)
Asian wild boars	288	3	ASGA0089216	7076396	6.98-7.18	-1.30625	CEP20, MYH11, NDE1	Carcass weight (hot) (2), 45 min-24 h pH decline (1), Abdominal fat weight (1), Body weight (end of test) (1), Corpus luteum number (1), Gadoleic acid content (1), Lactate dehydrogenase level (1), Lauric acid content (1), Linolenic acid content (1), Loin muscle area (1), Meat color b* (1), Meat color chroma (1), Percentage giant fibers (1), Shear force (1), Teat number (1)
Asian wild boars	289	3	ALGA0112655	7080916	6.98-7.18	-1.27539	CEP20, MYH11, NDE1, MARF1	Carcass weight (hot) (2), 45 min-24 h pH decline (1), Abdominal fat weight (1), Body weight (end of test) (1), Corpus luteum number (1), Gadoleic acid content (1), Lactate dehydrogenase level (1), Lauric acid content (1), Linolenic acid content (1), Loin muscle area (1), Meat color b* (1), Meat color chroma (1), Percentage giant fibers (1), Shear force (1), Teat number (1)
Asian wild boars	290	3	DIAS0000110	7254803	7.15-7.35	-1.4377	NDE1, MARF1, BMERB1	Carcass weight (hot) (2), 45 min-24 h pH decline (1), Abdominal fat weight (1), Body weight (end of test) (1), Corpus luteum number (1), Gadoleic acid content (1), Lactate dehydrogenase level (1), Lauric acid content (1), Linolenic acid content (1), Loin muscle area (1), Meat color b* (1), Meat color chroma (1), Percentage giant fibers (1), Shear force (1), Teat number (1)
Asian wild boars	291	3	ASGA0092692	7267271	7.17-7.37	-1.21499	NDE1, MARF1, BMERB1	Carcass weight (hot) (2), 45 min-24 h pH decline (1), Abdominal fat weight (1), Body weight (end of test) (1), Corpus luteum number (1), Gadoleic acid content (1), Lactate dehydrogenase level (1), Lauric acid content (1), Linolenic acid content (1), Loin muscle area (1), Meat color b* (1), Meat color chroma (1), Percentage giant fibers (1), Shear force (1), Teat number (1)
Asian wild boars	292	3	H3GA0054943	7267547	7.17-7.37	-1.3876	NDE1, MARF1, BMERB1	Carcass weight (hot) (2), 45 min-24 h pH decline (1), Abdominal fat weight (1), Body weight (end of test) (1), Corpus luteum number (1), Gadoleic acid content (1), Lactate dehydrogenase level (1), Lauric acid content (1), Linolenic acid content (1), Loin muscle area (1), Meat color b* (1), Meat color chroma (1), Percentage giant fibers (1), Shear force (1), Teat number (1)
Asian wild boars	293	3	ALGA0121561	7321370	7.22-7.42	-1.4268	MARF1, BMERB1, PDXDC1	Carcass weight (hot) (2), 45 min-24 h pH decline (1), Abdominal fat weight (1), Body weight (end of test) (1), Corpus luteum number (1), Gadoleic acid content (1), Lactate dehydrogenase level (1), Lauric acid content (1), Linolenic acid content (1), Loin muscle area (1), Meat color b* (1), Meat color chroma (1), Percentage giant fibers (1), Shear force (1), Teat number (1)
Asian wild boars	294	3	MARC0044175	7384116	7.28-7.48	-1.08273	BMERB1, PDXDC1, ENSSSCG00000032056	Carcass weight (hot) (2), 45 min-24 h pH decline (1), Abdominal fat weight (1), Body weight (end of test) (1), Corpus luteum number (1), Gadoleic acid content (1), Lactate dehydrogenase level (1), Lauric acid content (1), Linolenic acid content (1), Loin muscle area (1), Meat color b* (1), Meat color chroma (1), Percentage giant fibers (1), Shear force (1), Teat number (1)
Asian wild boars	295	3	ASGA0099095	7426414	7.33-7.53	-1.08273	BMERB1, PDXDC1, ENSSSCG00000032056, NTAN1	Carcass weight (hot) (2), 45 min-24 h pH decline (1), Abdominal fat weight (1), Body weight (end of test) (1), Corpus luteum number (1), Gadoleic acid content (1), Lactate dehydrogenase level (1), Lauric acid content (1), Linolenic acid content (1), Loin muscle area (1), Meat color b* (1), Meat color chroma (1), Percentage giant fibers (1), Shear force (1), Teat number (1)
Asian wild boars	296	3	ASGA0087646	7446890	7.35-7.55	-1.15545	BMERB1, PDXDC1, ENSSSCG00000032056, NTAN1, RRN3	Carcass weight (hot) (2), 45 min-24 h pH decline (1), Abdominal fat weight (1), Body weight (end of test) (1), Corpus luteum number (1), Gadoleic acid content (1), Lactate dehydrogenase level (1), Lauric acid content (1), Linolenic acid content (1), Loin muscle area (1), Meat color b* (1), Meat color chroma (1), Percentage giant fibers (1), Shear force (1), Teat number (1)
Asian wild boars	297	3	DIAS0000907	7527395	7.43-7.63	-1.26035	U6, PDXDC1, ENSSSCG00000032056, NTAN1, RRN3, ENSSSCG00000040260, PLA2G10	Carcass weight (hot) (2), 45 min-24 h pH decline (1), Abdominal fat weight (1), Body weight (end of test) (1), Corpus luteum number (1), Gadoleic acid content (1), Lactate dehydrogenase level (1), Lauric acid content (1), Linolenic acid content (1), Loin muscle area (1), Meat color b* (1), Meat color chroma (1), Percentage giant fibers (1), Shear force (1), Teat number (1)
Asian wild boars	298	3	MARC0088651	9431382	9.33-9.53	-1.00907	CUX1	Carcass weight (hot) (2), 45 min-24 h pH decline (1), Abdominal fat weight (1), Body weight (birth) (1), Body weight (end of test) (1), Calcium level (1), Corpus luteum number (1), Gadoleic acid content (1), Lactate dehydrogenase level (1), Lauric acid content (1), Linolenic acid content (1), Loin muscle area (1), Meat color b* (1), Meat color chroma (1), Percentage giant fibers (1), Shear force …
Asian wild boars	299	3	ASGA0094123	21890625	21.79-21.99	-1.01018	CACNG3, ENSSSCG00000050212	Average daily gain (5), Carcass length (3), Corpus luteum number (3), PH for Longissmus dorsi (3), Blood pH (2), Body weight (birth) (2), Carcass weight (hot) (2), Nonfunctional nipples (2), 45 min-24 h pH decline (1), Abdominal fat weight (1), Backfat at last rib (1), backfat at P2 position (1), Backfat at tenth rib (1), Body weight (end of test) (1), Body weight (slaughter) (1), Carcass tempera…
Asian wild boars	300	3	ALGA0018016	21978635	21.88-22.08	-1.01814	CACNG3, ENSSSCG00000050212, PRKCB	Average daily gain (5), Carcass length (3), Corpus luteum number (3), PH for Longissmus dorsi (3), Blood pH (2), Body weight (birth) (2), Carcass weight (hot) (2), Nonfunctional nipples (2), 45 min-24 h pH decline (1), Abdominal fat weight (1), Average backfat thickness (1), Backfat at last rib (1), backfat at P2 position (1), Backfat at tenth rib (1), Body weight (end of test) (1), Body weight (…
Asian wild boars	301	3	MARC0031205	75861567	75.76-75.96	-1.04215	ENSSSCG00000045305, ENSSSCG00000045708	CD3-negative CD8-negative leukocyte percentage (3), Teat number (3), Dressing percentage (2), Meat color b* (2), pH 45 minutes post mortem (2), Shear force (2), Average backfat thickness (1), Average daily gain (1), Backfat thickness between 3rd and 4th rib (1), Backfat weight (1), Base excess (1), Body weight (3 weeks) (1), Body weight (34 weeks) (1), Body weight (end of test) (1), Bone mineral …
Asian wild boars	302	3	ALGA0122760	75939223	75.84-76.04	-1.20688	ENSSSCG00000045708	CD3-negative CD8-negative leukocyte percentage (4), Teat number (3), Dressing percentage (2), Meat color b* (2), pH 45 minutes post mortem (2), Shear force (2), Average backfat thickness (1), Average daily gain (1), Backfat thickness between 3rd and 4th rib (1), Backfat weight (1), Base excess (1), Body weight (3 weeks) (1), Body weight (34 weeks) (1), Body weight (end of test) (1), Bone mineral …
Asian wild boars	303	3	ALGA0110385	75949906	75.85-76.05	-1.0383	ENSSSCG00000045708	CD3-negative CD8-negative leukocyte percentage (4), Teat number (3), Dressing percentage (2), Meat color b* (2), pH 45 minutes post mortem (2), Shear force (2), Average backfat thickness (1), Average daily gain (1), Backfat thickness between 3rd and 4th rib (1), Backfat weight (1), Base excess (1), Body weight (3 weeks) (1), Body weight (34 weeks) (1), Body weight (end of test) (1), Bone mineral …
Asian wild boars	304	4	ASGA0019105	28503623	28.4-28.6	-1.126	ENSSSCG00000048564, ENSSSCG00000049274, TRHR	Average daily gain (8), PH for Longissmus dorsi (5), Backfat at last rib (4), Loin muscle area (4), Backfat at tenth rib (3), Backfat weight (3), Dressing percentage (3), Percentage type IIb fibers (3), Teat number (3), Average backfat thickness (2), Drip loss (2), Intramuscular fat content (2), Linoleic acid content (2), Abdominal fat percentage (1), Backfat at last lumbar (1), Backfat at mid-ba…
Asian wild boars	305	4	ALGA0024245	28535916	28.44-28.64	-1.09411	ENSSSCG00000048564, ENSSSCG00000049274, TRHR	Average daily gain (8), PH for Longissmus dorsi (7), Backfat at last rib (4), Loin muscle area (4), Backfat at tenth rib (3), Backfat weight (3), Dressing percentage (3), Percentage type IIb fibers (3), Teat number (3), Average backfat thickness (2), Drip loss (2), Intramuscular fat content (2), Linoleic acid content (2), Abdominal fat percentage (1), Backfat at last lumbar (1), Backfat at mid-ba…
Asian wild boars	306	4	ASGA0019108	28564612	28.46-28.66	-1.08918	ENSSSCG00000048564, ENSSSCG00000049274, TRHR	PH for Longissmus dorsi (9), Average daily gain (8), Backfat at last rib (4), Loin muscle area (4), Backfat at tenth rib (3), Backfat weight (3), Dressing percentage (3), Percentage type IIb fibers (3), Teat number (3), Average backfat thickness (2), Drip loss (2), Intramuscular fat content (2), Linoleic acid content (2), Abdominal fat percentage (1), Backfat at last lumbar (1), Backfat at mid-ba…
Asian wild boars	307	4	H3GA0012523	34655949	34.56-34.76	-0.988948	ENSSSCG00000046057, UBR5	Average daily gain (8), Backfat at last rib (4), Loin muscle area (4), Backfat at tenth rib (3), Backfat weight (3), Dressing percentage (3), Percentage type IIb fibers (3), Average backfat thickness (2), Cervical vertebra length (2), Drip loss (2), Ham weight (2), Intramuscular fat content (2), Linoleic acid content (2), Teat number (2), Abdominal fat percentage (1), Backfat at last lumbar (1), …
Asian wild boars	308	4	INRA0013662	34848068	34.75-34.95	-1.01685	UBR5, RRM2B, NCALD	Average daily gain (8), Backfat at last rib (4), Loin muscle area (4), Backfat at tenth rib (3), Backfat weight (3), Dressing percentage (3), Percentage type IIb fibers (3), Average backfat thickness (2), Cervical vertebra length (2), Drip loss (2), Ham weight (2), Intramuscular fat content (2), Linoleic acid content (2), Teat number (2), Abdominal fat percentage (1), Backfat at last lumbar (1), …
Asian wild boars	309	4	ALGA0025367	61586672	61.49-61.69	-1.0246	ENSSSCG00000049376, GDAP1, JPH1	Average daily gain (19), Average backfat thickness (9), Carcass length (8), Body weight (birth) (4), Abdominal fat weight (3), backfat at P2 position (3), Carcass weight (hot) (3), Fat androstenone level (3), Intramuscular fat content (3), Adipocyte diameter (2), Backfat at last rib (2), Backfat at mid-back (2), Belly weight (2), body weight (17 weeks) (2), Body weight (end of test) (2), Body wei…
Asian wild boars	310	4	ASGA0019836	61598528	61.5-61.7	-0.970246	ENSSSCG00000049376, GDAP1, JPH1	Average daily gain (19), Average backfat thickness (9), Carcass length (8), Body weight (birth) (4), Abdominal fat weight (3), backfat at P2 position (3), Carcass weight (hot) (3), Fat androstenone level (3), Intramuscular fat content (3), Adipocyte diameter (2), Backfat at last rib (2), Backfat at mid-back (2), Belly weight (2), body weight (17 weeks) (2), Body weight (end of test) (2), Body wei…
Asian wild boars	311	4	MARC0074347	61712280	61.61-61.81	-1.03053	ENSSSCG00000043466, JPH1	Average daily gain (19), Average backfat thickness (9), Carcass length (7), Body weight (birth) (4), Abdominal fat weight (3), backfat at P2 position (3), Carcass weight (hot) (3), Fat androstenone level (3), Intramuscular fat content (3), Adipocyte diameter (2), Backfat at last rib (2), Backfat at mid-back (2), Belly weight (2), body weight (17 weeks) (2), Body weight (end of test) (2), Body wei…
Asian wild boars	312	5	ALGA0032335	62562447	62.46-62.66	-1.05097	ENSSSCG00000048225, A2M, KLRG1, M6PR, PHC1, A2ML1	Average backfat thickness (4), Meat color b* (4), Backfat at mid-back (3), Ear erectness (3), pH 24 hr post-mortem (loin) (3), backfat above muscle dorsi (2), Backfat at first rib (2), Ear area (2), Ear weight (2), Linoleic acid content (2), Shoulder external fat weight (2), Shoulder subcutaneous fat thickness (2), Average daily gain (1), Backfat at rump (1), body weight (10 weeks) (1), Body weig…
Asian wild boars	313	5	MARC0089786	62613137	62.51-62.71	-0.982985	ENSSSCG00000048225, KLRG1, M6PR, PHC1, A2ML1, RIMKLB	Average backfat thickness (4), Meat color b* (4), Backfat at mid-back (3), Ear erectness (3), pH 24 hr post-mortem (loin) (3), backfat above muscle dorsi (2), Backfat at first rib (2), Ear area (2), Ear weight (2), Linoleic acid content (2), Shoulder external fat weight (2), Shoulder subcutaneous fat thickness (2), Backfat at rump (1), Body height (1), body weight (10 weeks) (1), Body weight (20 …
Asian wild boars	314	5	MARC0006675	62763317	62.66-62.86	-1.05958	ENSSSCG00000048225, RIMKLB, MFAP5, AICDA, APOBEC1, GDF3	Average backfat thickness (4), Meat color b* (4), Backfat at mid-back (3), Ear erectness (3), pH 24 hr post-mortem (loin) (3), backfat above muscle dorsi (2), Backfat at first rib (2), Ear area (2), Ear weight (2), Linoleic acid content (2), Shoulder external fat weight (2), Shoulder subcutaneous fat thickness (2), Backfat at rump (1), Body height (1), body weight (10 weeks) (1), Body weight (20 …
Asian wild boars	315	5	M1GA0026700	65047600	64.95-65.15	-1.04342	VWF, NTF3	Meat color b* (4), Backfat at mid-back (3), Ear erectness (3), backfat above muscle dorsi (2), Carcass temperature (24 hr post-mortem) (2), Ear area (2), Ear weight (2), Loin muscle area (2), Meat color OPTO (2), pH 24 hr post-mortem (loin) (2), Shoulder subcutaneous fat thickness (2), Alkaline phosphatase activity (1), Average backfat thickness (1), Average daily gain (1), Backfat at first rib (…
Asian wild boars	316	5	ALGA0121100	65058807	64.96-65.16	-1.27663	VWF, NTF3	Meat color b* (4), Backfat at mid-back (3), Ear erectness (3), backfat above muscle dorsi (2), Carcass temperature (24 hr post-mortem) (2), Ear area (2), Ear weight (2), Loin muscle area (2), Meat color OPTO (2), pH 24 hr post-mortem (loin) (2), Shoulder subcutaneous fat thickness (2), Alkaline phosphatase activity (1), Average backfat thickness (1), Average daily gain (1), Backfat at first rib (…
Asian wild boars	317	5	ALGA0115081	65109000	65.01-65.21	-1.0057	NTF3	Meat color b* (4), Backfat at mid-back (3), Ear erectness (3), backfat above muscle dorsi (2), Carcass temperature (24 hr post-mortem) (2), Ear area (2), Ear weight (2), Loin muscle area (2), Meat color OPTO (2), pH 24 hr post-mortem (loin) (2), Shoulder subcutaneous fat thickness (2), Alkaline phosphatase activity (1), Average backfat thickness (1), Average daily gain (1), Backfat at first rib (…
Asian wild boars	318	5	H3GA0016710	68986399	68.89-69.09	-0.998177	CACNA2D4, DCP1B, ENSSSCG00000039585, ENSSSCG00000027725	Meat color b* (4), Backfat at mid-back (3), Ear erectness (3), backfat above muscle dorsi (2), Carcass temperature (24 hr post-mortem) (2), Cervical vertebra length (2), Ear area (2), Ear weight (2), Loin muscle area (2), Meat color OPTO (2), pH 24 hr post-mortem (loin) (2), Shoulder subcutaneous fat thickness (2), Unsaturated fatty acid content (2), Alkaline phosphatase activity (1), Arachidic a…
Asian wild boars	319	5	ASGA0026910	94284630	94.18-94.38	-0.960536	TMTC3, CEP290	Iris pigmentation (3), Meat color-L (3), Average backfat thickness (2), Backfat at last lumbar (2), Backfat at last rib (2), pH 24 hr post-mortem (loin) (2), Shoulder subcutaneous fat thickness (2), Activity during lying (1), Arachidic acid content (1), Average daily gain (1), backfat above muscle dorsi (1), Backfat at mid-back (1), Carcass length (1), Carcass weight (hot) (1), Cholesterol level …
Asian wild boars	320	6	ASGA0102523	67910441	67.81-68.01	-1.09103	CAMTA1	Average backfat thickness (7), Average daily gain (5), Conductivity 24 hours post-mortem (5), Conductivity 45 minutes post-mortem (4), Intramuscular fat content (4), Meat color a* (4), Backfat at last rib (3), Dressing percentage (3), Lean meat percentage (3), Loin muscle area (3), pH 45 minutes post mortem (3), Actinobacillus pleuropneumoniae susceptibility (2), Alkaline phosphatase activity (2)…
Asian wild boars	321	6	MARC0042821	68032093	67.93-68.13	-1.08285	CAMTA1	Average backfat thickness (6), Conductivity 24 hours post-mortem (5), Average daily gain (4), Conductivity 45 minutes post-mortem (4), Intramuscular fat content (4), Meat color a* (4), Backfat at last rib (3), Dressing percentage (3), Lean meat percentage (3), Loin muscle area (3), pH 45 minutes post mortem (3), Actinobacillus pleuropneumoniae susceptibility (2), Alkaline phosphatase activity (2)…
Asian wild boars	322	6	MARC0067004	68038039	67.94-68.14	-1.05244	CAMTA1	Average backfat thickness (6), Conductivity 24 hours post-mortem (5), Average daily gain (4), Conductivity 45 minutes post-mortem (4), Intramuscular fat content (4), Meat color a* (4), Backfat at last rib (3), Dressing percentage (3), Lean meat percentage (3), Loin muscle area (3), pH 45 minutes post mortem (3), Actinobacillus pleuropneumoniae susceptibility (2), Alkaline phosphatase activity (2)…
Asian wild boars	323	6	DIAS0000185	77796855	77.7-77.9	-0.973507	ENSSSCG00000051473, UBR4, EMC1, MRTO4, AKR7A2, SLC66A1, CAPZB	Neutrophil count (8), Intramuscular fat content (7), Average backfat thickness (6), Average daily gain (6), Conductivity 45 minutes post-mortem (6), Loin muscle area (6), Backfat at last rib (5), Conductivity 24 hours post-mortem (5), PH for Longissmus dorsi (5), Meat color a* (4), Carcass length (3), Carcass weight (hot) (3), Dressing percentage (3), Empty body protein content (3), Fat-cuts perc…
Asian wild boars	324	6	DIAS0000184	77797014	77.7-77.9	-0.991918	ENSSSCG00000051473, UBR4, EMC1, MRTO4, AKR7A2, SLC66A1, CAPZB	Neutrophil count (8), Intramuscular fat content (7), Average backfat thickness (6), Average daily gain (6), Conductivity 45 minutes post-mortem (6), Loin muscle area (6), Backfat at last rib (5), Conductivity 24 hours post-mortem (5), PH for Longissmus dorsi (5), Meat color a* (4), Carcass length (3), Carcass weight (hot) (3), Dressing percentage (3), Empty body protein content (3), Fat-cuts perc…
Asian wild boars	325	6	DIAS0000187	77814710	77.71-77.91	-1.04066	EMC1, MRTO4, AKR7A2, SLC66A1, CAPZB	Neutrophil count (8), Intramuscular fat content (7), Average backfat thickness (6), Average daily gain (6), Conductivity 45 minutes post-mortem (6), Loin muscle area (6), Backfat at last rib (5), Conductivity 24 hours post-mortem (5), PH for Longissmus dorsi (5), Meat color a* (4), Carcass length (3), Carcass weight (hot) (3), Dressing percentage (3), Empty body protein content (3), Fat-cuts perc…
Asian wild boars	326	6	ASGA0029119	104888845	104.79-104.99	-0.953755	U6, ENSSSCG00000044928	Backfat at last rib (9), Backfat at tenth rib (8), Intramuscular fat content (8), Loin muscle area (7), Fat area percentage in carcass (5), muscle protein percentage (3), Average backfat thickness (2), Carcass length (2), Carcass weight (hot) (2), Daily feed intake (2), Empty body lipid content (2), Fat weight (total) (2), Ham weight (2), Muscle moisture percentage (2), Teat number (2), Age at pu…
Asian wild boars	327	6	ALGA0036266	105026365	104.93-105.13	-1.09062	ENSSSCG00000044928	Backfat at last rib (9), Backfat at tenth rib (8), Intramuscular fat content (8), Loin muscle area (7), Fat area percentage in carcass (5), muscle protein percentage (3), Average backfat thickness (2), Carcass length (2), Carcass weight (hot) (2), Daily feed intake (2), Empty body lipid content (2), Fat weight (total) (2), Ham weight (2), Muscle moisture percentage (2), Teat number (2), Age at pu…
Asian wild boars	328	6	H3GA0018624	105099317	105-105.2	-1.06994	ENSSSCG00000050802	Backfat at last rib (9), Backfat at tenth rib (8), Intramuscular fat content (8), Loin muscle area (7), Fat area percentage in carcass (6), muscle protein percentage (3), Average backfat thickness (2), Carcass length (2), Carcass weight (hot) (2), Daily feed intake (2), Empty body lipid content (2), Fat weight (total) (2), Ham weight (2), Muscle moisture percentage (2), Teat number (2), Age at pu…
Asian wild boars	329	6	INRA0021934	105180811	105.08-105.28	-1.11694	U2, ENSSSCG00000050802	Backfat at last rib (9), Backfat at tenth rib (8), Intramuscular fat content (8), Loin muscle area (7), Fat area percentage in carcass (6), muscle protein percentage (3), Average backfat thickness (2), Carcass length (2), Carcass weight (hot) (2), Daily feed intake (2), Empty body lipid content (2), Fat weight (total) (2), Ham weight (2), Muscle moisture percentage (2), Teat number (2), Age at pu…
Asian wild boars	330	6	MARC0030807	105346250	105.25-105.45	-0.965808	ADCYAP1	Backfat at last rib (9), Backfat at tenth rib (8), Intramuscular fat content (8), Loin muscle area (7), Fat area percentage in carcass (6), muscle protein percentage (3), Average backfat thickness (2), Carcass length (2), Carcass weight (hot) (2), Daily feed intake (2), Empty body lipid content (2), Fat weight (total) (2), Ham weight (2), Muscle moisture percentage (2), Teat number (2), Age at pu…
Asian wild boars	331	6	ASGA0084803	105350960	105.25-105.45	-0.953707	ADCYAP1, ENSSSCG00000040699	Backfat at last rib (9), Backfat at tenth rib (8), Intramuscular fat content (8), Loin muscle area (7), Fat area percentage in carcass (6), muscle protein percentage (3), Average backfat thickness (2), Carcass length (2), Carcass weight (hot) (2), Daily feed intake (2), Empty body lipid content (2), Fat weight (total) (2), Ham weight (2), Muscle moisture percentage (2), Teat number (2), Age at pu…
Asian wild boars	332	6	ALGA0114685	105370753	105.27-105.47	-1.02608	ADCYAP1, ENSSSCG00000040699	Backfat at last rib (9), Backfat at tenth rib (8), Intramuscular fat content (8), Loin muscle area (7), Fat area percentage in carcass (6), muscle protein percentage (3), Average backfat thickness (2), Carcass length (2), Carcass weight (hot) (2), Daily feed intake (2), Empty body lipid content (2), Fat weight (total) (2), Ham weight (2), Muscle moisture percentage (2), Teat number (2), Age at pu…
Asian wild boars	333	6	MARC0013237	107799718	107.7-107.9	-0.997462	ENSSSCG00000003704	Fat area percentage in carcass (11), Backfat at last rib (9), Backfat at tenth rib (8), Intramuscular fat content (8), Loin muscle area (6), Average backfat thickness (3), muscle protein percentage (3), Carcass length (2), Carcass weight (hot) (2), Daily feed intake (2), Empty body lipid content (2), Fat weight (total) (2), Ham weight (2), Leptin level (2), Teat number (2), Age at puberty (1), Al…
Asian wild boars	334	6	ALGA0011086	127898715	127.8-128	-1.09251	KCNG2, SLC66A2, HSBP1L1, TXNL4A	Backfat at last rib (10), Backfat at tenth rib (10), Intramuscular fat content (8), Loin muscle area (6), Fat area percentage in carcass (4), Muscle moisture percentage (4), muscle protein percentage (4), Average backfat thickness (3), Teat number (3), Carcass temperature (24 hr post-mortem) (2), Carcass weight (hot) (2), Daily feed intake (2), Empty body lipid content (2), Fat weight (total) (2)…
Asian wild boars	335	6	ALGA0011084	127913089	127.81-128.01	-1.04619	KCNG2, SLC66A2, HSBP1L1, TXNL4A, ENSSSCG00000038475	Backfat at last rib (10), Backfat at tenth rib (10), Intramuscular fat content (8), Loin muscle area (6), Fat area percentage in carcass (4), Muscle moisture percentage (4), muscle protein percentage (4), Average backfat thickness (3), Teat number (3), Carcass temperature (24 hr post-mortem) (2), Carcass weight (hot) (2), Daily feed intake (2), Empty body lipid content (2), Fat weight (total) (2)…
Asian wild boars	336	6	ALGA0011079	127935671	127.84-128.04	-1.13123	KCNG2, SLC66A2, HSBP1L1, TXNL4A, ENSSSCG00000038475, ADNP2, RBFA	Backfat at last rib (10), Backfat at tenth rib (10), Intramuscular fat content (8), Loin muscle area (6), Fat area percentage in carcass (4), Muscle moisture percentage (4), muscle protein percentage (4), Average backfat thickness (3), Teat number (3), Carcass temperature (24 hr post-mortem) (2), Carcass weight (hot) (2), Daily feed intake (2), Empty body lipid content (2), Fat weight (total) (2)…
Asian wild boars	337	6	MARC0002246	128234052	128.13-128.33	-1.04385	PARD6G	Intramuscular fat content (5), Average backfat thickness (3), Backfat at last rib (3), Loin muscle area (3), Muscle moisture percentage (3), Teat number (3), Backfat at tenth rib (2), Shoulder meat weight (2), Alkaline phosphatase activity (1), Body temperature (1), body weight (10 weeks) (1), Body weight (3 weeks) (1), Body weight (end of test) (1), Carcass temperature (24 hr post-mortem) (1), C…
Asian wild boars	338	6	ALGA0120257	129477727	129.38-129.58	-1.08983	ENSSSCG00000041891, SAMD13, ENSSSCG00000044862, PRKACB	Intramuscular fat content (5), Average backfat thickness (3), Backfat at last rib (3), Loin muscle area (3), Muscle moisture percentage (3), Backfat at tenth rib (2), Shoulder meat weight (2), Teat number (2), Alkaline phosphatase activity (1), Body temperature (1), body weight (10 weeks) (1), Body weight (3 weeks) (1), Body weight (end of test) (1), Carcass temperature (24 hr post-mortem) (1), C…
Asian wild boars	339	6	INRA0022204	129810563	129.71-129.91	-1.11559	TTLL7, ENSSSCG00000046184	Intramuscular fat content (5), Average backfat thickness (3), Backfat at last rib (3), Muscle moisture percentage (3), Backfat at tenth rib (2), Loin muscle area (2), Shoulder meat weight (2), Teat number (2), Alkaline phosphatase activity (1), Body temperature (1), body weight (10 weeks) (1), Body weight (3 weeks) (1), Body weight (end of test) (1), Carcass temperature (24 hr post-mortem) (1), C…
Asian wild boars	340	6	MARC0071162	131244998	131.14-131.34	-1.02875	--	Intramuscular fat content (4), Average backfat thickness (3), Backfat at last rib (3), Backfat at tenth rib (3), Muscle moisture percentage (3), Loin muscle area (2), Shoulder meat weight (2), Teat number (2), Alkaline phosphatase activity (1), Body temperature (1), body weight (10 weeks) (1), Body weight (3 weeks) (1), Body weight (end of test) (1), Carcass temperature (24 hr post-mortem) (1), C…
Asian wild boars	341	6	ALGA0036718	131300502	131.2-131.4	-0.978056	--	Intramuscular fat content (4), Average backfat thickness (3), Backfat at last rib (3), Backfat at tenth rib (3), Muscle moisture percentage (3), Loin muscle area (2), Shoulder meat weight (2), Teat number (2), Alkaline phosphatase activity (1), Body temperature (1), body weight (10 weeks) (1), Body weight (3 weeks) (1), Body weight (end of test) (1), Carcass temperature (24 hr post-mortem) (1), C…
Asian wild boars	342	6	H3GA0056760	131306707	131.21-131.41	-0.978056	--	Backfat at tenth rib (4), Intramuscular fat content (4), Average backfat thickness (3), Backfat at last rib (3), Muscle moisture percentage (3), Loin muscle area (2), Shoulder meat weight (2), Teat number (2), Alkaline phosphatase activity (1), Body temperature (1), body weight (10 weeks) (1), Body weight (3 weeks) (1), Body weight (end of test) (1), Carcass temperature (24 hr post-mortem) (1), C…
Asian wild boars	343	6	H3GA0053237	131343400	131.24-131.44	-1.15648	--	Backfat at tenth rib (4), Intramuscular fat content (4), Average backfat thickness (3), Backfat at last rib (3), Muscle moisture percentage (3), Loin muscle area (2), Shoulder meat weight (2), Teat number (2), Alkaline phosphatase activity (1), Body temperature (1), body weight (10 weeks) (1), Body weight (3 weeks) (1), Body weight (end of test) (1), Carcass temperature (24 hr post-mortem) (1), C…
Asian wild boars	344	6	H3GA0018809	131381466	131.28-131.48	-0.976529	--	Backfat at tenth rib (5), Intramuscular fat content (4), Average backfat thickness (3), Backfat at last rib (3), Muscle moisture percentage (3), Loin muscle area (2), Shoulder meat weight (2), Teat number (2), Alkaline phosphatase activity (1), Body temperature (1), body weight (10 weeks) (1), Body weight (3 weeks) (1), Body weight (end of test) (1), Carcass temperature (24 hr post-mortem) (1), C…
Asian wild boars	345	6	ALGA0036729	131459409	131.36-131.56	-0.986274	--	Backfat at tenth rib (5), Intramuscular fat content (4), Average backfat thickness (3), Backfat at last rib (3), Muscle moisture percentage (3), Loin muscle area (2), Shoulder meat weight (2), Teat number (2), Alkaline phosphatase activity (1), Body temperature (1), body weight (10 weeks) (1), Body weight (3 weeks) (1), Body weight (end of test) (1), Carcass temperature (24 hr post-mortem) (1), C…
Asian wild boars	346	6	DRGA0006772	131494977	131.39-131.59	-1.09761	--	Backfat at tenth rib (4), Intramuscular fat content (4), Average backfat thickness (3), Backfat at last rib (3), Muscle moisture percentage (3), Loin muscle area (2), Shoulder meat weight (2), Teat number (2), Alkaline phosphatase activity (1), Body temperature (1), body weight (10 weeks) (1), Body weight (3 weeks) (1), Body weight (end of test) (1), Carcass temperature (24 hr post-mortem) (1), C…
Asian wild boars	347	6	ASGA0098556	131692557	131.59-131.79	-1.14608	ADGRL2, ENSSSCG00000051159	Backfat at tenth rib (6), Intramuscular fat content (4), Average backfat thickness (3), Backfat at last rib (3), Muscle moisture percentage (3), Loin muscle area (2), Shoulder meat weight (2), Teat number (2), Alkaline phosphatase activity (1), Body temperature (1), body weight (10 weeks) (1), Body weight (end of test) (1), Carcass temperature (24 hr post-mortem) (1), Cholesterol level (1), Gait …
Asian wild boars	348	6	MARC0006461	131708078	131.61-131.81	-1.01907	ADGRL2, ENSSSCG00000051159	Backfat at tenth rib (6), Intramuscular fat content (4), Average backfat thickness (3), Backfat at last rib (3), Muscle moisture percentage (3), Loin muscle area (2), Shoulder meat weight (2), Teat number (2), Alkaline phosphatase activity (1), Body temperature (1), body weight (10 weeks) (1), Body weight (end of test) (1), Carcass temperature (24 hr post-mortem) (1), Cholesterol level (1), Gait …
Asian wild boars	349	6	ALGA0116715	131715732	131.62-131.82	-1.04724	ADGRL2, ENSSSCG00000051159	Backfat at tenth rib (6), Intramuscular fat content (4), Average backfat thickness (3), Backfat at last rib (3), Muscle moisture percentage (3), Loin muscle area (2), Shoulder meat weight (2), Teat number (2), Alkaline phosphatase activity (1), Body temperature (1), body weight (10 weeks) (1), Body weight (end of test) (1), Carcass temperature (24 hr post-mortem) (1), Cholesterol level (1), Gait …
Asian wild boars	350	6	DRGA0006970	151177245	151.08-151.28	-0.957015	NFIA, ENSSSCG00000033042	Intramuscular fat content (3), Days to 100 kg (1), Number of mummified pigs (1), Teat number (1)
Asian wild boars	351	6	ASGA0029775	151265520	151.17-151.37	-0.978722	NFIA, ENSSSCG00000033042	Intramuscular fat content (3), Lauric acid content (1), Number of mummified pigs (1), Teat number (1)
Asian wild boars	352	6	ALGA0037532	156678392	156.58-156.78	-0.998627	ENSSSCG00000041743, ENSSSCG00000050059, ENSSSCG00000042401	Loin muscle area (1), Loin weight (1), muscle protein percentage (1), Shoulder weight (1), Teat number (1)
Asian wild boars	353	6	ALGA0037534	156707408	156.61-156.81	-1.1189	ENSSSCG00000041743, ENSSSCG00000050059, ENSSSCG00000042401	Loin muscle area (1), Loin weight (1), muscle protein percentage (1), Shoulder weight (1), Teat number (1)
Asian wild boars	354	6	ASGA0030016	156761263	156.66-156.86	-1.04882	ENSSSCG00000041743, ENSSSCG00000050059, ENSSSCG00000050983, ENSSSCG00000042401	Loin muscle area (1), Loin weight (1), muscle protein percentage (1), Shoulder weight (1), Teat number (1)
Asian wild boars	355	6	ASGA0030017	156818363	156.72-156.92	-1.12256	ENSSSCG00000041743, ENSSSCG00000050059, ENSSSCG00000050983, ENSSSCG00000047457, ENSSSCG00000042401	Days to 100 kg (2), Loin muscle area (1), Loin weight (1), muscle protein percentage (1), Teat number (1)
Asian wild boars	356	6	ASGA0030028	156911955	156.81-157.01	-0.95634	ENSSSCG00000050983, ENSSSCG00000047457, ENSSSCG00000044337, ENSSSCG00000042401, ENSSSCG00000047996	Days to 100 kg (4), Loin muscle area (1), Loin weight (1), muscle protein percentage (1), Teat number (1)
Asian wild boars	357	6	ASGA0030029	156923760	156.82-157.02	-0.992359	ENSSSCG00000047457, ENSSSCG00000044337, ENSSSCG00000042401, ENSSSCG00000047996	Days to 100 kg (4), Loin muscle area (1), Loin weight (1), muscle protein percentage (1), Teat number (1)
Asian wild boars	358	6	ALGA0110196	156995515	156.9-157.1	-0.979111	ENSSSCG00000047457, ENSSSCG00000044337, ENSSSCG00000046729, ENSSSCG00000047996	Days to 100 kg (4), Loin muscle area (1), Loin weight (1), muscle protein percentage (1), Teat number (1)
Asian wild boars	359	7	M1GA0027025	8317292	8.22-8.42	-1.07547	ADTRP, ENSSSCG00000041448	Average daily gain (4), Backfat at last rib (3), Meat color score (2), muscle protein percentage (2), Salmonella count in liver (2), Average backfat thickness (1), Backfat at tenth rib (1), Bilirubin level (1), Carcass length (1), Carcass weight (hot) (1), CO2 partial pressure (1), Lean meat percentage (1), Loin muscle area (1), Loin muscle depth (1), Meat color-L (1), Mycoplasma hyopneumoniae an…
Asian wild boars	360	7	ALGA0038434	8469819	8.37-8.57	-1.02434	ENSSSCG00000042606, ENSSSCG00000047036, ENSSSCG00000044455, HIVEP1	Average daily gain (4), Backfat at last rib (3), Loin muscle area (2), Meat color score (2), muscle protein percentage (2), Salmonella count in liver (2), Average backfat thickness (1), Backfat at first rib (1), Backfat at tenth rib (1), Backfat between 6th and 7th ribs (1), Bilirubin level (1), Carcass length (1), Carcass weight (hot) (1), Carcass width (minimum) (1), CO2 partial pressure (1), L…
Asian wild boars	361	7	ASGA0031031	8550307	8.45-8.65	-0.972788	ENSSSCG00000047036, ENSSSCG00000044455, HIVEP1	Average daily gain (4), Backfat at last rib (3), Loin muscle area (2), Meat color score (2), muscle protein percentage (2), Salmonella count in liver (2), Average backfat thickness (1), Backfat at first rib (1), Backfat at tenth rib (1), Backfat between 6th and 7th ribs (1), Bilirubin level (1), Carcass length (1), Carcass weight (hot) (1), Carcass width (minimum) (1), CO2 partial pressure (1), L…
Asian wild boars	362	7	INRA0025702	47440163	47.34-47.54	-1.01864	U6, ENSSSCG00000047190, CHRNA3, CHRNA5, PSMA4, HYKK, IREB2	Average backfat thickness (21), Average daily gain (18), Adipocyte diameter (11), Backfat at last rib (9), Carcass length (7), Conductivity 45 minutes post-mortem (6), Fat androstenone level (5), Ham weight (5), Loin muscle area (5), NADP-malate dehydrogenase activity (5), Shoulder subcutaneous fat thickness (5), Backfat at last lumbar (4), Backfat at mid-back (4), Leaf fat weight (4), backfat ab…
Asian wild boars	363	7	DIAS0004749	47486247	47.39-47.59	-0.990069	U6, CHRNA5, PSMA4, HYKK, IREB2	Average backfat thickness (21), Average daily gain (18), Adipocyte diameter (11), Backfat at last rib (9), Carcass length (7), Conductivity 45 minutes post-mortem (6), Fat androstenone level (5), Ham weight (5), Loin muscle area (5), NADP-malate dehydrogenase activity (5), Shoulder subcutaneous fat thickness (5), Backfat at last lumbar (4), Backfat at mid-back (4), Leaf fat weight (4), backfat ab…
Asian wild boars	364	7	DRGA0007600	47526194	47.43-47.63	-1.12945	PSMA4, HYKK, IREB2, CRABP1	Average backfat thickness (21), Average daily gain (18), Adipocyte diameter (11), Backfat at last rib (9), Carcass length (7), Conductivity 45 minutes post-mortem (6), Fat androstenone level (6), Ham weight (5), Loin muscle area (5), NADP-malate dehydrogenase activity (5), Shoulder subcutaneous fat thickness (5), Backfat at last lumbar (4), Backfat at mid-back (4), Leaf fat weight (4), backfat ab…
Asian wild boars	365	7	MARC0034834	47546061	47.45-47.65	-1.19749	PSMA4, HYKK, IREB2, CRABP1, WDR61	Average backfat thickness (21), Average daily gain (18), Adipocyte diameter (11), Backfat at last rib (9), Carcass length (7), Conductivity 45 minutes post-mortem (6), Fat androstenone level (6), Ham weight (5), Loin muscle area (5), NADP-malate dehydrogenase activity (5), Shoulder subcutaneous fat thickness (5), Backfat at last lumbar (4), Backfat at mid-back (4), Leaf fat weight (4), backfat ab…
Asian wild boars	366	7	ALGA0108021	47590004	47.49-47.69	-1.26919	IREB2, CRABP1, WDR61, DNAJA4	Average backfat thickness (21), Average daily gain (18), Adipocyte diameter (11), Backfat at last rib (9), Carcass length (7), Conductivity 45 minutes post-mortem (6), Fat androstenone level (6), Ham weight (5), Loin muscle area (5), NADP-malate dehydrogenase activity (5), Shoulder subcutaneous fat thickness (5), Backfat at last lumbar (4), Backfat at mid-back (4), Leaf fat weight (4), backfat ab…
[truncated: 86 more rows]

## Sheet: GLGS-WBA
Table S3. Gene annotation and QTL analysis of significant seletion signatures for Yunnan indigenous pigs and Asian wild boars via XP-EHH method.
[truncated: 453 more rows]

[truncated: 1 more sheets: SB-WBA]
