# Supplementary material for: Exploring the mechanism of artificial selection signature in Chinese indigenous pigs by leveraging multiple bioinformatics database tools
Source: BMC Genomics. 2023 Dec 5;24:743. doi: 10.1186/s12864-023-09848-7 (PMC10699062; doi:10.1186/s12864-023-09848-7)
Supplement: Supplementary file 1 — Additional file 1. Figures S1-S11 and Tables S1-S9. [file 12864_2023_9848_MOESM1_ESM.zip › 02_Supplementary files/Additional file 13_Table S4_Gene annotation of significant seletion signatures for Yunnan indigenous pigs and Asian wild boars via PCAdapt method..xlsx]

## Sheet: BS-WBA
Table S4. Gene annotation of significant seletion signatures for Yunnan indigenous pigs and Asian wild boars via PCAdapt method.
Group	Chr	Snp	Position(bp)	Region(Mb)	Genes
Baoshan pigs	1	1_373626	373626	0.27-0.47	ENSSSCG00000043002, ENSSSCG00000050193, ENSSSCG00000046031, ENSSSCG00000042397, ENSSSCG00000035944
Baoshan pigs	1	1_14379959	14379959	14.28-14.48	ESR1, ENSSSCG00000046251
Baoshan pigs	1	1_36232399	36232399	36.13-36.33	ENSSSCG00000042355
Baoshan pigs	1	1_36260032	36260032	36.16-36.36	ENSSSCG00000042137, ENSSSCG00000042355
Baoshan pigs	1	1_84586983	84586983	84.49-84.69	ENSSSCG00000046618, TENT5A
Baoshan pigs	1	1_94923415	94923415	94.82-95.02	ENSSSCG00000051009, ENSSSCG00000050905
Baoshan pigs	1	1_112432430	112432430	112.33-112.53	BNIP2, ENSSSCG00000004583, GCNT3
Baoshan pigs	1	1_117409280	117409280	117.31-117.51	UNC13C, ENSSSCG00000051452
Baoshan pigs	1	1_139938647	139938647	139.84-140.04	GABRG3
Baoshan pigs	1	1_139965223	139965223	139.87-140.07	ENSSSCG00000019280, GABRG3
Baoshan pigs	1	1_180466907	180466907	180.37-180.57	ENSSSCG00000045559, ENSSSCG00000043563, ATL1, SAV1, NIN
Baoshan pigs	1	1_185014776	185014776	184.91-185.11	KTN1
Baoshan pigs	1	1_187852669	187852669	187.75-187.95	ENSSSCG00000033445
Baoshan pigs	1	1_202846173	202846173	202.75-202.95	ENSSSCG00000049786
Baoshan pigs	1	1_205927361	205927361	205.83-206.03	ENSSSCG00000050114, ENSSSCG00000042200, BNC2
Baoshan pigs	1	1_205981839	205981839	205.88-206.08	ENSSSCG00000050114, BNC2
Baoshan pigs	1	1_214914997	214914997	214.81-215.01	ENSSSCG00000046128, ENSSSCG00000042982
Baoshan pigs	1	1_240056734	240056734	239.96-240.16	CORO2A, TBC1D2, GABBR2
Baoshan pigs	1	1_253502746	253502746	253.4-253.6	SNX30, SLC46A2
Baoshan pigs	1	1_270390248	270390248	270.29-270.49	NCS1, HMCN2
Baoshan pigs	2	2_10965056	10965056	10.87-11.07	ENSSSCG00000048308, ENSSSCG00000050927, PTGDR2, ENSSSCG00000013105, MS4A10, MS4A15, MS4A8, ENSSSCG00000031637
Baoshan pigs	2	2_14818464	14818464	14.72-14.92	ENSSSCG00000051000, ENSSSCG00000041814, U2, ENSSSCG00000019928, U6, PTPRJ, ENSSSCG00000044905, NUP160, FNBP4
Baoshan pigs	2	2_14910923	14910923	14.81-15.01	ENSSSCG00000041814, ENSSSCG00000044283, U2, ENSSSCG00000019928, NUP160, FNBP4, AGBL2, ENSSSCG00000013232
Baoshan pigs	2	2_15224720	15224720	15.12-15.32	CELF1, PSMC3, SLC39A13, SPI1, MYBPC3, MADD, NR1H3
Baoshan pigs	2	2_15422371	15422371	15.32-15.52	U6, MADD, NR1H3, ACP2, DDB2, PACSIN3, ARFGAP2, C11orf49
Baoshan pigs	2	2_16304749	16304749	16.2-16.4	ENSSSCG00000042612, ENSSSCG00000043447, ENSSSCG00000047366, ENSSSCG00000042848, CREB3L1, PHF21A
Baoshan pigs	2	2_16831553	16831553	16.73-16.93	ENSSSCG00000045375, CHST1
Baoshan pigs	2	2_17033677	17033677	16.93-17.13	ENSSSCG00000045700, SYT13
Baoshan pigs	2	2_17192362	17192362	17.09-17.29	ENSSSCG00000043766, SYT13, PRDM11
Baoshan pigs	2	2_17253917	17253917	17.15-17.35	ENSSSCG00000043766, SYT13, PRDM11
Baoshan pigs	2	2_17575683	17575683	17.48-17.68	TSPAN18
Baoshan pigs	2	2_18084185	18084185	17.98-18.18	ALX4, ACCS, EXT2
Baoshan pigs	2	2_18098627	18098627	18-18.2	ALX4, ACCS, EXT2
Baoshan pigs	2	2_18171688	18171688	18.07-18.27	ENSSSCG00000048886, ALX4, ACCS, EXT2, ACCSL
Baoshan pigs	2	2_19324213	19324213	19.22-19.42	--
Baoshan pigs	2	2_19367563	19367563	19.27-19.47	ENSSSCG00000043369
Baoshan pigs	2	2_20383635	20383635	20.28-20.48	ENSSSCG00000047142
Baoshan pigs	2	2_44244367	44244367	44.14-44.34	ENSSSCG00000043006, U6, ENSSSCG00000013386, ENSSSCG00000013387, ENSSSCG00000035649
Baoshan pigs	2	2_60638715	60638715	60.54-60.74	MYO9B, HAUS8, ENSSSCG00000013869
Baoshan pigs	2	2_75516884	75516884	75.42-75.62	U6, GNA15, GNA11, TLE5, TLE2, ENSSSCG00000024588, ENSSSCG00000041800, ENSSSCG00000036792
Baoshan pigs	2	2_123427353	123427353	123.33-123.53	ENSSSCG00000050135, HSD17B4, ENSSSCG00000046515, FAM170A
Baoshan pigs	2	2_137462544	137462544	137.36-137.56	ENSSSCG00000044524, ENSSSCG00000049084, ENSSSCG00000044854, ENSSSCG00000051278, MACROH2A1
Baoshan pigs	2	2_137533941	137533941	137.43-137.63	ENSSSCG00000044524, ENSSSCG00000051278, MACROH2A1, ENSSSCG00000045928
Baoshan pigs	2	2_137553655	137553655	137.45-137.65	ENSSSCG00000044524, ENSSSCG00000047527, ENSSSCG00000051483, MACROH2A1, ENSSSCG00000045928, ENSSSCG00000043471
Baoshan pigs	2	2_137555946	137555946	137.46-137.66	ENSSSCG00000044524, ENSSSCG00000047527, ENSSSCG00000051483, MACROH2A1, ENSSSCG00000045928, ENSSSCG00000043471
Baoshan pigs	2	2_137591602	137591602	137.49-137.69	ENSSSCG00000044524, ENSSSCG00000047527, ENSSSCG00000051483, ENSSSCG00000041215, MACROH2A1, ENSSSCG00000045928, ENSSSCG00000043471, TIFAB
Baoshan pigs	3	3_7059613	7059613	6.96-7.16	CEP20, MYH11, NDE1
Baoshan pigs	3	3_7076396	7076396	6.98-7.18	CEP20, MYH11, NDE1
Baoshan pigs	3	3_30600747	30600747	30.5-30.7	U6, SNX29
Baoshan pigs	3	3_48476587	48476587	48.38-48.58	ENSSSCG00000038228
Baoshan pigs	3	3_58757482	58757482	58.66-58.86	ENSSSCG00000042398, ENSSSCG00000045908, PTCD3, POLR1A
Baoshan pigs	3	3_73402921	73402921	73.3-73.5	ENSSSCG00000043550, ANTXR1, GKN1, GKN2, GKN3
Baoshan pigs	3	3_106999209	106999209	106.9-107.1	U6, TTC27, BIRC6, ENSSSCG00000036197
Baoshan pigs	3	3_107583462	107583462	107.48-107.68	ENSSSCG00000049913, SPAST, DPY30, MEMO1
Baoshan pigs	3	3_108100698	108100698	108-108.2	XDH, EHD3, CAPN14
Baoshan pigs	3	3_110050502	110050502	109.95-110.15	ENSSSCG00000008533, ENSSSCG00000044640, CLIP4
Baoshan pigs	3	3_110100507	110100507	110-110.2	ENSSSCG00000008533, ENSSSCG00000044640, CLIP4
Baoshan pigs	3	3_110286085	110286085	110.19-110.39	ENSSSCG00000028053, ENSSSCG00000029869, ENSSSCG00000020875, ENSSSCG00000043479, PCARE, ENSSSCG00000043648, ENSSSCG00000008536, WDR43, TRMT61B
Baoshan pigs	3	3_111525972	111525972	111.43-111.63	RBKS, MRPL33, SLC4A1AP, SUPT7L, GPN1, ENSSSCG00000039695, ZNF512, ENSSSCG00000008544
Baoshan pigs	4	4_6419233	6419233	6.32-6.52	KHDRBS3
Baoshan pigs	4	4_22199608	22199608	22.1-22.3	ENSSSCG00000020221, ENSSSCG00000045822, ENSSSCG00000045865
Baoshan pigs	4	4_56978053	56978053	56.88-57.08	U6, ENSSSCG00000031362, STMN2
Baoshan pigs	4	4_73187774	73187774	73.09-73.29	CA8
Baoshan pigs	4	4_75201432	75201432	75.1-75.3	ENSSSCG00000043592, ENSSSCG00000044140, BPNT2
Baoshan pigs	4	4_79787808	79787808	79.69-79.89	PRKDC, CEBPD, SPIDR
Baoshan pigs	4	4_89871276	89871276	89.77-89.97	SLAMF7, CD48, SLAMF1, CD84
Baoshan pigs	4	4_90038831	90038831	89.94-90.14	CD84, SLAMF6, VANGL2, NCSTN, NHLH1
Baoshan pigs	5	5_19997547	19997547	19.9-20.1	U6, ENSSSCG00000000299, ENSSSCG00000051005, ENSSSCG00000035778
Baoshan pigs	5	5_22066047	22066047	21.97-22.17	ENSSSCG00000019452, ENSSSCG00000018649, ENSSSCG00000050500, ENSSSCG00000000403, ENSSSCG00000000405, PTGES3, ENSSSCG00000020830, ENSSSCG00000026055, HSD17B6, ENSSSCG00000031735
Baoshan pigs	5	5_22219572	22219572	22.12-22.32	GPR182, ZBTB39, U6, ENSSSCG00000045065, HSD17B6, ENSSSCG00000031735, SDR9C7, RDH16
Baoshan pigs	5	5_22323436	22323436	22.22-22.42	GPR182, ZBTB39, TAC3, MYO1A, NEMP1, NAB2, STAT6, ENSSSCG00000048688, SDR9C7, RDH16
Baoshan pigs	5	5_26938486	26938486	26.84-27.04	ENSSSCG00000041120, USP15
Baoshan pigs	5	5_45329380	45329380	45.23-45.43	CCDC91, ENSSSCG00000046415
Baoshan pigs	5	5_45351924	45351924	45.25-45.45	CCDC91, ENSSSCG00000046415
Baoshan pigs	5	5_45378204	45378204	45.28-45.48	CCDC91, ENSSSCG00000046415
Baoshan pigs	5	5_45398629	45398629	45.3-45.5	CCDC91, ENSSSCG00000046415
Baoshan pigs	5	5_45453945	45453945	45.35-45.55	ENSSSCG00000033817, CCDC91, ENSSSCG00000046415
Baoshan pigs	5	5_45613387	45613387	45.51-45.71	ENSSSCG00000033817, CCDC91
Baoshan pigs	5	5_54359183	54359183	54.26-54.46	ENSSSCG00000000589, PLCZ1
Baoshan pigs	5	5_54375328	54375328	54.28-54.48	ENSSSCG00000000589, PLCZ1, PIK3C2G
Baoshan pigs	5	5_58472430	58472430	58.37-58.57	GRIN2B
Baoshan pigs	5	5_59310853	59310853	59.21-59.41	EMP1, GSG1
Baoshan pigs	5	5_59597031	59597031	59.5-59.7	HEBP1, GPRC5D, GPRC5A, DDX47, APOLD1, ENSSSCG00000036222, ENSSSCG00000041213
Baoshan pigs	5	5_60174687	60174687	60.07-60.27	ENSSSCG00000046479, ENSSSCG00000040835, LRP6
Baoshan pigs	5	5_60218809	60218809	60.12-60.32	LRP6
Baoshan pigs	5	5_60360536	60360536	60.26-60.46	LRP6, BCL2L14, ETV6
Baoshan pigs	5	5_60628014	60628014	60.53-60.73	ETV6
Baoshan pigs	5	5_65296072	65296072	65.2-65.4	ENSSSCG00000051355, ENSSSCG00000034889
Baoshan pigs	5	5_89444875	89444875	89.34-89.54	CRADD
Baoshan pigs	5	5_91974558	91974558	91.87-92.07	ENSSSCG00000047406, EPYC, ENSSSCG00000039400
Baoshan pigs	5	5_92617951	92617951	92.52-92.72	ENSSSCG00000041977, ENSSSCG00000046163, ENSSSCG00000043337, ENSSSCG00000050082
Baoshan pigs	5	5_92766471	92766471	92.67-92.87	ENSSSCG00000041977, ENSSSCG00000046163, ENSSSCG00000047572, ENSSSCG00000043337, ENSSSCG00000050082
Baoshan pigs	5	5_92956597	92956597	92.86-93.06	ENSSSCG00000047572, ATP2B1
Baoshan pigs	5	5_93182721	93182721	93.08-93.28	ENSSSCG00000041180, POC1B, ENSSSCG00000043102, ENSSSCG00000042935
Baoshan pigs	5	5_93305112	93305112	93.21-93.41	ENSSSCG00000041180, POC1B, DUSP6, ENSSSCG00000042935
Baoshan pigs	5	5_93474691	93474691	93.37-93.57	ENSSSCG00000042946
Baoshan pigs	5	5_93474736	93474736	93.37-93.57	ENSSSCG00000042946
Baoshan pigs	5	5_93644796	93644796	93.54-93.74	--
Baoshan pigs	5	5_95460754	95460754	95.36-95.56	ENSSSCG00000050070, ENSSSCG00000051589
Baoshan pigs	5	5_95570536	95570536	95.47-95.67	ENSSSCG00000051123, ENSSSCG00000050070, ENSSSCG00000048690, ENSSSCG00000051589, ENSSSCG00000042886
Baoshan pigs	5	5_95613908	95613908	95.51-95.71	ENSSSCG00000051123, ENSSSCG00000048690, ENSSSCG00000051589, ENSSSCG00000042886
Baoshan pigs	5	5_95873339	95873339	95.77-95.97	ENSSSCG00000051236, ENSSSCG00000043326
Baoshan pigs	5	5_96778308	96778308	96.68-96.88	ALX1, LRRIQ1
Baoshan pigs	5	5_97338405	97338405	97.24-97.44	ENSSSCG00000045577, ENSSSCG00000042138
Baoshan pigs	5	5_97412529	97412529	97.31-97.51	--
Baoshan pigs	5	5_97760040	97760040	97.66-97.86	--
Baoshan pigs	5	5_97989332	97989332	97.89-98.09	ENSSSCG00000049763, ENSSSCG00000048980, ENSSSCG00000042278
Baoshan pigs	5	5_98119111	98119111	98.02-98.22	ENSSSCG00000048980, ENSSSCG00000042278
Baoshan pigs	5	5_98161735	98161735	98.06-98.26	ENSSSCG00000048980, ENSSSCG00000042278
Baoshan pigs	5	5_98266999	98266999	98.17-98.37	--
Baoshan pigs	6	6_22639019	22639019	22.54-22.74	--
Baoshan pigs	6	6_47996763	47996763	47.9-48.1	U6, ENSSSCG00000045467, ENSSSCG00000021333, ENSSSCG00000026407, ENSSSCG00000021959, ENSSSCG00000035185, ENSSSCG00000032356, IL28B, LRFN1, GMFG, SAMD4B, PAF1, ENSSSCG00000046487, ZFP36, PLEKHG2, RPS16, SUPT5H, ENSSSCG00000048091
Baoshan pigs	6	6_48051149	48051149	47.95-48.15	U6, IL28B, LRFN1, GMFG, SAMD4B, TIMM50, PAF1, ENSSSCG00000046487, ZFP36, PLEKHG2, RPS16, SUPT5H, ENSSSCG00000048091, DLL3
Baoshan pigs	6	6_51779887	51779887	51.68-51.88	ENSSSCG00000024657, ENSSSCG00000046041, MARK4, CKM, KLC3, ERCC2, PPP1R13L, POLR1G, FOSB, RTN2, PPM1N, VASP
Baoshan pigs	6	6_54961295	54961295	54.86-55.06	U6, PTOV1, PNKP, AKT1S1, TBC1D17, IL4I1, NUP62, ATF5, VRK3, ZNF473, IZUMO2
Baoshan pigs	6	6_55022419	55022419	54.92-55.12	ENSSSCG00000046282, U6, IL4I1, NUP62, ATF5, VRK3, ZNF473, IZUMO2, MYH14
Baoshan pigs	6	6_55453781	55453781	55.35-55.55	ENSSSCG00000051075, ENSSSCG00000045200, ENSSSCG00000022015, ENSSSCG00000033614, ENSSSCG00000039700, SNORD88B, LRRC4B, ENSSSCG00000043570, SYT3, ENSSSCG00000037098, ENSSSCG00000046848, CLEC11A, GPR32, ENSSSCG00000048990, ACP4
Baoshan pigs	6	6_56052717	56052717	55.95-56.15	ENSSSCG00000043543, MBOAT7, TMC4, LENG1, CNOT3, PRPF31, TFPT, ENSSSCG00000003261, OSCAR, TARM1, VSTM1, CACNG6
Baoshan pigs	6	6_58032909	58032909	57.93-58.13	PPP2R1A, ENSSSCG00000035788, ENSSSCG00000043562, ENSSSCG00000040419, ZNF614, ENSSSCG00000041431, ENSSSCG00000042257, ENSSSCG00000031883
Baoshan pigs	6	6_80026605	80026605	79.93-80.13	HSPG2, ENSSSCG00000033553, ENSSSCG00000037400, ENSSSCG00000030015, CDC42, ENSSSCG00000003521
Baoshan pigs	6	6_96306952	96306952	96.21-96.41	ENSSSCG00000030438, MC5R, RNMT, LDLRAD4, MC2R
Baoshan pigs	6	6_96344704	96344704	96.24-96.44	ENSSSCG00000030438, MC5R, RNMT, LDLRAD4, MC2R
Baoshan pigs	6	6_96365667	96365667	96.27-96.47	ENSSSCG00000030438, MC5R, RNMT, LDLRAD4, MC2R
Baoshan pigs	6	6_104888845	104888845	104.79-104.99	U6, ENSSSCG00000044928
Baoshan pigs	6	6_105438409	105438409	105.34-105.54	ADCYAP1, ENSSSCG00000040699, YES1
Baoshan pigs	6	6_111417336	111417336	111.32-111.52	AQP4, CHST9
Baoshan pigs	7	7_3614845	3614845	3.51-3.71	ENSSSCG00000045374, ENSSSCG00000038717, NRN1
Baoshan pigs	7	7_8633098	8633098	8.53-8.73	HIVEP1
Baoshan pigs	7	7_8694735	8694735	8.59-8.79	HIVEP1, EDN1
Baoshan pigs	7	7_30393938	30393938	30.29-30.49	NUDT3, HMGA1, SMIM29, PACSIN1
Baoshan pigs	7	7_33433466	33433466	33.33-33.53	ZFAND3
Baoshan pigs	7	7_33639993	33639993	33.54-33.74	ZFAND3, BTBD9
Baoshan pigs	7	7_46425321	46425321	46.33-46.53	ENSSSCG00000051525, ENSSSCG00000047312, TRAM2, TMEM14A
Baoshan pigs	7	7_46524362	46524362	46.42-46.62	ENSSSCG00000051525, ENSSSCG00000047312, TMEM14A, GSTA1, GSTA4, ENSSSCG00000023467
Baoshan pigs	7	7_50429945	50429945	50.33-50.53	--
Baoshan pigs	7	7_70886131	70886131	70.79-70.99	--
Baoshan pigs	7	7_71829092	71829092	71.73-71.93	ENSSSCG00000046287
Baoshan pigs	7	7_76520376	76520376	76.42-76.62	ENSSSCG00000046912, ENSSSCG00000046018, ENSSSCG00000031641, ENSSSCG00000041741, ABHD4, DAD1, ENSSSCG00000033721, TRDC, ENSSSCG00000031495
Baoshan pigs	7	7_80264245	80264245	80.16-80.36	SLC12A6, EMC4, KATNBL1
Baoshan pigs	7	7_85640036	85640036	85.54-85.74	ENSSSCG00000038216, ENSSSCG00000046975, ENSSSCG00000051646, ENSSSCG00000041061, ENSSSCG00000041280, ENSSSCG00000034247
Baoshan pigs	7	7_91364288	91364288	91.26-91.46	ENSSSCG00000049034, PLEKHH1, PIGH, ARG2, VTI1B, ENSSSCG00000002296
Baoshan pigs	7	7_92197083	92197083	92.1-92.3	RAD51B
Baoshan pigs	7	7_99636432	99636432	99.54-99.74	ENSSSCG00000047726, ENSSSCG00000046100, ENSSSCG00000051045, ESRRB
Baoshan pigs	8	8_55526190	55526190	55.43-55.63	CRACD, AASDH
Baoshan pigs	8	8_103932455	103932455	103.83-104.03	U6, ENSSSCG00000009102, MAD2L1, ENSSSCG00000009105
Baoshan pigs	8	8_104053868	104053868	103.95-104.15	ENSSSCG00000009105
Baoshan pigs	8	8_105105852	105105852	105.01-105.21	ENSSSCG00000018373, METTL14, PRSS12
Baoshan pigs	9	9_27295224	27295224	27.2-27.4	ssc-mir-7143, ENSSSCG00000042352, SESN3
Baoshan pigs	9	9_38675563	38675563	38.58-38.78	ARHGAP20
Baoshan pigs	9	9_45677957	45677957	45.58-45.78	MPZL2, CD3E, CD3D, UBE4A, CD3G, ATP5MG, ENSSSCG00000040240, ENSSSCG00000023324
Baoshan pigs	9	9_73132103	73132103	73.03-73.23	U6, HEPACAM2, VPS50
Baoshan pigs	9	9_75469583	75469583	75.37-75.57	DYNC1I1
Baoshan pigs	9	9_77605945	77605945	77.51-77.71	ENSSSCG00000049770, ASNS, ENSSSCG00000038187, COL28A1
Baoshan pigs	9	9_91501337	91501337	91.4-91.6	ENSSSCG00000019224, ENSSSCG00000045695, RAPGEF5, IL6, TOMM7
Baoshan pigs	9	9_96365717	96365717	96.27-96.47	ENSSSCG00000042325, SEMA3A
Baoshan pigs	9	9_96389173	96389173	96.29-96.49	ENSSSCG00000042325, SEMA3A
Baoshan pigs	9	9_96412045	96412045	96.31-96.51	ENSSSCG00000042325, SEMA3A
Baoshan pigs	9	9_96463431	96463431	96.36-96.56	ENSSSCG00000042325, SEMA3A
Baoshan pigs	9	9_96467451	96467451	96.37-96.57	ENSSSCG00000042325, SEMA3A
Baoshan pigs	9	9_97649236	97649236	97.55-97.75	ENSSSCG00000042028
Baoshan pigs	9	9_98136434	98136434	98.04-98.24	CACNA2D1
Baoshan pigs	9	9_100895775	100895775	100.8-101	ENSSSCG00000046599, MAGI2, ENSSSCG00000015408
Baoshan pigs	9	9_100939592	100939592	100.84-101.04	ENSSSCG00000046599, ENSSSCG00000042405, MAGI2, ENSSSCG00000015408
Baoshan pigs	9	9_102546233	102546233	102.45-102.65	ENSSSCG00000045439, ENSSSCG00000031818, PTPN12
Baoshan pigs	10	10_17527729	17527729	17.43-17.63	ENSSSCG00000046969, COX20, HNRNPU, ENSSSCG00000010878
Baoshan pigs	10	10_44308657	44308657	44.21-44.41	MRC1, SLC39A12
Baoshan pigs	10	10_53486726	53486726	53.39-53.59	ENSSSCG00000051542, ENSSSCG00000045803
Baoshan pigs	11	11_2457037	2457037	2.36-2.56	ENSSSCG00000009281, SACS, TNFRSF19
Baoshan pigs	11	11_7970578	7970578	7.87-8.07	ENSSSCG00000042652, ENSSSCG00000049395, B3GLCT
Baoshan pigs	11	11_19085335	19085335	18.99-19.19	ENSSSCG00000047250, ENSSSCG00000045445, U6, ENSSSCG00000050550, CYSLTR2, RCBTB2
Baoshan pigs	11	11_20241233	20241233	20.14-20.34	ENSSSCG00000042745, ENSSSCG00000045306, ENSSSCG00000047405
Baoshan pigs	11	11_23242515	23242515	23.14-23.34	ENSSSCG00000047563, ENSSSCG00000009425, CCDC122, ENOX1
Baoshan pigs	11	11_23628499	23628499	23.53-23.73	ENOX1
Baoshan pigs	11	11_27565802	27565802	27.47-27.67	--
Baoshan pigs	11	11_59549871	59549871	59.45-59.65	--
Baoshan pigs	11	11_60758220	60758220	60.66-60.86	ssc-mir-18a, MIR20A, ssc-mir-17, MIR92A-1, MIR19B-1, ENSSSCG00000042593, ssc-mir-19a, GPC5
Baoshan pigs	11	11_61553605	61553605	61.45-61.65	GPC5
Baoshan pigs	12	12_24709005	24709005	24.61-24.81	ENSSSCG00000042198, SKAP1, HOXB1, HOXB2, HOXB3, ENSSSCG00000047569
Baoshan pigs	12	12_26722991	26722991	26.62-26.82	XYLT2, MRPL27, EME1, LRRC59, ACSF2, CHAD, RSAD1, MYCBPAP, EPN3
Baoshan pigs	12	12_26768739	26768739	26.67-26.87	MRPL27, EME1, LRRC59, ACSF2, CHAD, RSAD1, MYCBPAP, EPN3, SPATA20, CACNA1G
Baoshan pigs	12	12_26810952	26810952	26.71-26.91	ACSF2, CHAD, RSAD1, MYCBPAP, EPN3, SPATA20, CACNA1G
Baoshan pigs	12	12_26887201	26887201	26.79-26.99	MYCBPAP, EPN3, SPATA20, CACNA1G, ABCC3, ANKRD40
Baoshan pigs	12	12_27031621	27031621	26.93-27.13	ABCC3, ANKRD40, LUC7L3, ANKRD40CL, WFIKKN2, TOB1
Baoshan pigs	12	12_27198188	27198188	27.1-27.3	U6, WFIKKN2, TOB1, SPAG9
Baoshan pigs	12	12_27631633	27631633	27.53-27.73	UTP18
Baoshan pigs	12	12_27842261	27842261	27.74-27.94	ENSSSCG00000044978, ENSSSCG00000046104
Baoshan pigs	12	12_27863624	27863624	27.76-27.96	CA10
Baoshan pigs	12	12_28012232	28012232	27.91-28.11	CA10
Baoshan pigs	12	12_28052993	28052993	27.95-28.15	CA10
Baoshan pigs	12	12_28062785	28062785	27.96-28.16	CA10
Baoshan pigs	12	12_28458479	28458479	28.36-28.56	CA10
Baoshan pigs	12	12_28551479	28551479	28.45-28.65	CA10, ENSSSCG00000043336
Baoshan pigs	12	12_28768445	28768445	28.67-28.87	--
Baoshan pigs	12	12_29417709	29417709	29.32-29.52	--
Baoshan pigs	12	12_30603267	30603267	30.5-30.7	--
Baoshan pigs	12	12_31053582	31053582	30.95-31.15	ENSSSCG00000034257, U6, ENSSSCG00000048537, ENSSSCG00000047020
Baoshan pigs	12	12_31605750	31605750	31.51-31.71	HLF, MMD
Baoshan pigs	12	12_31622330	31622330	31.52-31.72	HLF, MMD
Baoshan pigs	12	12_34599033	34599033	34.5-34.7	MIR142, MKS1, LPO, MPO, TSPOAP1, SUPT4H1, ENSSSCG00000017640, ENSSSCG00000044903
Baoshan pigs	12	12_35199130	35199130	35.1-35.3	PPM1E, TRIM37
Baoshan pigs	12	12_36097338	36097338	36-36.2	ENSSSCG00000044232, ssc-mir-21, VMP1, TUBD1, ENSSSCG00000017670, RNFT1
Baoshan pigs	12	12_54686358	54686358	54.59-54.79	ssc-mir-9853-1, USP43, DHRS7C, GSG1L2, GLP2R, RCVRN, GAS7
Baoshan pigs	12	12_55447604	55447604	55.35-55.55	ENSSSCG00000045905, ENSSSCG00000043821, ENSSSCG00000044652, MYH3, SCO1, ADPRM, TMEM220, PIRT
Baoshan pigs	12	12_60389247	60389247	60.29-60.49	ENSSSCG00000045743, SLC5A10, FAM83G, ENSSSCG00000041010, SHMT1, SMCR8, TOP3A, MIEF2, FLII, LLGL1
Baoshan pigs	13	13_5553462	5553462	5.45-5.65	ENSSSCG00000046565, ENSSSCG00000045917, ENSSSCG00000043790, ENSSSCG00000048167, ENSSSCG00000044480
Baoshan pigs	13	13_29727429	29727429	29.63-29.83	TMIE, ENSSSCG00000011327, ENSSSCG00000024268, PRSS45P, ENSSSCG00000043557, ENSSSCG00000011324, MYL3, PTH1R, CCDC12
Baoshan pigs	13	13_61896768	61896768	61.8-62	ENSSSCG00000047626
Baoshan pigs	13	13_61935052	61935052	61.84-62.04	ENSSSCG00000047626
Baoshan pigs	13	13_62060065	62060065	61.96-62.16	ENSSSCG00000047626, ENSSSCG00000041046
Baoshan pigs	13	13_93650863	93650863	93.55-93.75	ENSSSCG00000043881
Baoshan pigs	13	13_94850476	94850476	94.75-94.95	ENSSSCG00000047408
Baoshan pigs	13	13_95119544	95119544	95.02-95.22	ENSSSCG00000049807, MME
Baoshan pigs	13	13_110012882	110012882	109.91-110.11	TNIK, PLD1
Baoshan pigs	13	13_121545470	121545470	121.45-121.65	ENSSSCG00000050978, ENSSSCG00000031476, KLHL24, YEATS2
Baoshan pigs	13	13_124782498	124782498	124.68-124.88	ENSSSCG00000035234, ST6GAL1, ENSSSCG00000050506
Baoshan pigs	13	13_159333819	159333819	159.23-159.43	COL8A1
Baoshan pigs	13	13_175307921	175307921	175.21-175.41	ENSSSCG00000045464, ENSSSCG00000046816
Baoshan pigs	13	13_176369056	176369056	176.27-176.47	U6, ROBO1
Baoshan pigs	13	13_179754901	179754901	179.65-179.85	NRIP1
Baoshan pigs	13	13_183216330	183216330	183.12-183.32	ENSSSCG00000046591
Baoshan pigs	13	13_184748187	184748187	184.65-184.85	U6
Baoshan pigs	14	14_911985	911985	0.81-1.01	SHC3, CKS2, SECISBP2, SEMA4D
Baoshan pigs	14	14_36067315	36067315	35.97-36.17	SPRING1, MED13L
Baoshan pigs	14	14_36102290	36102290	36-36.2	SPRING1, MED13L
Baoshan pigs	14	14_36123847	36123847	36.02-36.22	SPRING1, MED13L
Baoshan pigs	14	14_38016878	38016878	37.92-38.12	U6, RBM19
Baoshan pigs	14	14_40078893	40078893	39.98-40.18	BICDL1, RAB35, GCN1
Baoshan pigs	14	14_40465628	40465628	40.37-40.57	COX6A1, ENSSSCG00000032747, ENSSSCG00000031152, SRSF9, ENSSSCG00000031756, DYNLL1, COQ5, RNF10, POP5, ENSSSCG00000009911, ENSSSCG00000009914
Baoshan pigs	14	14_43581119	43581119	43.48-43.68	MYO18B, ENSSSCG00000041778
Baoshan pigs	14	14_45577136	45577136	45.48-45.68	TTC28
Baoshan pigs	14	14_46148505	46148505	46.05-46.25	ZNRF3, C22orf31
Baoshan pigs	14	14_47853282	47853282	47.75-47.95	ENSSSCG00000040413, MORC2, SMTN, SELENOM, INPP5J, PLA2G3, LIMK2
Baoshan pigs	14	14_47909198	47909198	47.81-48.01	ENSSSCG00000040413, SMTN, SELENOM, INPP5J, PLA2G3, LIMK2
Baoshan pigs	14	14_48117875	48117875	48.02-48.22	LIMK2, PIK3IP1, PATZ1, DRG1, EIF4ENIF1, ENSSSCG00000035290
Baoshan pigs	14	14_48143820	48143820	48.04-48.24	PIK3IP1, PATZ1, DRG1, EIF4ENIF1, ENSSSCG00000035290
Baoshan pigs	14	14_48250503	48250503	48.15-48.35	DRG1, EIF4ENIF1, ENSSSCG00000035290, ENSSSCG00000010031, PISD
Baoshan pigs	14	14_72592373	72592373	72.49-72.69	TSPAN15, ENSSSCG00000040498, NEUROG3
Baoshan pigs	14	14_86133600	86133600	86.03-86.23	ENSSSCG00000046576, ENSSSCG00000046733, U6
Baoshan pigs	14	14_87236138	87236138	87.14-87.34	GRID1, ENSSSCG00000040511
Baoshan pigs	14	14_88128092	88128092	88.03-88.23	ENSSSCG00000041439, SHLD2, ENSSSCG00000028341, GPRIN2
Baoshan pigs	14	14_88818645	88818645	88.72-88.92	ENSSSCG00000046763, U6, PTPN20, FRMPD2
Baoshan pigs	14	14_88890526	88890526	88.79-88.99	U6, PTPN20, FRMPD2, MAPK8
Baoshan pigs	14	14_89674604	89674604	89.57-89.77	LRRC18, VSTM4, ENSSSCG00000010386, FAM170B, ENSSSCG00000036822
Baoshan pigs	14	14_91057395	91057395	90.96-91.16	ENSSSCG00000038734, ENSSSCG00000042469, ZNF22, RASSF4, DEPP1, TMEM72
Baoshan pigs	14	14_101611048	101611048	101.51-101.71	ENSSSCG00000051251, ENSSSCG00000005172, PANK1, KIF20B
Baoshan pigs	14	14_101623132	101623132	101.52-101.72	ENSSSCG00000051251, ENSSSCG00000005172, KIF20B
Baoshan pigs	14	14_104409053	104409053	104.31-104.51	EXOC6
Baoshan pigs	14	14_105163996	105163996	105.06-105.26	ENSSSCG00000050409, PDE6C, FRA10AC1, LGI1
Baoshan pigs	14	14_114883471	114883471	114.78-114.98	STN1, SLK, COL17A1
Baoshan pigs	14	14_122972212	122972212	122.87-123.07	VTI1A
Baoshan pigs	15	15_24381169	24381169	24.28-24.48	EN1
Baoshan pigs	15	15_24545405	24545405	24.45-24.65	MARCO
Baoshan pigs	15	15_39606311	39606311	39.51-39.71	ENSSSCG00000049473, ENSSSCG00000046272, ENSSSCG00000045325, NEIL3, AGA
Baoshan pigs	15	15_54179098	54179098	54.08-54.28	WRN, PURG, ENSSSCG00000015841
Baoshan pigs	15	15_59666381	59666381	59.57-59.77	SFT2D3, WDR33, LIMS2, GPR17, MYO7B
Baoshan pigs	15	15_71547876	71547876	71.45-71.65	COBLL1, SLC38A11
Baoshan pigs	15	15_74235458	74235458	74.14-74.34	ENSSSCG00000041486, ENSSSCG00000048880, B3GALT1
Baoshan pigs	15	15_77542253	77542253	77.44-77.64	ENSSSCG00000042715, METTL8, DCAF17
Baoshan pigs	16	16_985739	985739	0.89-1.09	U6, CTNND2
Baoshan pigs	16	16_1015332	1015332	0.92-1.12	U6, CTNND2
Baoshan pigs	16	16_3789090	3789090	3.69-3.89	TRIO
Baoshan pigs	16	16_3850696	3850696	3.75-3.95	TRIO
Baoshan pigs	16	16_4002367	4002367	3.9-4.1	ENSSSCG00000043314, TRIO, OTULINL, OTULIN
Baoshan pigs	16	16_5148321	5148321	5.05-5.25	FBXL7
Baoshan pigs	16	16_6025546	6025546	5.93-6.13	MYO10
Baoshan pigs	16	16_7684898	7684898	7.58-7.78	ENSSSCG00000043590
Baoshan pigs	16	16_13641952	13641952	13.54-13.74	--
Baoshan pigs	16	16_19807872	19807872	19.71-19.91	ADAMTS12
Baoshan pigs	16	16_19957794	19957794	19.86-20.06	ADAMTS12, SLC45A2, ENSSSCG00000016823, ENSSSCG00000032797
Baoshan pigs	16	16_25737062	25737062	25.64-25.84	U6, ENSSSCG00000022062, ENSSSCG00000044707, ENSSSCG00000041584, ENSSSCG00000048051, PTGER4, TTC33, PRKAA1, RPL37
Baoshan pigs	16	16_30770873	30770873	30.67-30.87	ENSSSCG00000050819
Baoshan pigs	16	16_31706297	31706297	31.61-31.81	--
Baoshan pigs	17	17_14909080	14909080	14.81-15.01	TRMT6, ENSSSCG00000007047, CRLS1, ENSSSCG00000042289, ENSSSCG00000043762, ENSSSCG00000042655
Baoshan pigs	17	17_55167155	55167155	55.07-55.27	CYP24A1, PFDN4
Baoshan pigs	17	17_59868855	59868855	59.77-59.97	PPP1R3D, PHACTR3, SYCP2, FAM217B
Baoshan pigs	17	17_60597682	60597682	60.5-60.7	ENSSSCG00000050535, ENSSSCG00000048268
Baoshan pigs	17	17_60630026	60630026	60.53-60.73	ENSSSCG00000050535, ENSSSCG00000048268
Baoshan pigs	17	17_60789810	60789810	60.69-60.89	ENSSSCG00000050535, ENSSSCG00000051745
Baoshan pigs	17	17_60946245	60946245	60.85-61.05	ENSSSCG00000051745, CDH4
Baoshan pigs	17	17_61538151	61538151	61.44-61.64	ENSSSCG00000043852, CDH4, TAF4, LSM14B, PSMA7, SS18L1, MTG2, HRH3
Baoshan pigs	17	17_61937595	61937595	61.84-62.04	ENSSSCG00000047759, ENSSSCG00000050060, ENSSSCG00000050024, ENSSSCG00000047032, ssc-mir-133a-1, ssc-mir-1, SLCO4A1, ENSSSCG00000040565, NTSR1, GID8
Baoshan pigs	18	18_2816068	2816068	2.72-2.92	ENSSSCG00000049757, ENSSSCG00000043843, ENSSSCG00000049721, ENSSSCG00000044134, ENSSSCG00000043069, EN2, INSIG1
Baoshan pigs	18	18_11546724	11546724	11.45-11.65	AKR1D1, ENSSSCG00000041808, CREB3L2, ENSSSCG00000033603
Baoshan pigs	18	18_21924922	21924922	21.82-22.02	ENSSSCG00000045801, ENSSSCG00000047399
Baoshan pigs	18	18_39468435	39468435	39.37-39.57	BMPER
Baoshan pigs	18	18_49079221	49079221	48.98-49.18	TNS3
Baoshan pigs	18	18_50485150	50485150	50.39-50.59	ENSSSCG00000019018, ENSSSCG00000045735, ENSSSCG00000051552, ENSSSCG00000049355, PURB, ENSSSCG00000016733, CCM2, MYO1G, H2AZ2, ENSSSCG00000016737, ZMIZ2

## Sheet: DNXE-WBA
Table S4. Gene annotation of significant seletion signatures for Yunnan indigenous pigs and Asian wild boars via PCAdapt method.
Group	Chr	Snp	Position(bp)	Region(Mb)	Genes
Diannanxiaoer pigs	1	1_1063343	1063343	0.96-1.16	ssc-mir-9815, ENSSSCG00000044353, ENSSSCG00000041157, ENSSSCG00000050693
Diannanxiaoer pigs	1	1_17201571	17201571	17.1-17.3	ENSSSCG00000042082, UST
Diannanxiaoer pigs	1	1_18803004	18803004	18.7-18.9	ENSSSCG00000051595, ENSSSCG00000043354, RAB32
Diannanxiaoer pigs	1	1_20793251	20793251	20.69-20.89	UTRN
Diannanxiaoer pigs	1	1_21999344	21999344	21.9-22.1	U2, ENSSSCG00000048780, AIG1
Diannanxiaoer pigs	1	1_25435893	25435893	25.34-25.54	ENSSSCG00000050336, HECA, ABRACL, REPS1
Diannanxiaoer pigs	1	1_25449028	25449028	25.35-25.55	ENSSSCG00000050336, HECA, ABRACL, REPS1
Diannanxiaoer pigs	1	1_29641628	29641628	29.54-29.74	ENSSSCG00000044647, SGK1
Diannanxiaoer pigs	1	1_31528593	31528593	31.43-31.63	--
Diannanxiaoer pigs	1	1_33170475	33170475	33.07-33.27	SAMD3, L3MBTL3
Diannanxiaoer pigs	1	1_36232399	36232399	36.13-36.33	ENSSSCG00000042355
Diannanxiaoer pigs	1	1_36260032	36260032	36.16-36.36	ENSSSCG00000042137, ENSSSCG00000042355
Diannanxiaoer pigs	1	1_36364206	36364206	36.26-36.46	ENSSSCG00000042137, ENSSSCG00000042355, CENPW
Diannanxiaoer pigs	1	1_36403970	36403970	36.3-36.5	ENSSSCG00000042137, CENPW
Diannanxiaoer pigs	1	1_36529754	36529754	36.43-36.63	CENPW
Diannanxiaoer pigs	1	1_38067414	38067414	37.97-38.17	NKAIN2
Diannanxiaoer pigs	1	1_39187510	39187510	39.09-39.29	U6, TRDN
Diannanxiaoer pigs	1	1_44021075	44021075	43.92-44.12	ENSSSCG00000042072
Diannanxiaoer pigs	1	1_48246811	48246811	48.15-48.35	--
Diannanxiaoer pigs	1	1_54698952	54698952	54.6-54.8	ENSSSCG00000046117, ENSSSCG00000044841, ENSSSCG00000037982, ENSSSCG00000019135
Diannanxiaoer pigs	1	1_55782264	55782264	55.68-55.88	ENSSSCG00000045140, ZNF292, SMIM8, C6orf163, SLC35A1, ENSSSCG00000004302, GJB7
Diannanxiaoer pigs	1	1_58326975	58326975	58.23-58.43	ENSSSCG00000048267
Diannanxiaoer pigs	1	1_59464681	59464681	59.36-59.56	--
Diannanxiaoer pigs	1	1_59896721	59896721	59.8-60	--
Diannanxiaoer pigs	1	1_62729081	62729081	62.63-62.83	U6
Diannanxiaoer pigs	1	1_68150044	68150044	68.05-68.25	GRIK2
Diannanxiaoer pigs	1	1_69419420	69419420	69.32-69.52	--
Diannanxiaoer pigs	1	1_72488597	72488597	72.39-72.59	ATG5, CRYBG1
Diannanxiaoer pigs	1	1_84240624	84240624	84.14-84.34	--
Diannanxiaoer pigs	1	1_84520031	84520031	84.42-84.62	ENSSSCG00000046618, TENT5A
Diannanxiaoer pigs	1	1_84586983	84586983	84.49-84.69	ENSSSCG00000046618, TENT5A
Diannanxiaoer pigs	1	1_85250669	85250669	85.15-85.35	--
Diannanxiaoer pigs	1	1_91996238	91996238	91.9-92.1	CD109
Diannanxiaoer pigs	1	1_94923415	94923415	94.82-95.02	ENSSSCG00000051009, ENSSSCG00000050905
Diannanxiaoer pigs	1	1_105376879	105376879	105.28-105.48	--
Diannanxiaoer pigs	1	1_119028737	119028737	118.93-119.13	ONECUT1, FAM214A
Diannanxiaoer pigs	1	1_120320706	120320706	120.22-120.42	DMXL2, GLDN, CYP19A1
Diannanxiaoer pigs	1	1_130762037	130762037	130.66-130.86	ENSSSCG00000033408, U6, ENSSSCG00000031333, ENSSSCG00000044911, ENSSSCG00000041906, ENSSSCG00000039107, ENSSSCG00000042522, ENSSSCG00000036700, CCDC32, ENSSSCG00000004770, ENSSSCG00000004771, BAHD1
Diannanxiaoer pigs	1	1_133071231	133071231	132.97-133.17	SPRED1, ENSSSCG00000043630
Diannanxiaoer pigs	1	1_137630766	137630766	137.53-137.73	U6, IGF1R
Diannanxiaoer pigs	1	1_141062480	141062480	140.96-141.16	--
Diannanxiaoer pigs	1	1_147628541	147628541	147.53-147.73	MBP, ZNF236
Diannanxiaoer pigs	1	1_150925663	150925663	150.83-151.03	U6, CBLN2
Diannanxiaoer pigs	1	1_150927213	150927213	150.83-151.03	U6, CBLN2
Diannanxiaoer pigs	1	1_153928505	153928505	153.83-154.03	ENSSSCG00000032084, TMX3
Diannanxiaoer pigs	1	1_155986286	155986286	155.89-156.09	--
Diannanxiaoer pigs	1	1_156505431	156505431	156.41-156.61	ENSSSCG00000049207, CDH7
Diannanxiaoer pigs	1	1_157833471	157833471	157.73-157.93	SERPINB8, SERPINB10, SERPINB2, ENSSSCG00000034000
Diannanxiaoer pigs	1	1_158589475	158589475	158.49-158.69	U6, ENSSSCG00000048150, KDSR, PHLPP1
Diannanxiaoer pigs	1	1_162753794	162753794	162.65-162.85	NEDD4L
Diannanxiaoer pigs	1	1_163040587	163040587	162.94-163.14	KBTBD13, ATP8B1, SLC51B, RASL12, UBAP1L
Diannanxiaoer pigs	1	1_179119267	179119267	179.02-179.22	--
Diannanxiaoer pigs	1	1_179121585	179121585	179.02-179.22	--
Diannanxiaoer pigs	1	1_179309717	179309717	179.21-179.41	ENSSSCG00000046948
Diannanxiaoer pigs	1	1_180466907	180466907	180.37-180.57	ENSSSCG00000045559, ENSSSCG00000043563, ATL1, SAV1, NIN
Diannanxiaoer pigs	1	1_182054802	182054802	181.95-182.15	PTGER2, TXNDC16
Diannanxiaoer pigs	1	1_182546875	182546875	182.45-182.65	ENSSSCG00000042839, FERMT2
Diannanxiaoer pigs	1	1_184802857	184802857	184.7-184.9	U4, ATG14, TBPL2, KTN1
Diannanxiaoer pigs	1	1_185683388	185683388	185.58-185.78	PELI2, ENSSSCG00000045820
Diannanxiaoer pigs	1	1_185982279	185982279	185.88-186.08	ENSSSCG00000051017, ENSSSCG00000043401, ENSSSCG00000041902, ENSSSCG00000041815, TMEM260, OTX2
Diannanxiaoer pigs	1	1_190002868	190002868	189.9-190.1	ENSSSCG00000051207, MNAT1, TRMT5, SLC38A6
Diannanxiaoer pigs	1	1_191367401	191367401	191.27-191.47	ENSSSCG00000048650, ENSSSCG00000005103, MRPS11, MRPL46
Diannanxiaoer pigs	1	1_192808545	192808545	192.71-192.91	ENSSSCG00000043508, ENSSSCG00000045893
Diannanxiaoer pigs	1	1_200934050	200934050	200.83-201.03	ENSSSCG00000045977, ENSSSCG00000005135, ENSSSCG00000041931
Diannanxiaoer pigs	1	1_201591993	201591993	201.49-201.69	ENSSSCG00000043775, ENSSSCG00000042822, U6, ENSSSCG00000051482, ENSSSCG00000051765, KLHL9, IFN-ALPHA-4, IFN-OMEGA-2, IFN-DELTA-1, IFN-DELTA-9, ENSSSCG00000043817, ENSSSCG00000031075, IFN-ALPHA-15, ENSSSCG00000047475
Diannanxiaoer pigs	1	1_202846173	202846173	202.75-202.95	ENSSSCG00000049786
Diannanxiaoer pigs	1	1_205133313	205133313	205.03-205.23	SH3GL2
Diannanxiaoer pigs	1	1_205927361	205927361	205.83-206.03	ENSSSCG00000050114, ENSSSCG00000042200, BNC2
Diannanxiaoer pigs	1	1_206031087	206031087	205.93-206.13	BNC2
Diannanxiaoer pigs	1	1_206061802	206061802	205.96-206.16	BNC2
Diannanxiaoer pigs	1	1_206180248	206180248	206.08-206.28	BNC2
Diannanxiaoer pigs	1	1_209520240	209520240	209.42-209.62	U2, LURAP1L
Diannanxiaoer pigs	1	1_210114735	210114735	210.01-210.21	ENSSSCG00000048974
Diannanxiaoer pigs	1	1_210727572	210727572	210.63-210.83	--
Diannanxiaoer pigs	1	1_219671860	219671860	219.57-219.77	SMARCA2, ENSSSCG00000041522
Diannanxiaoer pigs	1	1_222775372	222775372	222.68-222.88	U6, FAM189A2, APBA1, ENSSSCG00000051448
Diannanxiaoer pigs	1	1_223065389	223065389	222.97-223.17	ENSSSCG00000044429, ENSSSCG00000044374, APBA1, PTAR1, C9orf135
Diannanxiaoer pigs	1	1_227616032	227616032	227.52-227.72	RORB
Diannanxiaoer pigs	1	1_227896488	227896488	227.8-228	TRPM6, ENSSSCG00000048925
Diannanxiaoer pigs	1	1_232422733	232422733	232.32-232.52	ENSSSCG00000044182, ENSSSCG00000019939, TLE4
Diannanxiaoer pigs	1	1_232534533	232534533	232.43-232.63	ENSSSCG00000044182, ENSSSCG00000043786, ENSSSCG00000043441, ENSSSCG00000019939, TLE4
Diannanxiaoer pigs	1	1_237831408	237831408	237.73-237.93	PAX5, ZCCHC7
Diannanxiaoer pigs	1	1_240056734	240056734	239.96-240.16	CORO2A, TBC1D2, GABBR2
Diannanxiaoer pigs	1	1_245989729	245989729	245.89-246.09	ENSSSCG00000005420, ENSSSCG00000050029, ENSSSCG00000047454, ENSSSCG00000035714, ENSSSCG00000036043, ENSSSCG00000035397, OR13C3, OR13C8, ENSSSCG00000005413, ENSSSCG00000044110, ENSSSCG00000051550, ENSSSCG00000005419
Diannanxiaoer pigs	1	1_251172396	251172396	251.07-251.27	PALM2AKAP2, C9orf152, ENSSSCG00000036297, ENSSSCG00000005453
Diannanxiaoer pigs	1	1_253756741	253756741	253.66-253.86	ENSSSCG00000043950, ENSSSCG00000049145, ENSSSCG00000047560, ENSSSCG00000005475, FKBP15, SLC31A2
Diannanxiaoer pigs	1	1_254393867	254393867	254.29-254.49	ENSSSCG00000045533, ZNF618
Diannanxiaoer pigs	1	1_256664765	256664765	256.56-256.76	PAPPA
Diannanxiaoer pigs	2	2_422634	422634	0.32-0.52	ENSSSCG00000018538, MIR210, TMEM80, LRRC56, LMNTD2, RASSF7, PHRF1, IRF7, CDHR5, SCT, DRD4, DEAF1, EPS8L2, RPLP2, TALDO1, GATD1, CEND1, SLC25A22, ENSSSCG00000049665, PIDD1, PNPLA2, CRACR2B
Diannanxiaoer pigs	2	2_3235504	3235504	3.14-3.34	ENSSSCG00000049480, PPFIA1, FADD, ANO1
Diannanxiaoer pigs	2	2_3803579	3803579	3.7-3.9	ENSSSCG00000046960, ENSSSCG00000048733
Diannanxiaoer pigs	2	2_6211632	6211632	6.11-6.31	ENSSSCG00000048633, ENSSSCG00000043745, ENSSSCG00000048776, ENSSSCG00000044139, ENSSSCG00000046010, ENSSSCG00000051003, RAB1B, PACS1, ENSSSCG00000048817, SF3B2, GAL3ST3
Diannanxiaoer pigs	2	2_10965056	10965056	10.87-11.07	ENSSSCG00000048308, ENSSSCG00000050927, PTGDR2, ENSSSCG00000013105, MS4A10, MS4A15, MS4A8, ENSSSCG00000031637
Diannanxiaoer pigs	2	2_13442404	13442404	13.34-13.54	ENSSSCG00000050835, UBE2L6, ENSSSCG00000031163, TIMM10, SLC43A1, RTN4RL2, SLC43A3, ENSSSCG00000027553, ENSSSCG00000031326
Diannanxiaoer pigs	2	2_22348472	22348472	22.25-22.45	ENSSSCG00000048619, ENSSSCG00000050877
Diannanxiaoer pigs	2	2_40098991	40098991	40-40.2	NAV2, E2F8
Diannanxiaoer pigs	2	2_44015655	44015655	43.92-44.12	INSC, ENSSSCG00000026512
Diannanxiaoer pigs	2	2_45943026	45943026	45.84-46.04	BTBD10, ARNTL, ENSSSCG00000047262
Diannanxiaoer pigs	2	2_59738035	59738035	59.64-59.84	ENSSSCG00000013900, MAST3, IL12RB1, ARRDC2, KCNN1, CCDC124
Diannanxiaoer pigs	2	2_68984592	68984592	68.88-69.08	ENSSSCG00000018591, ENSSSCG00000019956, ENSSSCG00000013665, SHFL, ANGPTL6, PPAN, P2RY11, EIF3G, DNMT1, S1PR2, MRPL4
Diannanxiaoer pigs	2	2_70189170	70189170	70.09-70.29	U6, RGL3, ODAD3, PRKCSH, ELAVL3, ZNF653, ECSIT, CNN1, ENSSSCG00000013613, ACP5, ENSSSCG00000013610
Diannanxiaoer pigs	2	2_81992156	81992156	81.89-82.09	ENSSSCG00000051540, HRH2, SFXN1
Diannanxiaoer pigs	2	2_83503111	83503111	83.4-83.6	ENSSSCG00000033215
Diannanxiaoer pigs	2	2_84502424	84502424	84.4-84.6	HMGCR, CERT1, POLK
Diannanxiaoer pigs	2	2_88614116	88614116	88.51-88.71	MTX3
Diannanxiaoer pigs	2	2_89642221	89642221	89.54-89.74	RASGRF2
Diannanxiaoer pigs	2	2_89729364	89729364	89.63-89.83	RASGRF2, CKMT2
Diannanxiaoer pigs	2	2_92080173	92080173	91.98-92.18	EDIL3
Diannanxiaoer pigs	2	2_92135430	92135430	92.04-92.24	EDIL3
Diannanxiaoer pigs	2	2_92812010	92812010	92.71-92.91	--
Diannanxiaoer pigs	2	2_93873540	93873540	93.77-93.97	--
Diannanxiaoer pigs	2	2_95214328	95214328	95.11-95.31	ENSSSCG00000041003, ENSSSCG00000045864
Diannanxiaoer pigs	2	2_95260762	95260762	95.16-95.36	ENSSSCG00000041003, ENSSSCG00000045864
Diannanxiaoer pigs	2	2_98765492	98765492	98.67-98.87	U1
Diannanxiaoer pigs	2	2_99435711	99435711	99.34-99.54	ENSSSCG00000046494
Diannanxiaoer pigs	2	2_110097590	110097590	110-110.2	--
Diannanxiaoer pigs	2	2_110273168	110273168	110.17-110.37	U6, ENSSSCG00000046742
Diannanxiaoer pigs	2	2_110358071	110358071	110.26-110.46	U6, ENSSSCG00000046742
Diannanxiaoer pigs	2	2_110983879	110983879	110.88-111.08	--
Diannanxiaoer pigs	2	2_116012517	116012517	115.91-116.11	CAMK4, ENSSSCG00000049850
Diannanxiaoer pigs	2	2_123427353	123427353	123.33-123.53	ENSSSCG00000050135, HSD17B4, ENSSSCG00000046515, FAM170A
Diannanxiaoer pigs	2	2_129708650	129708650	129.61-129.81	GRAMD2B, ALDH7A1, PHAX, TEX43, LMNB1
Diannanxiaoer pigs	2	2_129921788	129921788	129.82-130.02	LMNB1, MARCHF3, ENSSSCG00000050715
Diannanxiaoer pigs	2	2_136297859	136297859	136.2-136.4	U6, ENSSSCG00000042898, C5orf15, VDAC1
Diannanxiaoer pigs	2	2_139196995	139196995	139.1-139.3	SPOCK1
Diannanxiaoer pigs	2	2_149590392	149590392	149.49-149.69	ENSSSCG00000048904, ENSSSCG00000050945, ENSSSCG00000029257, ENSSSCG00000047137, SPINK7, SPINK9, FBXO38
Diannanxiaoer pigs	3	3_2185608	2185608	2.09-2.29	U6, GNA12, CARD11
Diannanxiaoer pigs	3	3_3162321	3162321	3.06-3.26	SDK1
Diannanxiaoer pigs	3	3_7059613	7059613	6.96-7.16	CEP20, MYH11, NDE1
Diannanxiaoer pigs	3	3_21997882	21997882	21.9-22.1	CACNG3, PRKCB
Diannanxiaoer pigs	3	3_58757482	58757482	58.66-58.86	ENSSSCG00000042398, ENSSSCG00000045908, PTCD3, POLR1A
Diannanxiaoer pigs	3	3_71668225	71668225	71.57-71.77	ATP6V1B1, VAX2, CD207, CLEC4F, FIGLA, ADD2
Diannanxiaoer pigs	3	3_73402921	73402921	73.3-73.5	ENSSSCG00000043550, ANTXR1, GKN1, GKN2, GKN3
Diannanxiaoer pigs	3	3_77104362	77104362	77-77.2	SERTAD2
Diannanxiaoer pigs	3	3_86329311	86329311	86.23-86.43	RTN4, EML6
Diannanxiaoer pigs	3	3_96637923	96637923	96.54-96.74	LRPPRC, ABCG8, ABCG5, ENSSSCG00000051675, DYNC2LI1, PLEKHH2
Diannanxiaoer pigs	3	3_97433299	97433299	97.33-97.53	ENSSSCG00000051523, ssc-mir-9855-1
Diannanxiaoer pigs	3	3_98699293	98699293	98.6-98.8	--
Diannanxiaoer pigs	3	3_104689303	104689303	104.59-104.79	ENSSSCG00000044766
Diannanxiaoer pigs	3	3_107317637	107317637	107.22-107.42	BIRC6, YIPF4, SLC30A6
Diannanxiaoer pigs	3	3_117965388	117965388	117.87-118.07	PUM2, SDC1
Diannanxiaoer pigs	3	3_118380784	118380784	118.28-118.48	--
Diannanxiaoer pigs	3	3_122462602	122462602	122.36-122.56	ENSSSCG00000043020
Diannanxiaoer pigs	4	4_3079789	3079789	2.98-3.18	ENSSSCG00000051090, ENSSSCG00000041166, ENSSSCG00000049098, AGO2, CHRAC1, TRAPPC9
Diannanxiaoer pigs	4	4_3232787	3232787	3.13-3.33	TRAPPC9
Diannanxiaoer pigs	4	4_8752571	8752571	8.65-8.85	KCNQ3
Diannanxiaoer pigs	4	4_11594010	11594010	11.49-11.69	ENSSSCG00000045199, ENSSSCG00000046851
Diannanxiaoer pigs	4	4_12538156	12538156	12.44-12.64	ENSSSCG00000051421, ENSSSCG00000048613, MYC, ENSSSCG00000042693
Diannanxiaoer pigs	4	4_18171201	18171201	18.07-18.27	ENSSSCG00000048406, ENSSSCG00000013683
Diannanxiaoer pigs	4	4_24115948	24115948	24.02-24.22	--
Diannanxiaoer pigs	4	4_26893902	26893902	26.79-26.99	--
Diannanxiaoer pigs	4	4_29375441	29375441	29.28-29.48	U6, ENSSSCG00000045490, EIF3E, RSPO2
Diannanxiaoer pigs	4	4_31500227	31500227	31.4-31.6	ENSSSCG00000045324, OXR1
Diannanxiaoer pigs	4	4_34848068	34848068	34.75-34.95	UBR5, RRM2B, NCALD
Diannanxiaoer pigs	4	4_35011884	35011884	34.91-35.11	ENSSSCG00000043673, NCALD
Diannanxiaoer pigs	4	4_39745261	39745261	39.65-39.85	CPQ
Diannanxiaoer pigs	4	4_40837074	40837074	40.74-40.94	ENSSSCG00000050407, ENSSSCG00000046124, ENSSSCG00000048093
Diannanxiaoer pigs	4	4_43428391	43428391	43.33-43.53	ENSSSCG00000036325, ENSSSCG00000050887, ENSSSCG00000046247
Diannanxiaoer pigs	4	4_46539902	46539902	46.44-46.64	--
Diannanxiaoer pigs	4	4_46556181	46556181	46.46-46.66	--
Diannanxiaoer pigs	4	4_46607830	46607830	46.51-46.71	CALB1
Diannanxiaoer pigs	4	4_46646495	46646495	46.55-46.75	CALB1, DECR1
Diannanxiaoer pigs	4	4_46712052	46712052	46.61-46.81	CALB1, DECR1, NBN
Diannanxiaoer pigs	4	4_47552332	47552332	47.45-47.65	--
Diannanxiaoer pigs	4	4_48131518	48131518	48.03-48.23	--
Diannanxiaoer pigs	4	4_62515435	62515435	62.42-62.62	STAU2, ENSSSCG00000045238, RDH10, RPL7
Diannanxiaoer pigs	4	4_69748937	69748937	69.65-69.85	CYP7B1
Diannanxiaoer pigs	4	4_69941468	69941468	69.84-70.04	ENSSSCG00000040677, ssc-mir-124a-1
Diannanxiaoer pigs	4	4_70267813	70267813	70.17-70.37	ENSSSCG00000044066, ENSSSCG00000041375
Diannanxiaoer pigs	4	4_84976996	84976996	84.88-85.08	UCK2, TMCO1, ENSSSCG00000006324, MGST3
Diannanxiaoer pigs	4	4_86178731	86178731	86.08-86.28	PBX1
Diannanxiaoer pigs	4	4_89871276	89871276	89.77-89.97	SLAMF7, CD48, SLAMF1, CD84
Diannanxiaoer pigs	4	4_90038831	90038831	89.94-90.14	CD84, SLAMF6, VANGL2, NCSTN, NHLH1
Diannanxiaoer pigs	5	5_6622457	6622457	6.52-6.72	ENSSSCG00000045281, ENSSSCG00000043669, TCF20, CYP2D6, ENSSSCG00000035064, NDUFA6, SMDT1, NAGA, PHETA2, SEPTIN3, ENSSSCG00000038658, CENPM, TNFRSF13C, SHISA8, SREBF2
Diannanxiaoer pigs	5	5_22066047	22066047	21.97-22.17	ENSSSCG00000019452, ENSSSCG00000018649, ENSSSCG00000050500, ENSSSCG00000000403, ENSSSCG00000000405, PTGES3, ENSSSCG00000020830, ENSSSCG00000026055, HSD17B6, ENSSSCG00000031735
Diannanxiaoer pigs	5	5_22219572	22219572	22.12-22.32	GPR182, ZBTB39, U6, ENSSSCG00000045065, HSD17B6, ENSSSCG00000031735, SDR9C7, RDH16
Diannanxiaoer pigs	5	5_22323436	22323436	22.22-22.42	GPR182, ZBTB39, TAC3, MYO1A, NEMP1, NAB2, STAT6, ENSSSCG00000048688, SDR9C7, RDH16
Diannanxiaoer pigs	5	5_29689567	29689567	29.59-29.79	LEMD3, ENSSSCG00000042980, ENSSSCG00000045642, MSRB3
Diannanxiaoer pigs	5	5_29807656	29807656	29.71-29.91	ENSSSCG00000045962, ENSSSCG00000051694, MSRB3
Diannanxiaoer pigs	5	5_29871155	29871155	29.77-29.97	ENSSSCG00000045962, ENSSSCG00000051694, MSRB3
Diannanxiaoer pigs	5	5_45708833	45708833	45.61-45.81	ENSSSCG00000047425, PTHLH
Diannanxiaoer pigs	5	5_51895944	51895944	51.8-52	ENSSSCG00000038537, ENSSSCG00000000576, GYS2, GOLT1B, SPX, RECQL, PYROXD1
Diannanxiaoer pigs	5	5_54359183	54359183	54.26-54.46	ENSSSCG00000000589, PLCZ1
Diannanxiaoer pigs	5	5_54375328	54375328	54.28-54.48	ENSSSCG00000000589, PLCZ1, PIK3C2G
Diannanxiaoer pigs	5	5_54545072	54545072	54.45-54.65	PLCZ1, PIK3C2G
Diannanxiaoer pigs	5	5_90936559	90936559	90.84-91.04	BTG1, ENSSSCG00000041252, ENSSSCG00000051747
Diannanxiaoer pigs	5	5_90973850	90973850	90.87-91.07	BTG1, ENSSSCG00000041252, ENSSSCG00000051747
Diannanxiaoer pigs	5	5_92111043	92111043	92.01-92.21	ENSSSCG00000047406, ENSSSCG00000042013, U6, ENSSSCG00000049831
Diannanxiaoer pigs	5	5_102841744	102841744	102.74-102.94	--
Diannanxiaoer pigs	6	6_6672274	6672274	6.57-6.77	PLCG2, CMIP
Diannanxiaoer pigs	6	6_7903802	7903802	7.8-8	ENSSSCG00000050357, U6, ENSSSCG00000042603
Diannanxiaoer pigs	6	6_9968408	9968408	9.87-10.07	U6, WWOX, CLEC3A, VAT1L
Diannanxiaoer pigs	6	6_11717722	11717722	11.62-11.82	--
Diannanxiaoer pigs	6	6_14416751	14416751	14.32-14.52	ENSSSCG00000040973, CMTR2, CALB2, TLE7, ZNF23
Diannanxiaoer pigs	6	6_14539308	14539308	14.44-14.64	TLE7, ZNF23, CHST4, TAT, MARVELD3, PHLPP2
Diannanxiaoer pigs	6	6_14870317	14870317	14.77-14.97	U6, AP1G1, IST1, ATXN1L, ZNF821, DHODH, ENSSSCG00000002749
Diannanxiaoer pigs	6	6_16246545	16246545	16.15-16.35	ENSSSCG00000041519, ENSSSCG00000041474
Diannanxiaoer pigs	6	6_28775349	28775349	28.68-28.88	NFATC3, ESRP2, ENSSSCG00000044005, SLC7A6OS
Diannanxiaoer pigs	6	6_30872763	30872763	30.77-30.97	ENSSSCG00000041426, ENSSSCG00000049922, ENSSSCG00000048061
Diannanxiaoer pigs	6	6_31120693	31120693	31.02-31.22	ENSSSCG00000050675, IRX3, FTO
Diannanxiaoer pigs	6	6_31183256	31183256	31.08-31.28	ENSSSCG00000050675, FTO
Diannanxiaoer pigs	6	6_31212425	31212425	31.11-31.31	ENSSSCG00000050675, FTO
Diannanxiaoer pigs	6	6_31417176	31417176	31.32-31.52	FTO
Diannanxiaoer pigs	6	6_31546613	31546613	31.45-31.65	FTO, RPGRIP1L
Diannanxiaoer pigs	6	6_32433318	32433318	32.33-32.53	ENSSSCG00000042236, ENSSSCG00000049382, TOX3
Diannanxiaoer pigs	6	6_32491991	32491991	32.39-32.59	ENSSSCG00000049382, TOX3
Diannanxiaoer pigs	6	6_32664381	32664381	32.56-32.76	ENSSSCG00000043877, TOX3
Diannanxiaoer pigs	6	6_33041267	33041267	32.94-33.14	--
Diannanxiaoer pigs	6	6_33411684	33411684	33.31-33.51	ENSSSCG00000042676, ENSSSCG00000041919, ENSSSCG00000043188
Diannanxiaoer pigs	6	6_33412717	33412717	33.31-33.51	ENSSSCG00000042676, ENSSSCG00000041919, ENSSSCG00000043188
Diannanxiaoer pigs	6	6_33436295	33436295	33.34-33.54	ENSSSCG00000041919, ENSSSCG00000043188
Diannanxiaoer pigs	6	6_33449962	33449962	33.35-33.55	ENSSSCG00000041919, ENSSSCG00000043188
Diannanxiaoer pigs	6	6_33518375	33518375	33.42-33.62	ENSSSCG00000045088, ENSSSCG00000043188
Diannanxiaoer pigs	6	6_33836509	33836509	33.74-33.94	ENSSSCG00000050973, SALL1
Diannanxiaoer pigs	6	6_33945020	33945020	33.85-34.05	--
Diannanxiaoer pigs	6	6_33958464	33958464	33.86-34.06	--
Diannanxiaoer pigs	6	6_34370288	34370288	34.27-34.47	ENSSSCG00000042964, NKD1
Diannanxiaoer pigs	6	6_34552093	34552093	34.45-34.65	ENSSSCG00000042964, BRD7, ADCY7, HEATR3
Diannanxiaoer pigs	6	6_34924220	34924220	34.82-35.02	ENSSSCG00000036632, ZNF423
Diannanxiaoer pigs	6	6_35004936	35004936	34.9-35.1	ZNF423
Diannanxiaoer pigs	6	6_35075077	35075077	34.98-35.18	ZNF423
Diannanxiaoer pigs	6	6_35194878	35194878	35.09-35.29	ZNF423
Diannanxiaoer pigs	6	6_35332792	35332792	35.23-35.43	ZNF423, C16orf78
Diannanxiaoer pigs	6	6_35358217	35358217	35.26-35.46	ZNF423, C16orf78
Diannanxiaoer pigs	6	6_37509592	37509592	37.41-37.61	ENSSSCG00000045362, ITFG1, NETO2, DNAJA2
Diannanxiaoer pigs	6	6_41534527	41534527	41.43-41.63	ENSSSCG00000050186, ENSSSCG00000042479, ENSSSCG00000046161
Diannanxiaoer pigs	6	6_42474666	42474666	42.37-42.57	ENSSSCG00000051674, RGS9BP, DPY19L3, PDCD5, ANKRD27, NUDT19
Diannanxiaoer pigs	6	6_51779887	51779887	51.68-51.88	ENSSSCG00000024657, ENSSSCG00000046041, MARK4, CKM, KLC3, ERCC2, PPP1R13L, POLR1G, FOSB, RTN2, PPM1N, VASP
Diannanxiaoer pigs	6	6_54961295	54961295	54.86-55.06	U6, PTOV1, PNKP, AKT1S1, TBC1D17, IL4I1, NUP62, ATF5, VRK3, ZNF473, IZUMO2
Diannanxiaoer pigs	6	6_55453781	55453781	55.35-55.55	ENSSSCG00000051075, ENSSSCG00000045200, ENSSSCG00000022015, ENSSSCG00000033614, ENSSSCG00000039700, SNORD88B, LRRC4B, ENSSSCG00000043570, SYT3, ENSSSCG00000037098, ENSSSCG00000046848, CLEC11A, GPR32, ENSSSCG00000048990, ACP4
Diannanxiaoer pigs	6	6_58032909	58032909	57.93-58.13	PPP2R1A, ENSSSCG00000035788, ENSSSCG00000043562, ENSSSCG00000040419, ZNF614, ENSSSCG00000041431, ENSSSCG00000042257, ENSSSCG00000031883
Diannanxiaoer pigs	6	6_68038039	68038039	67.94-68.14	CAMTA1
Diannanxiaoer pigs	6	6_69281510	69281510	69.18-69.38	ENSSSCG00000033497, ENSSSCG00000045869
Diannanxiaoer pigs	6	6_69285116	69285116	69.19-69.39	ENSSSCG00000033497, ENSSSCG00000045869
Diannanxiaoer pigs	6	6_69291293	69291293	69.19-69.39	ENSSSCG00000033497, ENSSSCG00000045869, ENO1
Diannanxiaoer pigs	6	6_69845510	69845510	69.75-69.95	ENSSSCG00000042093, ENSSSCG00000045866, SPSB1, SLC25A33
Diannanxiaoer pigs	6	6_71975478	71975478	71.88-72.08	U5, MTHFR, CLCN6, NPPB, KIAA2013, PLOD1, MFN2, MIIP
Diannanxiaoer pigs	6	6_74614450	74614450	74.51-74.71	FHAD1, CTRC, CELA2A, CASP9
Diannanxiaoer pigs	6	6_75316566	75316566	75.22-75.42	EPHA2, ARHGEF19, CPLANE2, FBXO42
Diannanxiaoer pigs	6	6_76330451	76330451	76.23-76.43	ENSSSCG00000046919, ACTL8
Diannanxiaoer pigs	6	6_76757944	76757944	76.66-76.86	IGSF21
Diannanxiaoer pigs	6	6_88853338	88853338	88.75-88.95	ENSSSCG00000051067, HDAC1, MARCKSL1, BSDC1, TSSK3, ENSSSCG00000022120, ZBTB8A
Diannanxiaoer pigs	6	6_92394205	92394205	92.29-92.49	U2, ENSSSCG00000044284, MAP7D1, THRAP3, ENSSSCG00000028892, STK40, EVA1B, OSCP1, LSM10
Diannanxiaoer pigs	6	6_96306952	96306952	96.21-96.41	ENSSSCG00000030438, MC5R, RNMT, LDLRAD4, MC2R
Diannanxiaoer pigs	6	6_96344704	96344704	96.24-96.44	ENSSSCG00000030438, MC5R, RNMT, LDLRAD4, MC2R
Diannanxiaoer pigs	6	6_96365667	96365667	96.27-96.47	ENSSSCG00000030438, MC5R, RNMT, LDLRAD4, MC2R
Diannanxiaoer pigs	6	6_97857603	97857603	97.76-97.96	PIEZO2
Diannanxiaoer pigs	6	6_97883492	97883492	97.78-97.98	PIEZO2, NAPG
Diannanxiaoer pigs	6	6_98137169	98137169	98.04-98.24	ENSSSCG00000047627, ENSSSCG00000049031, VAPA
Diannanxiaoer pigs	6	6_98318007	98318007	98.22-98.42	VAPA, ENSSSCG00000051135, RAB31
Diannanxiaoer pigs	6	6_101100293	101100293	101-101.2	ENSSSCG00000049298
Diannanxiaoer pigs	6	6_102732394	102732394	102.63-102.83	ENSSSCG00000003690
Diannanxiaoer pigs	6	6_103664267	103664267	103.56-103.76	MYOM1, LPIN2, EMILIN2
Diannanxiaoer pigs	6	6_104376948	104376948	104.28-104.48	METTL4
Diannanxiaoer pigs	6	6_104448990	104448990	104.35-104.55	ENSSSCG00000043351, METTL4
Diannanxiaoer pigs	6	6_104721678	104721678	104.62-104.82	ENSSSCG00000042554, ENSSSCG00000044928
Diannanxiaoer pigs	6	6_105438409	105438409	105.34-105.54	ADCYAP1, ENSSSCG00000040699, YES1
Diannanxiaoer pigs	6	6_105659374	105659374	105.56-105.76	U6, YES1, ENOSF1, TYMS, CLUL1, CETN1
Diannanxiaoer pigs	6	6_105697574	105697574	105.6-105.8	U6, YES1, ENOSF1, TYMS, CLUL1, CETN1
Diannanxiaoer pigs	6	6_105782824	105782824	105.68-105.88	U6, CLUL1, CETN1, COLEC12
Diannanxiaoer pigs	6	6_107430076	107430076	107.33-107.53	ENSSSCG00000003703
Diannanxiaoer pigs	6	6_107803551	107803551	107.7-107.9	ENSSSCG00000003704
Diannanxiaoer pigs	6	6_107858466	107858466	107.76-107.96	ENSSSCG00000003704, RBBP8
Diannanxiaoer pigs	6	6_108897951	108897951	108.8-109	LAMA3, TTC39C, CABYR, OSBPL1A
Diannanxiaoer pigs	6	6_108976054	108976054	108.88-109.08	TTC39C, CABYR, OSBPL1A, ENSSSCG00000041344, ENSSSCG00000048297
Diannanxiaoer pigs	6	6_109110077	109110077	109.01-109.21	U6, OSBPL1A, ENSSSCG00000041344, ENSSSCG00000048297
Diannanxiaoer pigs	6	6_109148573	109148573	109.05-109.25	U6, OSBPL1A, ENSSSCG00000048297, HRH4
Diannanxiaoer pigs	6	6_109688987	109688987	109.59-109.79	ENSSSCG00000045576
Diannanxiaoer pigs	6	6_109834870	109834870	109.73-109.93	ZNF521, ENSSSCG00000047570
Diannanxiaoer pigs	6	6_109873131	109873131	109.77-109.97	ZNF521, ENSSSCG00000047570
Diannanxiaoer pigs	6	6_110121405	110121405	110.02-110.22	ZNF521
Diannanxiaoer pigs	6	6_121304750	121304750	121.2-121.4	ENSSSCG00000042833, CELF4
Diannanxiaoer pigs	6	6_124030626	124030626	123.93-124.13	ENSSSCG00000031460
Diannanxiaoer pigs	6	6_131459409	131459409	131.36-131.56	--
Diannanxiaoer pigs	6	6_137028517	137028517	136.93-137.13	ST6GALNAC3
Diannanxiaoer pigs	6	6_147264783	147264783	147.16-147.36	ssc-mir-101-2, ENSSSCG00000041959, ENSSSCG00000046935, ENSSSCG00000043666, ENSSSCG00000047798, AK4
Diannanxiaoer pigs	6	6_163580963	163580963	163.48-163.68	ENSSSCG00000050295, ENSSSCG00000044664, TRABD2B
Diannanxiaoer pigs	6	6_164345472	164345472	164.25-164.45	ENSSSCG00000050808, STIL, TAL1, ENSSSCG00000020872, ENSSSCG00000031778, ENSSSCG00000024129
Diannanxiaoer pigs	6	6_166175319	166175319	166.08-166.28	ZSWIM5
Diannanxiaoer pigs	6	6_167379859	167379859	167.28-167.48	SLC6A9, CCDC24, B4GALT2, ATP6V0B, DPH2, IPO13, ARTN, ST3GAL3
Diannanxiaoer pigs	7	7_8550307	8550307	8.45-8.65	ENSSSCG00000047036, ENSSSCG00000044455, HIVEP1
Diannanxiaoer pigs	7	7_8633098	8633098	8.53-8.73	HIVEP1
Diannanxiaoer pigs	7	7_9346412	9346412	9.25-9.45	PHACTR1
Diannanxiaoer pigs	7	7_27652363	27652363	27.55-27.75	KHDRBS2
Diannanxiaoer pigs	7	7_27670833	27670833	27.57-27.77	KHDRBS2
Diannanxiaoer pigs	7	7_27963262	27963262	27.86-28.06	ENSSSCG00000046478, KHDRBS2
Diannanxiaoer pigs	7	7_29005809	29005809	28.91-29.11	DST
Diannanxiaoer pigs	7	7_29006022	29006022	28.91-29.11	DST
Diannanxiaoer pigs	7	7_30342161	30342161	30.24-30.44	GRM4, NUDT3, HMGA1, SMIM29
Diannanxiaoer pigs	7	7_30356985	30356985	30.26-30.46	GRM4, NUDT3, HMGA1, SMIM29
Diannanxiaoer pigs	7	7_30497305	30497305	30.4-30.6	NUDT3, PACSIN1, SPDEF, ILRUN, ENSSSCG00000037476
Diannanxiaoer pigs	7	7_30589831	30589831	30.49-30.69	PACSIN1, SPDEF, ILRUN, ENSSSCG00000037476
Diannanxiaoer pigs	7	7_31421910	31421910	31.32-31.52	FANCE, RPL10A, TEAD3, TULP1, FKBP5
Diannanxiaoer pigs	7	7_31677092	31677092	31.58-31.78	FKBP5, ARMC12, CLPSL2, CLPS, LHFPL5, SRPK1, SLC26A8
Diannanxiaoer pigs	7	7_31986215	31986215	31.89-32.09	MAPK13, ENSSSCG00000050362, BRPF3, PNPLA1, BNIP5
Diannanxiaoer pigs	7	7_32183990	32183990	32.08-32.28	ETV7, PXT1, KCTD20, STK38
Diannanxiaoer pigs	7	7_32311625	32311625	32.21-32.41	STK38, SRSF3, CDKN1A, RAB44, CPNE5, ENSSSCG00000036130
Diannanxiaoer pigs	7	7_32438952	32438952	32.34-32.54	CDKN1A, RAB44, CPNE5, PPIL1, ENSSSCG00000036130
Diannanxiaoer pigs	7	7_32564402	32564402	32.46-32.66	CPNE5, PPIL1, C6orf89, PI16, MTCH1, FGD2
Diannanxiaoer pigs	7	7_32603652	32603652	32.5-32.7	ENSSSCG00000048172, CPNE5, PPIL1, C6orf89, PI16, MTCH1, FGD2
Diannanxiaoer pigs	7	7_32699380	32699380	32.6-32.8	ENSSSCG00000048172, ENSSSCG00000051104, ENSSSCG00000051635, PI16, MTCH1, FGD2, PIM1
Diannanxiaoer pigs	7	7_33259678	33259678	33.16-33.36	MDGA1
Diannanxiaoer pigs	7	7_33359087	33359087	33.26-33.46	MDGA1, ZFAND3
Diannanxiaoer pigs	7	7_34151758	34151758	34.05-34.25	BTBD9, ENSSSCG00000027778, ENSSSCG00000047307
Diannanxiaoer pigs	7	7_35448300	35448300	35.35-35.55	ENSSSCG00000042731
Diannanxiaoer pigs	7	7_35682343	35682343	35.58-35.78	ENSSSCG00000044091, U6, LRFN2
Diannanxiaoer pigs	7	7_36120461	36120461	36.02-36.22	--
Diannanxiaoer pigs	7	7_36465438	36465438	36.37-36.57	APOBEC2, OARD1, NFYA, ENSSSCG00000001612, TREML1, TREM2, TREML2, TREM1, ENSSSCG00000001618
Diannanxiaoer pigs	7	7_36691354	36691354	36.59-36.79	ENSSSCG00000032274, FOXP4
Diannanxiaoer pigs	7	7_36707070	36707070	36.61-36.81	ENSSSCG00000032274, FOXP4
Diannanxiaoer pigs	7	7_36729914	36729914	36.63-36.83	ENSSSCG00000032274, FOXP4, MDFI
Diannanxiaoer pigs	7	7_36775483	36775483	36.68-36.88	FOXP4, MDFI, TFEB
Diannanxiaoer pigs	7	7_36855878	36855878	36.76-36.96	FOXP4, MDFI, TFEB, PGC
Diannanxiaoer pigs	7	7_36907675	36907675	36.81-37.01	MDFI, TFEB, PGC, FRS3, ENSSSCG00000034190, TOMM6, USP49
Diannanxiaoer pigs	7	7_37089711	37089711	36.99-37.19	ENSSSCG00000041716, USP49, MED20, BYSL, CCND3, TAF8
Diannanxiaoer pigs	7	7_37183081	37183081	37.08-37.28	ENSSSCG00000042314, BYSL, CCND3, TAF8, C6orf132, GUCA1A
Diannanxiaoer pigs	7	7_37349321	37349321	37.25-37.45	ENSSSCG00000042314, C6orf132, GUCA1A, GUCA1B, MRPS10, TRERF1
Diannanxiaoer pigs	7	7_37647365	37647365	37.55-37.75	TRERF1, UBR2
Diannanxiaoer pigs	7	7_37749404	37749404	37.65-37.85	ENSSSCG00000026741, ENSSSCG00000048697, TRERF1, UBR2, ENSSSCG00000041600, PRPH2, BICRAL
Diannanxiaoer pigs	7	7_37952192	37952192	37.85-38.05	BICRAL, RPL7L1, ENSSSCG00000040577, PTCRA, CNPY3, GNMT, PEX6
Diannanxiaoer pigs	7	7_38057569	38057569	37.96-38.16	ENSSSCG00000040577, PTCRA, CNPY3, GNMT, PEX6, PPP2R5D, MEA1, KLHDC3, RRP36, CUL7, ENSSSCG00000001658, KLC4, PTK7
Diannanxiaoer pigs	7	7_38112849	38112849	38.01-38.21	CNPY3, GNMT, PEX6, PPP2R5D, MEA1, KLHDC3, RRP36, CUL7, ENSSSCG00000001658, KLC4, PTK7
Diannanxiaoer pigs	7	7_38156399	38156399	38.06-38.26	PPP2R5D, MEA1, KLHDC3, RRP36, CUL7, ENSSSCG00000001658, KLC4, PTK7, SRF, CUL9
Diannanxiaoer pigs	7	7_38259165	38259165	38.16-38.36	PTK7, SRF, CUL9, DNPH1, TTBK1, SLC22A7, CRIP3
Diannanxiaoer pigs	7	7_38310008	38310008	38.21-38.41	SRF, CUL9, DNPH1, TTBK1, SLC22A7, CRIP3, ZNF318
Diannanxiaoer pigs	7	7_38359412	38359412	38.26-38.46	CUL9, DNPH1, TTBK1, SLC22A7, CRIP3, ZNF318, ENSSSCG00000044871, ABCC10, DLK2
Diannanxiaoer pigs	7	7_38443769	38443769	38.34-38.54	CRIP3, ZNF318, ENSSSCG00000044871, ABCC10, DLK2, TJAP1, LRRC73, YIPF3, POLR1C, XPO5
Diannanxiaoer pigs	7	7_38462358	38462358	38.36-38.56	ZNF318, ENSSSCG00000044871, ABCC10, DLK2, TJAP1, LRRC73, YIPF3, POLR1C, XPO5
Diannanxiaoer pigs	7	7_38872525	38872525	38.77-38.97	ENSSSCG00000048666, ENSSSCG00000047834
Diannanxiaoer pigs	7	7_38893957	38893957	38.79-38.99	ENSSSCG00000048666, ENSSSCG00000047834
Diannanxiaoer pigs	7	7_39103805	39103805	39-39.2	ENSSSCG00000048551, ENSSSCG00000001696, TMEM63B, CAPN11
Diannanxiaoer pigs	7	7_39157286	39157286	39.06-39.26	ENSSSCG00000043143, ENSSSCG00000001696, TMEM63B, CAPN11, SLC29A1, HSP90AB1, SLC35B2, NFKBIE
Diannanxiaoer pigs	7	7_39187106	39187106	39.09-39.29	ENSSSCG00000043143, ENSSSCG00000001696, TMEM63B, CAPN11, SLC29A1, HSP90AB1, SLC35B2, NFKBIE, TMEM151B, TCTE1
Diannanxiaoer pigs	7	7_39271476	39271476	39.17-39.37	ENSSSCG00000043143, ENSSSCG00000041884, TMEM63B, CAPN11, SLC29A1, HSP90AB1, SLC35B2, NFKBIE, TMEM151B, TCTE1, AARS2, SPATS1
Diannanxiaoer pigs	7	7_39303646	39303646	39.2-39.4	ENSSSCG00000043143, ENSSSCG00000041884, TMEM63B, SLC29A1, HSP90AB1, SLC35B2, NFKBIE, TMEM151B, TCTE1, AARS2, SPATS1, CDC5L
Diannanxiaoer pigs	7	7_39472826	39472826	39.37-39.57	ENSSSCG00000050810, ENSSSCG00000048544, ENSSSCG00000049612, SPATS1, CDC5L
Diannanxiaoer pigs	7	7_39493108	39493108	39.39-39.59	ENSSSCG00000050810, ENSSSCG00000048544, ENSSSCG00000049612, CDC5L
Diannanxiaoer pigs	7	7_44127594	44127594	44.03-44.23	ENSSSCG00000036460
Diannanxiaoer pigs	7	7_44746958	44746958	44.65-44.85	ENSSSCG00000047825, ENSSSCG00000043682, TFAP2D, TFAP2B
Diannanxiaoer pigs	7	7_44940445	44940445	44.84-45.04	ENSSSCG00000043682, ENSSSCG00000035274
Diannanxiaoer pigs	7	7_44984516	44984516	44.88-45.08	ENSSSCG00000035274
Diannanxiaoer pigs	7	7_45140741	45140741	45.04-45.24	ENSSSCG00000035274
Diannanxiaoer pigs	7	7_45390439	45390439	45.29-45.49	ENSSSCG00000037695, ENSSSCG00000042824, ENSSSCG00000050637, PKHD1
Diannanxiaoer pigs	7	7_45870702	45870702	45.77-45.97	ENSSSCG00000042203, ENSSSCG00000049456, PKHD1
Diannanxiaoer pigs	7	7_45991916	45991916	45.89-46.09	ENSSSCG00000042203, ENSSSCG00000049456, ssc-mir-133b, ssc-mir-206, PKHD1, IL17A, IL17F, MCM3
Diannanxiaoer pigs	7	7_46033165	46033165	45.93-46.13	ENSSSCG00000042203, ENSSSCG00000049456, ssc-mir-133b, ssc-mir-206, IL17A, IL17F, MCM3, PAQR8
Diannanxiaoer pigs	7	7_46063115	46063115	45.96-46.16	ENSSSCG00000042203, ENSSSCG00000049456, ssc-mir-133b, ssc-mir-206, IL17A, IL17F, MCM3, PAQR8
Diannanxiaoer pigs	7	7_46094909	46094909	45.99-46.19	IL17A, IL17F, MCM3, PAQR8
Diannanxiaoer pigs	7	7_46108788	46108788	46.01-46.21	IL17A, IL17F, MCM3, PAQR8
Diannanxiaoer pigs	7	7_46124358	46124358	46.02-46.22	IL17F, MCM3, PAQR8
Diannanxiaoer pigs	7	7_46453689	46453689	46.35-46.55	ENSSSCG00000051525, ENSSSCG00000047312, TRAM2, TMEM14A, GSTA1
Diannanxiaoer pigs	7	7_46473354	46473354	46.37-46.57	ENSSSCG00000051525, ENSSSCG00000047312, TRAM2, TMEM14A, GSTA1
Diannanxiaoer pigs	7	7_46492128	46492128	46.39-46.59	ENSSSCG00000051525, ENSSSCG00000047312, TRAM2, TMEM14A, GSTA1
Diannanxiaoer pigs	7	7_46524362	46524362	46.42-46.62	ENSSSCG00000051525, ENSSSCG00000047312, TMEM14A, GSTA1, GSTA4, ENSSSCG00000023467
Diannanxiaoer pigs	7	7_46799407	46799407	46.7-46.9	U6, CILK1, FBXO9, GCM1, ELOVL5
Diannanxiaoer pigs	7	7_49468196	49468196	49.37-49.57	U6, ENSSSCG00000048339, ARNT2, ABHD17C
Diannanxiaoer pigs	7	7_50429945	50429945	50.33-50.53	--
Diannanxiaoer pigs	7	7_50493399	50493399	50.39-50.59	--
Diannanxiaoer pigs	7	7_50841603	50841603	50.74-50.94	MEX3B, EFL1
Diannanxiaoer pigs	7	7_50870325	50870325	50.77-50.97	EFL1
Diannanxiaoer pigs	7	7_50959933	50959933	50.86-51.06	EFL1, SAXO2, ADAMTSL3
Diannanxiaoer pigs	7	7_51376033	51376033	51.28-51.48	ADAMTSL3, ENSSSCG00000048932, SH3GL3, ENSSSCG00000047393
Diannanxiaoer pigs	7	7_52139305	52139305	52.04-52.24	ENSSSCG00000046645, ENSSSCG00000049096, ENSSSCG00000047853, ENSSSCG00000045071, ENSSSCG00000020586, ssc-mir-1839, HOMER2, WHAMM, FSD2, AP3B2
Diannanxiaoer pigs	7	7_52278595	52278595	52.18-52.38	ENSSSCG00000047853, ENSSSCG00000045071, ENSSSCG00000020586, ssc-mir-1839, FSD2, AP3B2, CPEB1
Diannanxiaoer pigs	7	7_52288895	52288895	52.19-52.39	ENSSSCG00000047853, ENSSSCG00000045071, ENSSSCG00000020586, ssc-mir-1839, FSD2, AP3B2, CPEB1, RPS17
Diannanxiaoer pigs	7	7_52735629	52735629	52.64-52.84	ENSSSCG00000047484, ENSSSCG00000042610, ZNF592, SLC28A1, ENSSSCG00000041322, SEC11A
Diannanxiaoer pigs	7	7_52823847	52823847	52.72-52.92	ENSSSCG00000047484, ENSSSCG00000042610, ZNF592, SEC11A, ENSSSCG00000036907, WDR73, ZSCAN2
Diannanxiaoer pigs	7	7_52852881	52852881	52.75-52.95	ENSSSCG00000047484, ENSSSCG00000042610, ZNF592, SEC11A, ENSSSCG00000036907, WDR73, ZSCAN2
Diannanxiaoer pigs	7	7_56252185	56252185	56.15-56.35	FBXO22, NRG4, ENSSSCG00000045165, TMEM266
Diannanxiaoer pigs	7	7_62841439	62841439	62.74-62.94	MIPOL1, SLC25A21
Diannanxiaoer pigs	7	7_63060385	63060385	62.96-63.16	ENSSSCG00000045941, SLC25A21, ENSSSCG00000047378, ENSSSCG00000039959
Diannanxiaoer pigs	7	7_64175737	64175737	64.08-64.28	BRMS1L, RALGAPA1, ENSSSCG00000047970, ENSSSCG00000049909
Diannanxiaoer pigs	7	7_64386060	64386060	64.29-64.49	ENSSSCG00000046564, RALGAPA1, INSM2
Diannanxiaoer pigs	7	7_70777802	70777802	70.68-70.88	U6, ENSSSCG00000045981
Diannanxiaoer pigs	7	7_70886131	70886131	70.79-70.99	--
Diannanxiaoer pigs	7	7_71829092	71829092	71.73-71.93	ENSSSCG00000046287
Diannanxiaoer pigs	7	7_72133840	72133840	72.03-72.23	--
Diannanxiaoer pigs	7	7_72437167	72437167	72.34-72.54	ENSSSCG00000049864, ENSSSCG00000047746, ENSSSCG00000046557
Diannanxiaoer pigs	7	7_72528312	72528312	72.43-72.63	ENSSSCG00000049864, ENSSSCG00000047746
Diannanxiaoer pigs	7	7_72706965	72706965	72.61-72.81	ENSSSCG00000043341, NOVA1
Diannanxiaoer pigs	7	7_72892507	72892507	72.79-72.99	ENSSSCG00000043341, NOVA1
Diannanxiaoer pigs	7	7_72950815	72950815	72.85-73.05	ENSSSCG00000051500, NOVA1
Diannanxiaoer pigs	7	7_75778619	75778619	75.68-75.88	ENSSSCG00000019541, ENSSSCG00000049133, ENSSSCG00000043906, MYH7, CMTM5, IL25, EFS, SLC22A17, PABPN1, PPP1R3E, HOMEZ, RNF212B, SLC7A8
Diannanxiaoer pigs	7	7_83143668	83143668	83.04-83.24	ENSSSCG00000045177, ENSSSCG00000045763, ENSSSCG00000043145, ENSSSCG00000046728, NR2F2
Diannanxiaoer pigs	7	7_90222188	90222188	90.12-90.32	ENSSSCG00000041816, CCDC196
Diannanxiaoer pigs	7	7_90234248	90234248	90.13-90.33	ENSSSCG00000041816, CCDC196
Diannanxiaoer pigs	7	7_91364288	91364288	91.26-91.46	ENSSSCG00000049034, PLEKHH1, PIGH, ARG2, VTI1B, ENSSSCG00000002296
Diannanxiaoer pigs	7	7_115603615	115603615	115.5-115.7	PPP4R4, SERPINA6, ENSSSCG00000038515, SERPINA1, SERPINA11, UABP-2
Diannanxiaoer pigs	7	7_116217163	116217163	116.12-116.32	ENSSSCG00000024077, ENSSSCG00000043426, ENSSSCG00000051394, SERPINA3-2
Diannanxiaoer pigs	8	8_1740945	1740945	1.64-1.84	ADD1, MFSD10, NOP14, GRK4, HTT
Diannanxiaoer pigs	8	8_7236422	7236422	7.14-7.34	ENSSSCG00000046066, ENSSSCG00000050898
Diannanxiaoer pigs	8	8_7397940	7397940	7.3-7.5	ENSSSCG00000046066, ENSSSCG00000050898, ENSSSCG00000047976, HS3ST1
Diannanxiaoer pigs	8	8_11058645	11058645	10.96-11.16	ENSSSCG00000041490, ENSSSCG00000051022, FBXL5, ENSSSCG00000046192, BST1, ENSSSCG00000043339, CD38
Diannanxiaoer pigs	8	8_18395926	18395926	18.3-18.5	ENSSSCG00000043464, ENSSSCG00000051579, ENSSSCG00000045216, ENSSSCG00000045578
Diannanxiaoer pigs	8	8_18463309	18463309	18.36-18.56	ENSSSCG00000043464, ENSSSCG00000051579, ENSSSCG00000045216, ENSSSCG00000045578, DHX15
Diannanxiaoer pigs	8	8_18565735	18565735	18.47-18.67	ENSSSCG00000043464, ENSSSCG00000051579, ENSSSCG00000045578, DHX15
Diannanxiaoer pigs	8	8_18627267	18627267	18.53-18.73	ENSSSCG00000047913, DHX15
Diannanxiaoer pigs	8	8_18945049	18945049	18.85-19.05	CCDC149, LGI2
Diannanxiaoer pigs	8	8_18947421	18947421	18.85-19.05	CCDC149, LGI2
Diannanxiaoer pigs	8	8_18979804	18979804	18.88-19.08	ENSSSCG00000041382, CCDC149, LGI2
Diannanxiaoer pigs	8	8_18982861	18982861	18.88-19.08	ENSSSCG00000041382, CCDC149, LGI2
Diannanxiaoer pigs	8	8_18990452	18990452	18.89-19.09	ENSSSCG00000041382, CCDC149, LGI2
Diannanxiaoer pigs	8	8_19092372	19092372	18.99-19.19	ENSSSCG00000041382, ENSSSCG00000051790, LGI2, SEPSECS
Diannanxiaoer pigs	8	8_19263608	19263608	19.16-19.36	ENSSSCG00000051790, PI4K2B, ZCCHC4, ANAPC4
Diannanxiaoer pigs	8	8_19392244	19392244	19.29-19.49	ZCCHC4, ANAPC4, SLC34A2, ENSSSCG00000028632
Diannanxiaoer pigs	8	8_19432610	19432610	19.33-19.53	ZCCHC4, ANAPC4, SLC34A2, ENSSSCG00000028632
Diannanxiaoer pigs	8	8_19579425	19579425	19.48-19.68	ENSSSCG00000047898, SLC34A2, SEL1L3
Diannanxiaoer pigs	8	8_19733457	19733457	19.63-19.83	ENSSSCG00000047898, SEL1L3, ENSSSCG00000040571
Diannanxiaoer pigs	8	8_20674494	20674494	20.57-20.77	ENSSSCG00000046468, ENSSSCG00000046313, ENSSSCG00000047494, ENSSSCG00000047340, STIM2, ENSSSCG00000032413
Diannanxiaoer pigs	8	8_22572372	22572372	22.47-22.67	ENSSSCG00000046430
Diannanxiaoer pigs	8	8_23522787	23522787	23.42-23.62	PCDH7
Diannanxiaoer pigs	8	8_23848829	23848829	23.75-23.95	U2, PCDH7
Diannanxiaoer pigs	8	8_24321535	24321535	24.22-24.42	--
Diannanxiaoer pigs	8	8_24977843	24977843	24.88-25.08	--
Diannanxiaoer pigs	8	8_25018101	25018101	24.92-25.12	--
Diannanxiaoer pigs	8	8_27154058	27154058	27.05-27.25	--
Diannanxiaoer pigs	8	8_30877084	30877084	30.78-30.98	U6, SMIM14, UBE2K
Diannanxiaoer pigs	8	8_35707639	35707639	35.61-35.81	--
Diannanxiaoer pigs	8	8_35953783	35953783	35.85-36.05	ENSSSCG00000049434
Diannanxiaoer pigs	8	8_36603745	36603745	36.5-36.7	--
Diannanxiaoer pigs	8	8_40588157	40588157	40.49-40.69	ENSSSCG00000041255
Diannanxiaoer pigs	8	8_40650708	40650708	40.55-40.75	ENSSSCG00000041255, ENSSSCG00000044823
Diannanxiaoer pigs	8	8_55063034	55063034	54.96-55.16	ENSSSCG00000042303, U6, NMU, EXOC1L
Diannanxiaoer pigs	8	8_56521810	56521810	56.42-56.62	ENSSSCG00000044641, ENSSSCG00000050885
Diannanxiaoer pigs	8	8_56705132	56705132	56.61-56.81	--
Diannanxiaoer pigs	8	8_65439825	65439825	65.34-65.54	STAP1, UBA6, ENSSSCG00000029658
Diannanxiaoer pigs	8	8_65489709	65489709	65.39-65.59	STAP1, UBA6, ENSSSCG00000029658, TMPRSS11D
Diannanxiaoer pigs	8	8_65610573	65610573	65.51-65.71	ENSSSCG00000029658, TMPRSS11D, TMPRSS11A, ENSSSCG00000008929
Diannanxiaoer pigs	8	8_67665666	67665666	67.57-67.77	RUFY3, GRSF1, MOB1B, SLC4A4
Diannanxiaoer pigs	8	8_67695280	67695280	67.6-67.8	GRSF1, MOB1B, SLC4A4
Diannanxiaoer pigs	8	8_67760562	67760562	67.66-67.86	MOB1B, SLC4A4
Diannanxiaoer pigs	8	8_70078612	70078612	69.98-70.18	AMCF-II, PPBP, CXCL2
Diannanxiaoer pigs	8	8_75822343	75822343	75.72-75.92	ENSSSCG00000049153, MND1, TRIM2
Diannanxiaoer pigs	8	8_86136809	86136809	86.04-86.24	RNF150
Diannanxiaoer pigs	8	8_99088450	99088450	98.99-99.19	ENSSSCG00000045594, ENSSSCG00000048476, ENSSSCG00000036155
Diannanxiaoer pigs	8	8_100580560	100580560	100.48-100.68	SPRY1, ENSSSCG00000050208
Diannanxiaoer pigs	8	8_110287947	110287947	110.19-110.39	ENSSSCG00000041947, NEUROG2, ALPK1, TIFA, AP1AR
Diannanxiaoer pigs	8	8_117493033	117493033	117.39-117.59	ENSSSCG00000046677, ENSSSCG00000048607, ENSSSCG00000047952
Diannanxiaoer pigs	8	8_122677857	122677857	122.58-122.78	ENSSSCG00000039281
Diannanxiaoer pigs	8	8_124888385	124888385	124.79-124.99	BMPR1B
Diannanxiaoer pigs	8	8_127452241	127452241	127.35-127.55	ENSSSCG00000042531
Diannanxiaoer pigs	8	8_127511535	127511535	127.41-127.61	--
Diannanxiaoer pigs	8	8_129114493	129114493	129.01-129.21	MMRN1
Diannanxiaoer pigs	8	8_129578770	129578770	129.48-129.68	ENSSSCG00000043431
Diannanxiaoer pigs	8	8_131166742	131166742	131.07-131.27	ENSSSCG00000041592, SPP1, MEPE, IBSP
Diannanxiaoer pigs	8	8_131559485	131559485	131.46-131.66	ENSSSCG00000048301, DMP1, DSPP, HSD17B11, KLHL8
Diannanxiaoer pigs	8	8_132448371	132448371	132.35-132.55	MAPK10
Diannanxiaoer pigs	8	8_133892450	133892450	133.79-133.99	ENSSSCG00000045096, WDFY3, CDS1
Diannanxiaoer pigs	9	9_2542133	2542133	2.44-2.64	OR2D2, ENSSSCG00000014600, ENSSSCG00000038122, OR10A4
Diannanxiaoer pigs	9	9_18855958	18855958	18.76-18.96	DLG2
Diannanxiaoer pigs	9	9_23521369	23521369	23.42-23.62	--
Diannanxiaoer pigs	9	9_24588354	24588354	24.49-24.69	ENSSSCG00000045215
Diannanxiaoer pigs	9	9_24660115	24660115	24.56-24.76	--
Diannanxiaoer pigs	9	9_24705451	24705451	24.61-24.81	--
Diannanxiaoer pigs	9	9_24758952	24758952	24.66-24.86	--
Diannanxiaoer pigs	9	9_24769235	24769235	24.67-24.87	--
Diannanxiaoer pigs	9	9_24924384	24924384	24.82-25.02	--
Diannanxiaoer pigs	9	9_25217369	25217369	25.12-25.32	--
Diannanxiaoer pigs	9	9_25219410	25219410	25.12-25.32	--
Diannanxiaoer pigs	9	9_25259911	25259911	25.16-25.36	--
Diannanxiaoer pigs	9	9_25300306	25300306	25.2-25.4	--
Diannanxiaoer pigs	9	9_25323353	25323353	25.22-25.42	ENSSSCG00000014935
Diannanxiaoer pigs	9	9_27295224	27295224	27.2-27.4	ssc-mir-7143, ENSSSCG00000042352, SESN3
Diannanxiaoer pigs	9	9_36107125	36107125	36.01-36.21	U6, CWF19L2, ALKBH8, ELMOD1
Diannanxiaoer pigs	9	9_45677957	45677957	45.58-45.78	MPZL2, CD3E, CD3D, UBE4A, CD3G, ATP5MG, ENSSSCG00000040240, ENSSSCG00000023324
Diannanxiaoer pigs	9	9_49170233	49170233	49.07-49.27	ENSSSCG00000050772, ENSSSCG00000051491, ENSSSCG00000047669, ENSSSCG00000047054, ENSSSCG00000044495, ENSSSCG00000046378, ssc-let-7a-1, ssc-mir-125b-1, ssc-mir-100
Diannanxiaoer pigs	9	9_60400262	60400262	60.3-60.5	SPATA19, IGSF9B
Diannanxiaoer pigs	9	9_73132103	73132103	73.03-73.23	U6, HEPACAM2, VPS50
Diannanxiaoer pigs	9	9_74114302	74114302	74.01-74.21	COL1A2
Diannanxiaoer pigs	9	9_76838218	76838218	76.74-76.94	ENSSSCG00000023850
Diannanxiaoer pigs	9	9_77453854	77453854	77.35-77.55	ASNS, ENSSSCG00000050392, ENSSSCG00000038187
Diannanxiaoer pigs	9	9_81064558	81064558	80.96-81.16	THSD7A
Diannanxiaoer pigs	9	9_81070208	81070208	80.97-81.17	THSD7A
Diannanxiaoer pigs	9	9_81166487	81166487	81.07-81.27	THSD7A
Diannanxiaoer pigs	9	9_82017249	82017249	81.92-82.12	VWDE, ENSSSCG00000049585, SCIN
Diannanxiaoer pigs	9	9_84593678	84593678	84.49-84.69	DGKB, AGMO
Diannanxiaoer pigs	9	9_85057918	85057918	84.96-85.16	ENSSSCG00000046863, ENSSSCG00000041560, ENSSSCG00000048170, MEOX2
Diannanxiaoer pigs	9	9_85091355	85091355	84.99-85.19	ENSSSCG00000046863, ENSSSCG00000041560, ENSSSCG00000048170, MEOX2
Diannanxiaoer pigs	9	9_85128043	85128043	85.03-85.23	ENSSSCG00000048170
Diannanxiaoer pigs	9	9_85178689	85178689	85.08-85.28	--
Diannanxiaoer pigs	9	9_86791976	86791976	86.69-86.89	ENSSSCG00000046719
Diannanxiaoer pigs	9	9_87521695	87521695	87.42-87.62	HDAC9, ENSSSCG00000042851, ENSSSCG00000043363
Diannanxiaoer pigs	9	9_105866874	105866874	105.77-105.97	ENSSSCG00000051739, ATXN7L1, CDHR3, SYPL1
Diannanxiaoer pigs	9	9_106086940	106086940	105.99-106.19	ENSSSCG00000045631, ENSSSCG00000048481, ENSSSCG00000045921, ENSSSCG00000045815, ENSSSCG00000049658, U6, ENSSSCG00000047721, ENSSSCG00000051684, NAMPT, ENSSSCG00000046977
Diannanxiaoer pigs	9	9_114230391	114230391	114.13-114.33	ENSSSCG00000045231, ENSSSCG00000050064, VAMP4, EEF1AKNMT, DNM3
Diannanxiaoer pigs	9	9_114288446	114288446	114.19-114.39	ENSSSCG00000050064, EEF1AKNMT, DNM3
Diannanxiaoer pigs	9	9_127389956	127389956	127.29-127.49	ENSSSCG00000041541, HMCN1, ENSSSCG00000029449, TPR
Diannanxiaoer pigs	9	9_130366477	130366477	130.27-130.47	ENSSSCG00000041589, ENSSSCG00000042112, RPS6KC1, ANGEL2, VASH2
Diannanxiaoer pigs	9	9_135196913	135196913	135.1-135.3	ENSSSCG00000051304, ENSSSCG00000045693, U6, ENSSSCG00000031141
Diannanxiaoer pigs	10	10_1560611	1560611	1.46-1.66	ENSSSCG00000045591, ENSSSCG00000045570, ENSSSCG00000046996, ENSSSCG00000050680, ENSSSCG00000046710, SNORA70, RGS18
Diannanxiaoer pigs	10	10_7641561	7641561	7.54-7.74	GPATCH2, ENSSSCG00000044741
Diannanxiaoer pigs	10	10_12925074	12925074	12.83-13.03	CNIH3
Diannanxiaoer pigs	10	10_21570776	21570776	21.47-21.67	PTPRC
Diannanxiaoer pigs	10	10_33353366	33353366	33.25-33.45	ENSSSCG00000045657, SPINK4, B4GALT1, SMU1, ENSSSCG00000011000, APTX
Diannanxiaoer pigs	10	10_33381770	33381770	33.28-33.48	ENSSSCG00000045657, B4GALT1, SMU1, ENSSSCG00000011000, APTX, NDUFB6
Diannanxiaoer pigs	10	10_37474459	37474459	37.37-37.57	ENSSSCG00000044020, ENSSSCG00000048728, ENSSSCG00000049106
Diannanxiaoer pigs	10	10_38142225	38142225	38.04-38.24	ENSSSCG00000048401, ENSSSCG00000032101, ENSSSCG00000048234
Diannanxiaoer pigs	10	10_40208571	40208571	40.11-40.31	ENSSSCG00000039256
Diannanxiaoer pigs	10	10_44416783	44416783	44.32-44.52	SLC39A12, CACNB2
Diannanxiaoer pigs	10	10_47633339	47633339	47.53-47.73	FRMD4A
Diannanxiaoer pigs	10	10_51141571	51141571	51.04-51.24	KIAA1217
Diannanxiaoer pigs	10	10_53405995	53405995	53.31-53.51	ENSSSCG00000042763, ENSSSCG00000048108, ENSSSCG00000051542, ENSSSCG00000045803, MLLT10, SKIDA1, ENSSSCG00000033652
Diannanxiaoer pigs	10	10_53609510	53609510	53.51-53.71	NEBL, ENSSSCG00000044407
Diannanxiaoer pigs	10	10_64577073	64577073	64.48-64.68	ENSSSCG00000047628, PRKCQ
Diannanxiaoer pigs	11	11_6605966	6605966	6.51-6.71	ENSSSCG00000045935, ENSSSCG00000049127, ENSSSCG00000050797, ENSSSCG00000045846, MTUS2, SLC7A1, ENSSSCG00000035992
Diannanxiaoer pigs	11	11_7148561	7148561	7.05-7.25	ENSSSCG00000043013, ENSSSCG00000043021, ENSSSCG00000047790, ENSSSCG00000049043, ENSSSCG00000044001, ENSSSCG00000044727, KATNAL1, ENSSSCG00000009327
Diannanxiaoer pigs	11	11_7841215	7841215	7.74-7.94	ENSSSCG00000041518, ENSSSCG00000042652, HSPH1, B3GLCT
Diannanxiaoer pigs	11	11_7970578	7970578	7.87-8.07	ENSSSCG00000042652, ENSSSCG00000049395, B3GLCT
Diannanxiaoer pigs	11	11_8855571	8855571	8.76-8.96	ENSSSCG00000050219, FRY, ZAR1L, ENSSSCG00000029039, ENSSSCG00000048128, N4BP2L1, ENSSSCG00000009341
Diannanxiaoer pigs	11	11_8991020	8991020	8.89-9.09	ENSSSCG00000009341, PDS5B
Diannanxiaoer pigs	11	11_12429444	12429444	12.33-12.53	ENSSSCG00000045351, ENSSSCG00000044309, SPART, CCNA1
Diannanxiaoer pigs	11	11_15611389	15611389	15.51-15.71	SLC25A15, ENSSSCG00000009374, THSD1, VPS36
Diannanxiaoer pigs	11	11_19878648	19878648	19.78-19.98	ENSSSCG00000048465, ENSSSCG00000051153
Diannanxiaoer pigs	11	11_22488960	22488960	22.39-22.59	ENSSSCG00000046928, ENSSSCG00000049729, TSC22D1
Diannanxiaoer pigs	11	11_27565802	27565802	27.47-27.67	--
Diannanxiaoer pigs	11	11_42360453	42360453	42.26-42.46	KLHL1
Diannanxiaoer pigs	11	11_47931720	47931720	47.83-48.03	UCHL3, LMO7
Diannanxiaoer pigs	11	11_51069351	51069351	50.97-51.17	U6
Diannanxiaoer pigs	11	11_51968741	51968741	51.87-52.07	ENSSSCG00000042274
Diannanxiaoer pigs	11	11_52202738	52202738	52.1-52.3	ENSSSCG00000051397, SPRY2, ENSSSCG00000050522
Diannanxiaoer pigs	11	11_57976066	57976066	57.88-58.08	ENSSSCG00000047789, ENSSSCG00000050504
Diannanxiaoer pigs	11	11_62244494	62244494	62.14-62.34	ENSSSCG00000048281, GPC5
Diannanxiaoer pigs	11	11_69808090	69808090	69.71-69.91	NALCN
Diannanxiaoer pigs	11	11_70392258	70392258	70.29-70.49	FGF14
Diannanxiaoer pigs	11	11_71110085	71110085	71.01-71.21	ENSSSCG00000049700, METTL21C, ENSSSCG00000009530, TEX30, POGLUT2, ENSSSCG00000009534, ENSSSCG00000032046, ENSSSCG00000042169
Diannanxiaoer pigs	12	12_275081	275081	0.18-0.38	ENSSSCG00000051633, ENSSSCG00000051406, METRNL, B3GNTL1, TBCD
Diannanxiaoer pigs	12	12_1168802	1168802	1.07-1.27	MRPL12, MAFG, SIRT7, PCYT2, ALYREF, ENSSSCG00000035837, ENSSSCG00000035728, ARHGDIA, P4HB, PPP1R27, MCRIP1, ENSSSCG00000034891, ACTG1, ENSSSCG00000033620, HGS, CCDC137, OXLD1, ENSSSCG00000045526, TSPAN10, NPLOC4
Diannanxiaoer pigs	12	12_1966529	1966529	1.87-2.07	ENSSSCG00000046210, RPTOR, NPTX1
Diannanxiaoer pigs	12	12_3315538	3315538	3.22-3.42	CANT1, LGALS3BP, ENSSSCG00000017164, ENSSSCG00000017165, CYTH1
Diannanxiaoer pigs	12	12_8754536	8754536	8.65-8.85	ENSSSCG00000044587, ENSSSCG00000050015, ssc-mir-9784-1
Diannanxiaoer pigs	12	12_9535215	9535215	9.44-9.64	--
Diannanxiaoer pigs	12	12_24534179	24534179	24.43-24.63	SKAP1
Diannanxiaoer pigs	12	12_24650734	24650734	24.55-24.75	ENSSSCG00000042198, SKAP1
Diannanxiaoer pigs	12	12_24686749	24686749	24.59-24.79	ENSSSCG00000042198, SKAP1, HOXB1
Diannanxiaoer pigs	12	12_26276230	26276230	26.18-26.38	ENSSSCG00000051134, ENSSSCG00000045911, ENSSSCG00000051446, U6, DLX3, ITGA3, PDK2, SAMD14, PPP1R9B, ENSSSCG00000031307, SGCA
Diannanxiaoer pigs	12	12_27109190	27109190	27.01-27.21	U6, LUC7L3, ANKRD40CL, WFIKKN2, TOB1, SPAG9
Diannanxiaoer pigs	12	12_27676674	27676674	27.58-27.78	ENSSSCG00000044978, ENSSSCG00000046104
Diannanxiaoer pigs	12	12_28303728	28303728	28.2-28.4	CA10, ENSSSCG00000044721
Diannanxiaoer pigs	12	12_28320308	28320308	28.22-28.42	CA10, ENSSSCG00000044721
Diannanxiaoer pigs	12	12_31053582	31053582	30.95-31.15	ENSSSCG00000034257, U6, ENSSSCG00000048537, ENSSSCG00000047020
Diannanxiaoer pigs	12	12_31780167	31780167	31.68-31.88	MMD
Diannanxiaoer pigs	12	12_37178111	37178111	37.08-37.28	BCAS3
Diannanxiaoer pigs	12	12_37183731	37183731	37.08-37.28	BCAS3
Diannanxiaoer pigs	12	12_40705609	40705609	40.61-40.81	CCL1, CCL8, CCL11, CCL2
Diannanxiaoer pigs	12	12_43302145	43302145	43.2-43.4	ENSSSCG00000046684, ENSSSCG00000042233, ssc-mir-365-2, ENSSSCG00000048911, ssc-mir-193a, RAB11FIP4
Diannanxiaoer pigs	12	12_45675657	45675657	45.58-45.78	TAOK1, ABHD15, ENSSSCG00000035275, TP53I13, GIT1
Diannanxiaoer pigs	12	12_58741974	58741974	58.64-58.84	ENSSSCG00000041619, PMP22, TEKT3, ENSSSCG00000039792, ENSSSCG00000018027
Diannanxiaoer pigs	12	12_59163360	59163360	59.06-59.26	ENSSSCG00000038146, ENSSSCG00000018456, ENSSSCG00000018462, ENSSSCG00000046461, ENSSSCG00000042750, LRRC75A, TRPV2, UBB, ENSSSCG00000018034, PIGL
Diannanxiaoer pigs	12	12_60021814	60021814	59.92-60.12	ENSSSCG00000042566, SLC47A2, ALDH3A2, ENSSSCG00000018046, SLC47A1, RNF112
Diannanxiaoer pigs	12	12_60624977	60624977	60.52-60.72	ALKBH5, ENSSSCG00000032392, ENSSSCG00000048972, DRG2, GID4, ATPAF2, DRC3, TOM1L2
Diannanxiaoer pigs	12	12_61197689	61197689	61.1-61.3	ENSSSCG00000051298, ENSSSCG00000036812, TNFRSF13B, USP22
Diannanxiaoer pigs	13	13_20299039	20299039	20.2-20.4	ENSSSCG00000044082, ENSSSCG00000048718
Diannanxiaoer pigs	13	13_20796858	20796858	20.7-20.9	U6, ENSSSCG00000041299
Diannanxiaoer pigs	13	13_23111903	23111903	23.01-23.21	ACAA1, OXSR1, SLC22A13, SLC22A14, XYLB
Diannanxiaoer pigs	13	13_25949305	25949305	25.85-26.05	TRAK1, CCK, LYZL4, VIPR1, SS18L2
Diannanxiaoer pigs	13	13_26048974	26048974	25.95-26.15	LYZL4, VIPR1, SS18L2, SEC22C, NKTR
Diannanxiaoer pigs	13	13_28373786	28373786	28.27-28.47	ENSSSCG00000051460, ENSSSCG00000050369, TMEM158, CDCP1
Diannanxiaoer pigs	13	13_28374291	28374291	28.27-28.47	ENSSSCG00000051460, ENSSSCG00000050369, TMEM158, CDCP1
Diannanxiaoer pigs	13	13_28702158	28702158	28.6-28.8	LARS2, LIMD1
Diannanxiaoer pigs	13	13_30234152	30234152	30.13-30.33	ENSSSCG00000049345, KLHL18, ENSSSCG00000011334, PTPN23, SCAP, ELP6
Diannanxiaoer pigs	13	13_30250953	30250953	30.15-30.35	ENSSSCG00000049345, ENSSSCG00000011334, PTPN23, SCAP, ELP6
Diannanxiaoer pigs	13	13_32709504	32709504	32.61-32.81	RBM5, SEMA3F, GNAT1, SLC38A3, GNAI2, SEMA3B, LSMEM2, IFRD2, ENSSSCG00000041673, HYAL3, HYAL1, HYAL2
Diannanxiaoer pigs	13	13_32837923	32837923	32.74-32.94	SEMA3B, LSMEM2, IFRD2, ENSSSCG00000041673, HYAL3, HYAL1, HYAL2, RASSF1, ZMYND10, CYB561D2, TMEM115, CACNA2D2
Diannanxiaoer pigs	13	13_37137684	37137684	37.04-37.24	ENSSSCG00000041118
Diannanxiaoer pigs	13	13_53974119	53974119	53.87-54.07	ENSSSCG00000046660, ENSSSCG00000044514, ENSSSCG00000050302, SHQ1
Diannanxiaoer pigs	13	13_55064930	55064930	54.96-55.16	ENSSSCG00000048642, ENSSSCG00000047664, ENSSSCG00000048446
Diannanxiaoer pigs	13	13_61839352	61839352	61.74-61.94	ENSSSCG00000047626
Diannanxiaoer pigs	13	13_62112170	62112170	62.01-62.21	ENSSSCG00000041046
Diannanxiaoer pigs	13	13_68383810	68383810	68.28-68.48	ENSSSCG00000050960, ENSSSCG00000044197, PPARG, TSEN2
Diannanxiaoer pigs	13	13_68450960	68450960	68.35-68.55	ENSSSCG00000044197, PPARG, TSEN2, MKRN2OS, ENSSSCG00000045850, MKRN2
Diannanxiaoer pigs	13	13_76265878	76265878	76.17-76.37	EPHB1
Diannanxiaoer pigs	13	13_77618140	77618140	77.52-77.72	STAG1, ENSSSCG00000044204
Diannanxiaoer pigs	13	13_77708756	77708756	77.61-77.81	STAG1
Diannanxiaoer pigs	13	13_79404501	79404501	79.3-79.5	ENSSSCG00000026746, FAIM, PIK3CB
Diannanxiaoer pigs	13	13_80489071	80489071	80.39-80.59	U6, RBP2, RBP1, NMNAT3
Diannanxiaoer pigs	13	13_82051439	82051439	81.95-82.15	ENSSSCG00000041458, PXYLP1, ZBTB38, ENSSSCG00000043876, ENSSSCG00000043596
Diannanxiaoer pigs	13	13_82078037	82078037	81.98-82.18	ENSSSCG00000041458, PXYLP1, ZBTB38, ENSSSCG00000043876, ENSSSCG00000043596
Diannanxiaoer pigs	13	13_82277791	82277791	82.18-82.38	ENSSSCG00000011673, ZBTB38, RASA2
Diannanxiaoer pigs	13	13_82505586	82505586	82.41-82.61	ENSSSCG00000040019, ENSSSCG00000045219, ENSSSCG00000045563, ENSSSCG00000041863, RNF7, GRK7
Diannanxiaoer pigs	13	13_82774101	82774101	82.67-82.87	ENSSSCG00000011676, TFDP2, ENSSSCG00000036302, ENSSSCG00000048998, ENSSSCG00000034370
Diannanxiaoer pigs	13	13_83633917	83633917	83.53-83.73	U2, ENSSSCG00000046413, PAQR9, U2SURP
Diannanxiaoer pigs	13	13_84119184	84119184	84.02-84.22	U6, SLC9A9
Diannanxiaoer pigs	13	13_87581606	87581606	87.48-87.68	ENSSSCG00000042542, ENSSSCG00000044934
Diannanxiaoer pigs	13	13_87775496	87775496	87.68-87.88	ENSSSCG00000043777, ENSSSCG00000043038, ZIC4, ZIC1
Diannanxiaoer pigs	13	13_88123512	88123512	88.02-88.22	ENSSSCG00000044580
Diannanxiaoer pigs	13	13_89888185	89888185	89.79-89.99	WWTR1, COMMD2, ANKUB1
Diannanxiaoer pigs	13	13_89899499	89899499	89.8-90	WWTR1, COMMD2, ANKUB1
Diannanxiaoer pigs	13	13_89912139	89912139	89.81-90.01	WWTR1, COMMD2, ANKUB1
Diannanxiaoer pigs	13	13_90552548	90552548	90.45-90.65	ENSSSCG00000051712, ENSSSCG00000044605, TSC22D2
Diannanxiaoer pigs	13	13_91285208	91285208	91.19-91.39	ENSSSCG00000042786, MED12L, GPR171
Diannanxiaoer pigs	13	13_91302041	91302041	91.2-91.4	ENSSSCG00000042786, MED12L, GPR171, P2RY14
Diannanxiaoer pigs	13	13_91403863	91403863	91.3-91.5	MED12L, GPR171, P2RY14, P2RY12, GPR87
Diannanxiaoer pigs	13	13_91407340	91407340	91.31-91.51	MED12L, GPR171, P2RY14, P2RY12, GPR87, P2RY13
Diannanxiaoer pigs	13	13_93545153	93545153	93.45-93.65	ENSSSCG00000046674
Diannanxiaoer pigs	13	13_93650863	93650863	93.55-93.75	ENSSSCG00000043881
Diannanxiaoer pigs	13	13_93936859	93936859	93.84-94.04	Metazoa_SRP, ENSSSCG00000041557
Diannanxiaoer pigs	13	13_94756422	94756422	94.66-94.86	ENSSSCG00000047408
Diannanxiaoer pigs	13	13_94850476	94850476	94.75-94.95	ENSSSCG00000047408
Diannanxiaoer pigs	13	13_95243731	95243731	95.14-95.34	ENSSSCG00000047852, ENSSSCG00000049807, PLCH1
Diannanxiaoer pigs	13	13_95266807	95266807	95.17-95.37	ENSSSCG00000047852, PLCH1
Diannanxiaoer pigs	13	13_95399688	95399688	95.3-95.5	PLCH1
Diannanxiaoer pigs	13	13_97261845	97261845	97.16-97.36	VEPH1, PTX3
Diannanxiaoer pigs	13	13_104191643	104191643	104.09-104.29	ENSSSCG00000045618
Diannanxiaoer pigs	13	13_114867199	114867199	114.77-114.97	--
Diannanxiaoer pigs	13	13_114880891	114880891	114.78-114.98	--
Diannanxiaoer pigs	13	13_115500895	115500895	115.4-115.6	ENSSSCG00000041195, ENSSSCG00000046692, ENSSSCG00000049497, TBL1XR1, ENSSSCG00000041368
Diannanxiaoer pigs	13	13_115706701	115706701	115.61-115.81	ENSSSCG00000050167, ENSSSCG00000047445
Diannanxiaoer pigs	13	13_116775589	116775589	116.68-116.88	--
Diannanxiaoer pigs	13	13_117566331	117566331	117.47-117.67	GNB4, ACTL6A, MRPL47, ENSSSCG00000011764
Diannanxiaoer pigs	13	13_120283166	120283166	120.18-120.38	--
Diannanxiaoer pigs	13	13_123926016	123926016	123.83-124.03	ENSSSCG00000051228, U6, ETV5, DGKG
Diannanxiaoer pigs	13	13_124782498	124782498	124.68-124.88	ENSSSCG00000035234, ST6GAL1, ENSSSCG00000050506
Diannanxiaoer pigs	13	13_124858953	124858953	124.76-124.96	ENSSSCG00000041456, ST6GAL1, RTP1, MASP1
Diannanxiaoer pigs	13	13_125252961	125252961	125.15-125.35	SST
Diannanxiaoer pigs	13	13_125323265	125323265	125.22-125.42	ENSSSCG00000051257, ENSSSCG00000051532, SST, RTP2, BCL6
Diannanxiaoer pigs	13	13_128988371	128988371	128.89-129.09	--
Diannanxiaoer pigs	13	13_146151593	146151593	146.05-146.25	GRAMD1C, ATP6V1A, NAA50, USF3
Diannanxiaoer pigs	13	13_147761875	147761875	147.66-147.86	C3orf52, TMPRSS7, TAGLN3, ABHD10, PHLDB2
Diannanxiaoer pigs	13	13_149194021	149194021	149.09-149.29	--
Diannanxiaoer pigs	13	13_159877542	159877542	159.78-159.98	ENSSSCG00000050386
Diannanxiaoer pigs	13	13_160935704	160935704	160.84-161.04	ENSSSCG00000049518, OR5K4, ENSSSCG00000042338, ENSSSCG00000050089, ENSSSCG00000041607, ENSSSCG00000049619
Diannanxiaoer pigs	13	13_161358321	161358321	161.26-161.46	ENSSSCG00000044532, ENSSSCG00000040221, ENSSSCG00000047222, ENSSSCG00000049799, ENSSSCG00000046286
Diannanxiaoer pigs	13	13_162823299	162823299	162.72-162.92	EPHA6
Diannanxiaoer pigs	13	13_162884925	162884925	162.78-162.98	EPHA6
Diannanxiaoer pigs	13	13_166299230	166299230	166.2-166.4	--
Diannanxiaoer pigs	13	13_168153050	168153050	168.05-168.25	ENSSSCG00000041071, HTR1F, ENSSSCG00000044900
Diannanxiaoer pigs	13	13_172693589	172693589	172.59-172.79	ENSSSCG00000029127
Diannanxiaoer pigs	13	13_173680130	173680130	173.58-173.78	GBE1, ENSSSCG00000050662
Diannanxiaoer pigs	13	13_173748075	173748075	173.65-173.85	GBE1, ENSSSCG00000050662
Diannanxiaoer pigs	13	13_174064011	174064011	173.96-174.16	GBE1
Diannanxiaoer pigs	13	13_174085098	174085098	173.99-174.19	--
Diannanxiaoer pigs	13	13_180051342	180051342	179.95-180.15	ENSSSCG00000042337, ENSSSCG00000051785
Diannanxiaoer pigs	13	13_181481807	181481807	181.38-181.58	ENSSSCG00000050520, ENSSSCG00000047686
Diannanxiaoer pigs	13	13_181700032	181700032	181.6-181.8	ENSSSCG00000041861
Diannanxiaoer pigs	13	13_182507559	182507559	182.41-182.61	C21orf91, CHODL
Diannanxiaoer pigs	13	13_183009136	183009136	182.91-183.11	ENSSSCG00000049248, TMPRSS15
Diannanxiaoer pigs	13	13_183216330	183216330	183.12-183.32	ENSSSCG00000046591
Diannanxiaoer pigs	13	13_183907892	183907892	183.81-184.01	--
Diannanxiaoer pigs	13	13_184748187	184748187	184.65-184.85	U6
Diannanxiaoer pigs	13	13_184950266	184950266	184.85-185.05	--
Diannanxiaoer pigs	13	13_187385735	187385735	187.29-187.49	--
Diannanxiaoer pigs	13	13_188517458	188517458	188.42-188.62	--
Diannanxiaoer pigs	13	13_189588063	189588063	189.49-189.69	U6, APP, ENSSSCG00000047495
Diannanxiaoer pigs	13	13_189996672	189996672	189.9-190.1	CYYR1, ENSSSCG00000035394
Diannanxiaoer pigs	13	13_190711065	190711065	190.61-190.81	U6
Diannanxiaoer pigs	13	13_191806430	191806430	191.71-191.91	ENSSSCG00000048685
Diannanxiaoer pigs	13	13_191815678	191815678	191.72-191.92	ENSSSCG00000048685
Diannanxiaoer pigs	13	13_192523076	192523076	192.42-192.62	SNORD22, CCT8, MAP3K7CL
Diannanxiaoer pigs	13	13_192986502	192986502	192.89-193.09	GRIK1
Diannanxiaoer pigs	13	13_193242741	193242741	193.14-193.34	GRIK1, ENSSSCG00000049012
Diannanxiaoer pigs	13	13_193262995	193262995	193.16-193.36	GRIK1, ENSSSCG00000049012
Diannanxiaoer pigs	13	13_193389677	193389677	193.29-193.49	GRIK1
Diannanxiaoer pigs	13	13_193501508	193501508	193.4-193.6	CLDN17, CLDN8
Diannanxiaoer pigs	13	13_193725129	193725129	193.63-193.83	KRTAP24-1, KRTAP27-1, ENSSSCG00000037128, ENSSSCG00000031696, ENSSSCG00000036435, ENSSSCG00000040382
Diannanxiaoer pigs	13	13_193737104	193737104	193.64-193.84	KRTAP27-1, ENSSSCG00000037128, ENSSSCG00000031696, ENSSSCG00000036435, ENSSSCG00000040382, ENSSSCG00000043242
Diannanxiaoer pigs	13	13_194812836	194812836	194.71-194.91	ENSSSCG00000047315, TIAM1
Diannanxiaoer pigs	13	13_195293235	195293235	195.19-195.39	ENSSSCG00000050688, TIAM1, SCAF4, SOD1
Diannanxiaoer pigs	13	13_195302747	195302747	195.2-195.4	ENSSSCG00000050688, ENSSSCG00000046366, TIAM1, SCAF4, SOD1
Diannanxiaoer pigs	13	13_195334194	195334194	195.23-195.43	ENSSSCG00000050688, ENSSSCG00000046366, TIAM1, SCAF4, SOD1
Diannanxiaoer pigs	13	13_195801229	195801229	195.7-195.9	--
Diannanxiaoer pigs	13	13_196775737	196775737	196.68-196.88	ENSSSCG00000036556, ENSSSCG00000041300, IL10RB
Diannanxiaoer pigs	13	13_198090882	198090882	197.99-198.19	ENSSSCG00000051678, ENSSSCG00000042391, ENSSSCG00000012046, ENSSSCG00000012047, ENSSSCG00000041315, ENSSSCG00000012049, RCAN1, ENSSSCG00000044244
Diannanxiaoer pigs	13	13_201904539	201904539	201.8-202	ENSSSCG00000041812, KCNJ15, ERG
Diannanxiaoer pigs	14	14_11451544	11451544	11.35-11.55	ENSSSCG00000050594, PBK, CLU, SCARA3, CCDC25, ENSSSCG00000009670
Diannanxiaoer pigs	14	14_22389879	22389879	22.29-22.49	U6, ENSSSCG00000050205, ZNF268, ENSSSCG00000035929, ENSSSCG00000050121, ENSSSCG00000033616, ENSSSCG00000050764
Diannanxiaoer pigs	14	14_36067315	36067315	35.97-36.17	SPRING1, MED13L
Diannanxiaoer pigs	14	14_36102290	36102290	36-36.2	SPRING1, MED13L
Diannanxiaoer pigs	14	14_36123847	36123847	36.02-36.22	SPRING1, MED13L
Diannanxiaoer pigs	14	14_36179618	36179618	36.08-36.28	MED13L
Diannanxiaoer pigs	14	14_38247772	38247772	38.15-38.35	ENSSSCG00000042669, RBM19
Diannanxiaoer pigs	14	14_47561362	47561362	47.46-47.66	GAL3ST1, PES1, TCN2, SLC35E4, DUSP18, C5orf52, OSBP2
Diannanxiaoer pigs	14	14_47650253	47650253	47.55-47.75	DUSP18, C5orf52, OSBP2
Diannanxiaoer pigs	14	14_47665417	47665417	47.57-47.77	OSBP2, MORC2
Diannanxiaoer pigs	14	14_47712987	47712987	47.61-47.81	ENSSSCG00000040413, OSBP2, MORC2
Diannanxiaoer pigs	14	14_47736624	47736624	47.64-47.84	ENSSSCG00000040413, OSBP2, MORC2
Diannanxiaoer pigs	14	14_47806160	47806160	47.71-47.91	ENSSSCG00000040413, OSBP2, MORC2, SMTN, SELENOM
Diannanxiaoer pigs	14	14_47853282	47853282	47.75-47.95	ENSSSCG00000040413, MORC2, SMTN, SELENOM, INPP5J, PLA2G3, LIMK2
Diannanxiaoer pigs	14	14_47881136	47881136	47.78-47.98	ENSSSCG00000040413, MORC2, SMTN, SELENOM, INPP5J, PLA2G3, LIMK2
Diannanxiaoer pigs	14	14_47909198	47909198	47.81-48.01	ENSSSCG00000040413, SMTN, SELENOM, INPP5J, PLA2G3, LIMK2
Diannanxiaoer pigs	14	14_48117875	48117875	48.02-48.22	LIMK2, PIK3IP1, PATZ1, DRG1, EIF4ENIF1, ENSSSCG00000035290
Diannanxiaoer pigs	14	14_48143820	48143820	48.04-48.24	PIK3IP1, PATZ1, DRG1, EIF4ENIF1, ENSSSCG00000035290
Diannanxiaoer pigs	14	14_49596139	49596139	49.5-49.7	ENSSSCG00000049373, ENSSSCG00000045809, UPB1, GUCD1, ENSSSCG00000010058, LRRC75B, ENSSSCG00000010056, GGT5, ENSSSCG00000025393, CABIN1
Diannanxiaoer pigs	14	14_49608713	49608713	49.51-49.71	ENSSSCG00000049373, ENSSSCG00000045809, UPB1, GUCD1, ENSSSCG00000010058, LRRC75B, ENSSSCG00000010056, GGT5, ENSSSCG00000025393, CABIN1
Diannanxiaoer pigs	14	14_54966036	54966036	54.87-55.07	ENSSSCG00000041993, HEATR1, LGALS8, EDARADD, ERO1B
Diannanxiaoer pigs	14	14_64081779	64081779	63.98-64.18	ENSSSCG00000010212
Diannanxiaoer pigs	14	14_70845846	70845846	70.75-70.95	CTNNA3, ENSSSCG00000047815
Diannanxiaoer pigs	14	14_71017011	71017011	70.92-71.12	ENSSSCG00000041040, CTNNA3, DNAJC12, ENSSSCG00000010234, SIRT1
Diannanxiaoer pigs	14	14_71087715	71087715	70.99-71.19	ENSSSCG00000041040, DNAJC12, ENSSSCG00000010234, SIRT1, HERC4
Diannanxiaoer pigs	14	14_85741487	85741487	85.64-85.84	ENSSSCG00000046576, CCSER2
Diannanxiaoer pigs	14	14_87918466	87918466	87.82-88.02	ENSSSCG00000046601, ENSSSCG00000051357, BMPR1A, MMRN2, SNCG, ADIRF, ENSSSCG00000026339, GLUD1, SHLD2
Diannanxiaoer pigs	14	14_88128092	88128092	88.03-88.23	ENSSSCG00000041439, SHLD2, ENSSSCG00000028341, GPRIN2
Diannanxiaoer pigs	14	14_89255703	89255703	89.16-89.36	MAPK8, ARHGAP22, ENSSSCG00000049931, WDFY4
Diannanxiaoer pigs	14	14_89674604	89674604	89.57-89.77	LRRC18, VSTM4, ENSSSCG00000010386, FAM170B, ENSSSCG00000036822
Diannanxiaoer pigs	14	14_90878501	90878501	90.78-90.98	MARCHF8, ALOX5, ENSSSCG00000038734
Diannanxiaoer pigs	14	14_91057395	91057395	90.96-91.16	ENSSSCG00000038734, ENSSSCG00000042469, ZNF22, RASSF4, DEPP1, TMEM72
Diannanxiaoer pigs	14	14_91623959	91623959	91.52-91.72	ENSSSCG00000048335, CXCL12
Diannanxiaoer pigs	14	14_93162166	93162166	93.06-93.26	ENSSSCG00000044916
Diannanxiaoer pigs	14	14_93423813	93423813	93.32-93.52	ENSSSCG00000044126
Diannanxiaoer pigs	14	14_95673385	95673385	95.57-95.77	ENSSSCG00000010426, ENSSSCG00000046241
Diannanxiaoer pigs	14	14_97959434	97959434	97.86-98.06	ENSSSCG00000050287, PRKG1
Diannanxiaoer pigs	14	14_101467210	101467210	101.37-101.57	ENSSSCG00000044375, ssc-mir-107, SLC16A12, PANK1, KIF20B
Diannanxiaoer pigs	14	14_101480994	101480994	101.38-101.58	ssc-mir-107, PANK1, KIF20B
Diannanxiaoer pigs	14	14_101501695	101501695	101.4-101.6	ssc-mir-107, PANK1, KIF20B
Diannanxiaoer pigs	14	14_102067114	102067114	101.97-102.17	ENSSSCG00000045077
Diannanxiaoer pigs	14	14_102099810	102099810	102-102.2	ENSSSCG00000045077
Diannanxiaoer pigs	14	14_102136603	102136603	102.04-102.24	ENSSSCG00000045077, ENSSSCG00000048171
Diannanxiaoer pigs	14	14_104041994	104041994	103.94-104.14	ENSSSCG00000041128, IDE, KIF11
Diannanxiaoer pigs	14	14_105072735	105072735	104.97-105.17	CEP55, FFAR4, RBP4, PDE6C, FRA10AC1
Diannanxiaoer pigs	14	14_107925126	107925126	107.83-108.03	TLL2, TM9SF3
Diannanxiaoer pigs	14	14_108134979	108134979	108.03-108.23	U6, TM9SF3, PIK3AP1
Diannanxiaoer pigs	14	14_111029177	111029177	110.93-111.13	Y_RNA, ABCC2, DNMBP
Diannanxiaoer pigs	14	14_121216491	121216491	121.12-121.32	ENSSSCG00000046292, ENSSSCG00000043138, ENSSSCG00000050147, ENSSSCG00000046256, ENSSSCG00000047983, ENSSSCG00000010626, PDCD4
Diannanxiaoer pigs	14	14_133665033	133665033	133.57-133.77	ENSSSCG00000043784, ENSSSCG00000048831, ENSSSCG00000043748
Diannanxiaoer pigs	14	14_135138873	135138873	135.04-135.24	EDRF1, UROS, BCCIP, DHX32, FANK1
Diannanxiaoer pigs	14	14_138094426	138094426	137.99-138.19	--
Diannanxiaoer pigs	14	14_139149877	139149877	139.05-139.25	C10orf143, GLRX3
Diannanxiaoer pigs	14	14_140755263	140755263	140.66-140.86	ENSSSCG00000047456, ENSSSCG00000041379, ENSSSCG00000046058, PWWP2B, INPP5A
Diannanxiaoer pigs	15	15_576718	576718	0.48-0.68	ENSSSCG00000046811, ARL5A, NEB
Diannanxiaoer pigs	15	15_27666109	27666109	27.57-27.77	CNTNAP5
Diannanxiaoer pigs	15	15_30197850	30197850	30.1-30.3	ENSSSCG00000049183, TFCP2L1
Diannanxiaoer pigs	15	15_36646924	36646924	36.55-36.75	--
Diannanxiaoer pigs	15	15_71547876	71547876	71.45-71.65	COBLL1, SLC38A11
Diannanxiaoer pigs	15	15_71590818	71590818	71.49-71.69	COBLL1, SLC38A11
Diannanxiaoer pigs	15	15_71609357	71609357	71.51-71.71	SLC38A11, ENSSSCG00000044909
Diannanxiaoer pigs	15	15_75161447	75161447	75.06-75.26	CERS6
Diannanxiaoer pigs	15	15_77542253	77542253	77.44-77.64	ENSSSCG00000042715, METTL8, DCAF17
Diannanxiaoer pigs	15	15_82564106	82564106	82.46-82.66	ENSSSCG00000048724
Diannanxiaoer pigs	15	15_82963678	82963678	82.86-83.06	ENSSSCG00000044332, ENSSSCG00000048724, ENSSSCG00000025706, HNRNPA3, NFE2L2
Diannanxiaoer pigs	15	15_83404721	83404721	83.3-83.5	ENSSSCG00000047774, AGPS, ENSSSCG00000035603, ENSSSCG00000038903
Diannanxiaoer pigs	15	15_91737824	91737824	91.64-91.84	ITGAV, FAM171B
Diannanxiaoer pigs	15	15_94267450	94267450	94.17-94.37	SLC40A1, ENSSSCG00000016041, ASDURF, ANKAR, OSGEPL1, PMS1, ORMDL1
Diannanxiaoer pigs	15	15_94558268	94558268	94.46-94.66	PMS1, C2orf88, ENSSSCG00000041649, MSTN
Diannanxiaoer pigs	15	15_107666713	107666713	107.57-107.77	ENSSSCG00000049146
Diannanxiaoer pigs	15	15_107887493	107887493	107.79-107.99	ENSSSCG00000031140, PARD3B
Diannanxiaoer pigs	15	15_115105784	115105784	115.01-115.21	--
Diannanxiaoer pigs	15	15_115890608	115890608	115.79-115.99	SPAG16
Diannanxiaoer pigs	15	15_116787417	116787417	116.69-116.89	SPAG16, VWC2L
Diannanxiaoer pigs	15	15_117399035	117399035	117.3-117.5	ENSSSCG00000051478, ENSSSCG00000048716, ENSSSCG00000047733, ABCA12
Diannanxiaoer pigs	15	15_117610396	117610396	117.51-117.71	ENSSSCG00000048716, ENSSSCG00000041017, ATIC, FN1
Diannanxiaoer pigs	15	15_117912383	117912383	117.81-118.01	--
Diannanxiaoer pigs	15	15_117951521	117951521	117.85-118.05	--
Diannanxiaoer pigs	15	15_118020177	118020177	117.92-118.12	ENSSSCG00000047768
Diannanxiaoer pigs	15	15_118059706	118059706	117.96-118.16	ENSSSCG00000047768
Diannanxiaoer pigs	15	15_118399751	118399751	118.3-118.5	PECR, XRCC5, MARCHF4
Diannanxiaoer pigs	15	15_118443565	118443565	118.34-118.54	XRCC5, MARCHF4
Diannanxiaoer pigs	15	15_118519594	118519594	118.42-118.62	XRCC5, MARCHF4
Diannanxiaoer pigs	15	15_118547524	118547524	118.45-118.65	XRCC5, MARCHF4, SMARCAL1
Diannanxiaoer pigs	15	15_118689271	118689271	118.59-118.79	ENSSSCG00000045448, SMARCAL1, ENSSSCG00000036716
Diannanxiaoer pigs	15	15_118744243	118744243	118.64-118.84	ENSSSCG00000045448, SMARCAL1, ENSSSCG00000036716, IGFBP2
Diannanxiaoer pigs	15	15_119007627	119007627	118.91-119.11	ENSSSCG00000047448, TNP1
Diannanxiaoer pigs	15	15_125602830	125602830	125.5-125.7	ENSSSCG00000041782, ENSSSCG00000041385, ENSSSCG00000041841, AP1S3, ENSSSCG00000051436, WDFY1
Diannanxiaoer pigs	15	15_126126786	126126786	126.03-126.23	FAM124B, CUL3
Diannanxiaoer pigs	15	15_129060474	129060474	128.96-129.16	ENSSSCG00000050126, U6, SCYGR6, SCYGR8, AGFG1, ENSSSCG00000049028, ENSSSCG00000050586, ENSSSCG00000045791, SLC19A3, ENSSSCG00000041850
Diannanxiaoer pigs	15	15_134471554	134471554	134.37-134.57	ENSSSCG00000043199
Diannanxiaoer pigs	15	15_138961466	138961466	138.86-139.06	ENSSSCG00000047509, NDUFA10, ENSSSCG00000042539
Diannanxiaoer pigs	16	16_52977	52977	0-0.15	ENSSSCG00000042536, ROPN1L, ANKRD33B
Diannanxiaoer pigs	16	16_1683936	1683936	1.58-1.78	--
Diannanxiaoer pigs	16	16_3789090	3789090	3.69-3.89	TRIO
Diannanxiaoer pigs	16	16_5555054	5555054	5.46-5.66	ENSSSCG00000016791, MARCHF11
Diannanxiaoer pigs	16	16_6410491	6410491	6.31-6.51	U6, ENSSSCG00000051120, ENSSSCG00000042701, ENSSSCG00000049884, ENSSSCG00000039222
Diannanxiaoer pigs	16	16_19957794	19957794	19.86-20.06	ADAMTS12, SLC45A2, ENSSSCG00000016823, ENSSSCG00000032797
Diannanxiaoer pigs	16	16_20220575	20220575	20.12-20.32	RAI14
Diannanxiaoer pigs	16	16_24419910	24419910	24.32-24.52	FYB1, DAB2
Diannanxiaoer pigs	16	16_25635211	25635211	25.54-25.74	ENSSSCG00000050914, ENSSSCG00000050405, ENSSSCG00000044707, ENSSSCG00000041584, ENSSSCG00000048051, PTGER4, TTC33
Diannanxiaoer pigs	16	16_25663702	25663702	25.56-25.76	ENSSSCG00000050914, ENSSSCG00000050405, ENSSSCG00000044707, ENSSSCG00000041584, ENSSSCG00000048051, PTGER4, TTC33, PRKAA1
Diannanxiaoer pigs	16	16_33008580	33008580	32.91-33.11	NDUFS4
Diannanxiaoer pigs	16	16_53929823	53929823	53.83-54.03	FOXI1, DOCK2, INSYN2B
Diannanxiaoer pigs	16	16_59342341	59342341	59.24-59.44	ENSSSCG00000046048
Diannanxiaoer pigs	16	16_60052232	60052232	59.95-60.15	U6, ENSSSCG00000047119
Diannanxiaoer pigs	16	16_62091978	62091978	61.99-62.19	GABRB2
Diannanxiaoer pigs	16	16_71153386	71153386	71.05-71.25	ENSSSCG00000045664, GLRA1, G3BP1
Diannanxiaoer pigs	16	16_74265935	74265935	74.17-74.37	MTRR, FASTKD3, C5orf49, ADCY2
Diannanxiaoer pigs	17	17_14909080	14909080	14.81-15.01	TRMT6, ENSSSCG00000007047, CRLS1, ENSSSCG00000042289, ENSSSCG00000043762, ENSSSCG00000042655
Diannanxiaoer pigs	17	17_15755711	15755711	15.66-15.86	ENSSSCG00000044805, BMP2
Diannanxiaoer pigs	17	17_25918753	25918753	25.82-26.02	PCSK2, ENSSSCG00000048092, BFSP1, DSTN
Diannanxiaoer pigs	17	17_27659116	27659116	27.56-27.76	SLC24A3, ENSSSCG00000041924
Diannanxiaoer pigs	17	17_30667532	30667532	30.57-30.77	SYNDIG1, CST7
Diannanxiaoer pigs	17	17_40252353	40252353	40.15-40.35	ENSSSCG00000042264, SAMHD1, RBL1, ENSSSCG00000035214, RPN2
Diannanxiaoer pigs	17	17_57391800	57391800	57.29-57.49	ENSSSCG00000007500
Diannanxiaoer pigs	17	17_59638082	59638082	59.54-59.74	PHACTR3, ENSSSCG00000041840
Diannanxiaoer pigs	18	18_7941226	7941226	7.84-8.04	ENSSSCG00000043688, ENSSSCG00000049557, OR9A1P, MGAM2, MGAM, ENSSSCG00000031100, CLEC5A, ENSSSCG00000036925
Diannanxiaoer pigs	18	18_8500155	8500155	8.4-8.6	TMEM178B
Diannanxiaoer pigs	18	18_9954276	9954276	9.85-10.05	TBXAS1, HIPK2
Diannanxiaoer pigs	18	18_9977364	9977364	9.88-10.08	TBXAS1, HIPK2
Diannanxiaoer pigs	18	18_16915046	16915046	16.82-17.02	PLXNA4
Diannanxiaoer pigs	18	18_17486343	17486343	17.39-17.59	ENSSSCG00000047208, ENSSSCG00000016548, MKLN1
Diannanxiaoer pigs	18	18_18253338	18253338	18.15-18.35	MIR335, TSGA13, COPG2, ENSSSCG00000047409, MEST
Diannanxiaoer pigs	18	18_20424515	20424515	20.32-20.52	SND1
Diannanxiaoer pigs	18	18_20466070	20466070	20.37-20.57	SND1
Diannanxiaoer pigs	18	18_22250345	22250345	22.15-22.35	Metazoa_SRP
Diannanxiaoer pigs	18	18_23886195	23886195	23.79-23.99	WASL, LMOD2, ASB15, NDUFA5, IQUB, SLC13A1
Diannanxiaoer pigs	18	18_23920931	23920931	23.82-24.02	ASB15, NDUFA5, IQUB, SLC13A1
Diannanxiaoer pigs	18	18_39468435	39468435	39.37-39.57	BMPER
Diannanxiaoer pigs	18	18_45691235	45691235	45.59-45.79	SKAP2, ENSSSCG00000041996

## Sheet: GLGS-WBA
Table S4. Gene annotation of significant seletion signatures for Yunnan indigenous pigs and Asian wild boars via PCAdapt method.
Group	Chr	Snp	Position(bp)	Region(Mb)	Genes
Gaoligongshan pigs	1	1_3559672	3559672	3.46-3.66	ENSSSCG00000044274
Gaoligongshan pigs	1	1_14379959	14379959	14.28-14.48	ESR1, ENSSSCG00000046251
Gaoligongshan pigs	1	1_28299164	28299164	28.2-28.4	SNORA70, ENSSSCG00000050113, PDE7B
Gaoligongshan pigs	1	1_36010367	36010367	35.91-36.11	RNF146, RSPO3
Gaoligongshan pigs	1	1_36232399	36232399	36.13-36.33	ENSSSCG00000042355
Gaoligongshan pigs	1	1_36260032	36260032	36.16-36.36	ENSSSCG00000042137, ENSSSCG00000042355
Gaoligongshan pigs	1	1_41415630	41415630	41.32-41.52	ENSSSCG00000043510, ENSSSCG00000046176
Gaoligongshan pigs	1	1_54698952	54698952	54.6-54.8	ENSSSCG00000046117, ENSSSCG00000044841, ENSSSCG00000037982, ENSSSCG00000019135
Gaoligongshan pigs	1	1_68488874	68488874	68.39-68.59	GRIK2
Gaoligongshan pigs	1	1_73617392	73617392	73.52-73.72	ENSSSCG00000051670, SOBP
Gaoligongshan pigs	1	1_75799912	75799912	75.7-75.9	FIG4, ENSSSCG00000049983
Gaoligongshan pigs	1	1_84520031	84520031	84.42-84.62	ENSSSCG00000046618, TENT5A
Gaoligongshan pigs	1	1_84978689	84978689	84.88-85.08	ENSSSCG00000050778
Gaoligongshan pigs	1	1_85410966	85410966	85.31-85.51	ENSSSCG00000050863, ENSSSCG00000049631
Gaoligongshan pigs	1	1_89167001	89167001	89.07-89.27	ENSSSCG00000046698
Gaoligongshan pigs	1	1_94923415	94923415	94.82-95.02	ENSSSCG00000051009, ENSSSCG00000050905
Gaoligongshan pigs	1	1_100255095	100255095	100.16-100.36	MAPK4, MRO
Gaoligongshan pigs	1	1_108019838	108019838	107.92-108.12	ENSSSCG00000042703, ENSSSCG00000048062, ENSSSCG00000047502, CIAO2A, DAPK2
Gaoligongshan pigs	1	1_112432430	112432430	112.33-112.53	BNIP2, ENSSSCG00000004583, GCNT3
Gaoligongshan pigs	1	1_112871790	112871790	112.77-112.97	ENSSSCG00000044554, MYO1E, CCNB2, RNF111
Gaoligongshan pigs	1	1_117409280	117409280	117.31-117.51	UNC13C, ENSSSCG00000051452
Gaoligongshan pigs	1	1_120828664	120828664	120.73-120.93	AP4E1, TNFAIP8L3
Gaoligongshan pigs	1	1_120849973	120849973	120.75-120.95	AP4E1, TNFAIP8L3
Gaoligongshan pigs	1	1_120980487	120980487	120.88-121.08	AP4E1, SPPL2A
Gaoligongshan pigs	1	1_123133058	123133058	123.03-123.23	FBN1
Gaoligongshan pigs	1	1_123471438	123471438	123.37-123.57	ENSSSCG00000046685, DUT, SLC12A1
Gaoligongshan pigs	1	1_124075599	124075599	123.98-124.18	SEMA6D, ENSSSCG00000043738
Gaoligongshan pigs	1	1_124118900	124118900	124.02-124.22	SEMA6D, ENSSSCG00000043738, ENSSSCG00000049742
Gaoligongshan pigs	1	1_130762037	130762037	130.66-130.86	ENSSSCG00000033408, U6, ENSSSCG00000031333, ENSSSCG00000044911, ENSSSCG00000041906, ENSSSCG00000039107, ENSSSCG00000042522, ENSSSCG00000036700, CCDC32, ENSSSCG00000004770, ENSSSCG00000004771, BAHD1
Gaoligongshan pigs	1	1_132981087	132981087	132.88-133.08	SPRED1
Gaoligongshan pigs	1	1_133071231	133071231	132.97-133.17	SPRED1, ENSSSCG00000043630
Gaoligongshan pigs	1	1_134927685	134927685	134.83-135.03	--
Gaoligongshan pigs	1	1_137308007	137308007	137.21-137.41	ENSSSCG00000027232, ENSSSCG00000004811, IGF1R
Gaoligongshan pigs	1	1_137630766	137630766	137.53-137.73	U6, IGF1R
Gaoligongshan pigs	1	1_139712773	139712773	139.61-139.81	LRRK1, CHSY1, ENSSSCG00000045683
Gaoligongshan pigs	1	1_141062480	141062480	140.96-141.16	--
Gaoligongshan pigs	1	1_148894586	148894586	148.79-148.99	ENSSSCG00000046032, ENSSSCG00000047797, TSHZ1, ZADH2
Gaoligongshan pigs	1	1_150925663	150925663	150.83-151.03	U6, CBLN2
Gaoligongshan pigs	1	1_150927213	150927213	150.83-151.03	U6, CBLN2
Gaoligongshan pigs	1	1_153586416	153586416	153.49-153.69	--
Gaoligongshan pigs	1	1_154745879	154745879	154.65-154.85	ENSSSCG00000049584
Gaoligongshan pigs	1	1_155713656	155713656	155.61-155.81	U6, CDH19
Gaoligongshan pigs	1	1_155986286	155986286	155.89-156.09	--
Gaoligongshan pigs	1	1_157471518	157471518	157.37-157.57	ENSSSCG00000041887, ENSSSCG00000047724
Gaoligongshan pigs	1	1_157833471	157833471	157.73-157.93	SERPINB8, SERPINB10, SERPINB2, ENSSSCG00000034000
Gaoligongshan pigs	1	1_180466907	180466907	180.37-180.57	ENSSSCG00000045559, ENSSSCG00000043563, ATL1, SAV1, NIN
Gaoligongshan pigs	1	1_186640899	186640899	186.54-186.74	NAA30, ENSSSCG00000048727, CCDC198, SLC35F4
Gaoligongshan pigs	1	1_187852669	187852669	187.75-187.95	ENSSSCG00000033445
Gaoligongshan pigs	1	1_196602399	196602399	196.5-196.7	U6
Gaoligongshan pigs	1	1_200934050	200934050	200.83-201.03	ENSSSCG00000045977, ENSSSCG00000005135, ENSSSCG00000041931
Gaoligongshan pigs	1	1_201115536	201115536	201.02-201.22	ssc-mir-31, ENSSSCG00000045977
Gaoligongshan pigs	1	1_201591993	201591993	201.49-201.69	ENSSSCG00000043775, ENSSSCG00000042822, U6, ENSSSCG00000051482, ENSSSCG00000051765, KLHL9, IFN-ALPHA-4, IFN-OMEGA-2, IFN-DELTA-1, IFN-DELTA-9, ENSSSCG00000043817, ENSSSCG00000031075, IFN-ALPHA-15, ENSSSCG00000047475
Gaoligongshan pigs	1	1_202846173	202846173	202.75-202.95	ENSSSCG00000049786
Gaoligongshan pigs	1	1_205927361	205927361	205.83-206.03	ENSSSCG00000050114, ENSSSCG00000042200, BNC2
Gaoligongshan pigs	1	1_206061802	206061802	205.96-206.16	BNC2
Gaoligongshan pigs	1	1_210799217	210799217	210.7-210.9	--
Gaoligongshan pigs	1	1_210827983	210827983	210.73-210.93	--
Gaoligongshan pigs	1	1_230408534	230408534	230.31-230.51	VPS13A, U6, GNA14, ENSSSCG00000050902
Gaoligongshan pigs	1	1_232422733	232422733	232.32-232.52	ENSSSCG00000044182, ENSSSCG00000019939, TLE4
Gaoligongshan pigs	1	1_240056734	240056734	239.96-240.16	CORO2A, TBC1D2, GABBR2
Gaoligongshan pigs	1	1_240091306	240091306	239.99-240.19	CORO2A, TBC1D2, GABBR2
Gaoligongshan pigs	1	1_240243132	240243132	240.14-240.34	GABBR2
Gaoligongshan pigs	1	1_241038711	241038711	240.94-241.14	ENSSSCG00000042369, ENSSSCG00000041602, ENSSSCG00000041432, ALG2, SEC61B
Gaoligongshan pigs	1	1_243367727	243367727	243.27-243.47	GRIN3A
Gaoligongshan pigs	1	1_243665860	243665860	243.57-243.77	--
Gaoligongshan pigs	1	1_244284862	244284862	244.18-244.38	--
Gaoligongshan pigs	1	1_245564988	245564988	245.46-245.66	SMC2
Gaoligongshan pigs	1	1_245899307	245899307	245.8-246	ENSSSCG00000050029, ENSSSCG00000047454, ENSSSCG00000050700, OR13C4, OR13C3, OR13C8, ENSSSCG00000005413, ENSSSCG00000044110, ENSSSCG00000051550
Gaoligongshan pigs	1	1_246116668	246116668	246.02-246.22	ENSSSCG00000005420, ENSSSCG00000036043, ENSSSCG00000035397, NIPSNAP3A, ABCA1, ENSSSCG00000005419
Gaoligongshan pigs	1	1_246375137	246375137	246.28-246.48	ENSSSCG00000045023, ABCA1
Gaoligongshan pigs	1	1_246986867	246986867	246.89-247.09	U6, ENSSSCG00000047839, ENSSSCG00000042963, ENSSSCG00000043278, FSD1L, TAL2, TMEM38B
Gaoligongshan pigs	1	1_247217238	247217238	247.12-247.32	ENSSSCG00000051531, ENSSSCG00000005430
Gaoligongshan pigs	1	1_248183278	248183278	248.08-248.28	ZNF462
Gaoligongshan pigs	1	1_248235698	248235698	248.14-248.34	ENSSSCG00000047702, ENSSSCG00000051325, ZNF462, ENSSSCG00000045588, ENSSSCG00000049088
Gaoligongshan pigs	1	1_248640928	248640928	248.54-248.74	KLF4, ENSSSCG00000043094
Gaoligongshan pigs	1	1_248798103	248798103	248.7-248.9	ENSSSCG00000042821, ENSSSCG00000048964
Gaoligongshan pigs	1	1_248939634	248939634	248.84-249.04	ENSSSCG00000043016
Gaoligongshan pigs	1	1_248956792	248956792	248.86-249.06	ENSSSCG00000043016
Gaoligongshan pigs	1	1_248999553	248999553	248.9-249.1	ENSSSCG00000043016, ENSSSCG00000048610, ENSSSCG00000051392
Gaoligongshan pigs	1	1_249593533	249593533	249.49-249.69	ENSSSCG00000050101
Gaoligongshan pigs	1	1_249919330	249919330	249.82-250.02	ACTL7A, ACTL7B, ENSSSCG00000005440, ELP1, TMEM245
Gaoligongshan pigs	1	1_250194579	250194579	250.09-250.29	ssc-mir-32, TMEM245, ENSSSCG00000048786, FRRS1L, EPB41L4B
Gaoligongshan pigs	1	1_250499089	250499089	250.4-250.6	PTPN3
Gaoligongshan pigs	1	1_250557586	250557586	250.46-250.66	PTPN3
Gaoligongshan pigs	1	1_250677072	250677072	250.58-250.78	PTPN3, PALM2AKAP2
Gaoligongshan pigs	1	1_250769316	250769316	250.67-250.87	PALM2AKAP2
Gaoligongshan pigs	1	1_251053922	251053922	250.95-251.15	PALM2AKAP2
Gaoligongshan pigs	1	1_251143592	251143592	251.04-251.24	PALM2AKAP2, C9orf152
Gaoligongshan pigs	1	1_251406794	251406794	251.31-251.51	U6, TXNDC8, SVEP1
Gaoligongshan pigs	1	1_251654209	251654209	251.55-251.75	ENSSSCG00000050248, SVEP1, MUSK
Gaoligongshan pigs	1	1_251665021	251665021	251.57-251.77	ENSSSCG00000050248, SVEP1, MUSK
Gaoligongshan pigs	1	1_251748865	251748865	251.65-251.85	MUSK, LPAR1, ENSSSCG00000044924
Gaoligongshan pigs	1	1_253502746	253502746	253.4-253.6	SNX30, SLC46A2
Gaoligongshan pigs	1	1_255657204	255657204	255.56-255.76	ENSSSCG00000048522, ENSSSCG00000046112, TNC
Gaoligongshan pigs	1	1_256639537	256639537	256.54-256.74	PAPPA
Gaoligongshan pigs	1	1_256664765	256664765	256.56-256.76	PAPPA
Gaoligongshan pigs	1	1_259034963	259034963	258.93-259.13	ENSSSCG00000051604, ENSSSCG00000051728
Gaoligongshan pigs	1	1_272031847	272031847	271.93-272.13	ENSSSCG00000045836, ENSSSCG00000051438, NTNG2, SETX
Gaoligongshan pigs	1	1_273242436	273242436	273.14-273.34	ADAMTSL2, FAM163B, DBH, SARDH, VAV2
Gaoligongshan pigs	2	2_236157	236157	0.14-0.34	MIR210, ENSSSCG00000038005, ENSSSCG00000014565, ENSSSCG00000032591, B4GALNT4, ENSSSCG00000051760, PKP3, SIGIRR, ANO9, PTDSS2, RNH1, HRAS, LRRC56, LMNTD2, RASSF7
Gaoligongshan pigs	2	2_6679938	6679938	6.58-6.78	ENSSSCG00000041050, ENSSSCG00000047551, ENSSSCG00000047432, ENSSSCG00000048856, RELA, SIPA1, PCNX3, MAP3K11, KCNK7, EHBP1L1, FAM89B, ZNRD2, LTBP3, SCYL1
Gaoligongshan pigs	2	2_7566564	7566564	7.47-7.67	ENSSSCG00000043801, NRXN2, ENSSSCG00000051519, ENSSSCG00000013024, SLC22A12, SLC22A11
Gaoligongshan pigs	2	2_7987377	7987377	7.89-8.09	TRPT1, FERMT3, STIP1, MACROD1, FLRT1
Gaoligongshan pigs	2	2_8647689	8647689	8.55-8.75	ENSSSCG00000028537, SLC22A9, ENSSSCG00000029248, ENSSSCG00000025413
Gaoligongshan pigs	2	2_8795034	8795034	8.7-8.9	ENSSSCG00000049137, ENSSSCG00000038346, ENSSSCG00000046200, ENSSSCG00000045138, ENSSSCG00000028537, ENSSSCG00000025413, SLC22A8, SLC22A6, ENSSSCG00000040074, ENSSSCG00000024545, SLC3A2
Gaoligongshan pigs	2	2_9588087	9588087	9.49-9.69	ENSSSCG00000014540, BEST1, RAB3IL1, FADS3, FADS2
Gaoligongshan pigs	2	2_10965056	10965056	10.87-11.07	ENSSSCG00000048308, ENSSSCG00000050927, PTGDR2, ENSSSCG00000013105, MS4A10, MS4A15, MS4A8, ENSSSCG00000031637
Gaoligongshan pigs	2	2_36956372	36956372	36.86-37.06	ENSSSCG00000045492, FANCF, GAS2
Gaoligongshan pigs	2	2_82388995	82388995	82.29-82.49	ENSSSCG00000042010, ENSSSCG00000043452, TMEM171, ENSSSCG00000046532, TMEM174
Gaoligongshan pigs	2	2_86593472	86593472	86.49-86.69	ENSSSCG00000050934, OTP, TBCA
Gaoligongshan pigs	2	2_91235781	91235781	91.14-91.34	U6, ENSSSCG00000044447, ENSSSCG00000042308, ENSSSCG00000050488, ENSSSCG00000049180, ENSSSCG00000048661
Gaoligongshan pigs	2	2_103087494	103087494	102.99-103.19	PCSK1
Gaoligongshan pigs	2	2_103368746	103368746	103.27-103.47	ENSSSCG00000046723, CAST, ERAP1
Gaoligongshan pigs	2	2_106442413	106442413	106.34-106.54	ENSSSCG00000051324, ENSSSCG00000044844
Gaoligongshan pigs	2	2_106682769	106682769	106.58-106.78	FAM174A, ST8SIA4
Gaoligongshan pigs	2	2_107342483	107342483	107.24-107.44	ENSSSCG00000045323, ENSSSCG00000046316
Gaoligongshan pigs	2	2_107649568	107649568	107.55-107.75	--
Gaoligongshan pigs	2	2_107984868	107984868	107.88-108.08	SLCO4C1, SLCO6A1
Gaoligongshan pigs	2	2_108055321	108055321	107.96-108.16	SLCO6A1
Gaoligongshan pigs	2	2_110358071	110358071	110.26-110.46	U6, ENSSSCG00000046742
Gaoligongshan pigs	2	2_112028407	112028407	111.93-112.13	--
Gaoligongshan pigs	2	2_116128462	116128462	116.03-116.23	CAMK4, ENSSSCG00000049850, ENSSSCG00000051485
Gaoligongshan pigs	2	2_148357959	148357959	148.26-148.46	PPP2R2B
Gaoligongshan pigs	2	2_148447412	148447412	148.35-148.55	PPP2R2B, STK32A
Gaoligongshan pigs	2	2_148550613	148550613	148.45-148.65	STK32A
Gaoligongshan pigs	2	2_148679862	148679862	148.58-148.78	STK32A, DPYSL3
Gaoligongshan pigs	2	2_151669074	151669074	151.57-151.77	SYNPO, MYOZ3, RBM22, DCTN4, ENSSSCG00000051093
Gaoligongshan pigs	2	2_151699232	151699232	151.6-151.8	SYNPO, MYOZ3, RBM22, DCTN4, ENSSSCG00000051093
Gaoligongshan pigs	3	3_287497	287497	0.19-0.39	ENSSSCG00000046854, ENSSSCG00000041708, ENSSSCG00000048845, ENSSSCG00000045247, FAM20C, FOXL3, PDGFA, PRKAR1B
Gaoligongshan pigs	3	3_3162321	3162321	3.06-3.26	SDK1
Gaoligongshan pigs	3	3_4326791	4326791	4.23-4.43	RNF216, ENSSSCG00000033648, ENSSSCG00000031365, RBAK
Gaoligongshan pigs	3	3_6671057	6671057	6.57-6.77	ENSSSCG00000043769, ENSSSCG00000049549, ENSSSCG00000043842, ZSCAN25, CYP3A29
Gaoligongshan pigs	3	3_7059613	7059613	6.96-7.16	CEP20, MYH11, NDE1
Gaoligongshan pigs	3	3_30600747	30600747	30.5-30.7	U6, SNX29
Gaoligongshan pigs	3	3_48476587	48476587	48.38-48.58	ENSSSCG00000038228
Gaoligongshan pigs	3	3_58757482	58757482	58.66-58.86	ENSSSCG00000042398, ENSSSCG00000045908, PTCD3, POLR1A
Gaoligongshan pigs	3	3_61663133	61663133	61.56-61.76	U6
Gaoligongshan pigs	3	3_61681417	61681417	61.58-61.78	--
Gaoligongshan pigs	3	3_73402921	73402921	73.3-73.5	ENSSSCG00000043550, ANTXR1, GKN1, GKN2, GKN3
Gaoligongshan pigs	3	3_109793541	109793541	109.69-109.89	ENSSSCG00000008533
Gaoligongshan pigs	3	3_128015118	128015118	127.92-128.12	ENSSSCG00000031948, ENSSSCG00000048889
Gaoligongshan pigs	3	3_128298235	128298235	128.2-128.4	ENSSSCG00000046300
Gaoligongshan pigs	4	4_11140097	11140097	11.04-11.24	ENSSSCG00000047619
Gaoligongshan pigs	4	4_12538156	12538156	12.44-12.64	ENSSSCG00000051421, ENSSSCG00000048613, MYC, ENSSSCG00000042693
Gaoligongshan pigs	4	4_16078255	16078255	15.98-16.18	ENSSSCG00000044957, ENSSSCG00000045288, ENSSSCG00000005982, ATAD2, ZHX1, ENSSSCG00000021744, FAM83A
Gaoligongshan pigs	4	4_16196917	16196917	16.1-16.3	ZHX1, ENSSSCG00000021744, FAM83A, TBC1D31
Gaoligongshan pigs	4	4_43428391	43428391	43.33-43.53	ENSSSCG00000036325, ENSSSCG00000050887, ENSSSCG00000046247
Gaoligongshan pigs	4	4_45774155	45774155	45.67-45.87	LRRC69, OTUD6B, PIP4P2
Gaoligongshan pigs	4	4_45885422	45885422	45.79-45.99	ENSSSCG00000044391, ENSSSCG00000043905, ENSSSCG00000050644, OTUD6B, PIP4P2, C8orf88, NECAB1
Gaoligongshan pigs	4	4_47552332	47552332	47.45-47.65	--
Gaoligongshan pigs	4	4_48131518	48131518	48.03-48.23	--
Gaoligongshan pigs	4	4_49177096	49177096	49.08-49.28	--
Gaoligongshan pigs	4	4_50945395	50945395	50.85-51.05	--
Gaoligongshan pigs	4	4_55046135	55046135	54.95-55.15	ENSSSCG00000042265, IMPA1, FABP4, FABP9, PMP2
Gaoligongshan pigs	4	4_64718326	64718326	64.62-64.82	XKR9, LACTB2, TRAM1
Gaoligongshan pigs	4	4_69748937	69748937	69.65-69.85	CYP7B1
Gaoligongshan pigs	4	4_75201432	75201432	75.1-75.3	ENSSSCG00000043592, ENSSSCG00000044140, BPNT2
Gaoligongshan pigs	4	4_89871276	89871276	89.77-89.97	SLAMF7, CD48, SLAMF1, CD84
Gaoligongshan pigs	4	4_91360029	91360029	91.26-91.46	ENSSSCG00000047864, ENSSSCG00000043444, CADM3, ENSSSCG00000006418, ENSSSCG00000042048, OR6N2, MNDA
Gaoligongshan pigs	4	4_98671568	98671568	98.57-98.77	ADAMTSL4, ECM1, TARS2, RPRD2, PRPF3
Gaoligongshan pigs	4	4_98744529	98744529	98.64-98.84	TARS2, RPRD2, PRPF3, MRPS21, CIART, C1orf54, ENSSSCG00000049589, APH1A, ANP32E, CA14
Gaoligongshan pigs	4	4_98744955	98744955	98.64-98.84	RPRD2, PRPF3, MRPS21, CIART, C1orf54, ENSSSCG00000049589, APH1A, ANP32E, CA14
Gaoligongshan pigs	4	4_103026265	103026265	102.93-103.13	GDAP2, ENSSSCG00000040549
Gaoligongshan pigs	4	4_112559393	112559393	112.46-112.66	NTNG1
Gaoligongshan pigs	4	4_115830589	115830589	115.73-115.93	ENSSSCG00000049965, COL11A1
Gaoligongshan pigs	4	4_119028341	119028341	118.93-119.13	PLPPR5, SNX7, ENSSSCG00000038821
Gaoligongshan pigs	4	4_119073174	119073174	118.97-119.17	PLPPR5, SNX7
Gaoligongshan pigs	4	4_123966445	123966445	123.87-124.07	ENSSSCG00000043976, CCDC18, TMED5, MTF2
Gaoligongshan pigs	4	4_126290324	126290324	126.19-126.39	ENSSSCG00000043214
Gaoligongshan pigs	4	4_129011587	129011587	128.91-129.11	ENSSSCG00000051339, ENSSSCG00000042007, ENSSSCG00000047770, ENSSSCG00000049491, ENSSSCG00000047605, ENSSSCG00000022032
Gaoligongshan pigs	5	5_19997547	19997547	19.9-20.1	U6, ENSSSCG00000000299, ENSSSCG00000051005, ENSSSCG00000035778
Gaoligongshan pigs	5	5_21414307	21414307	21.31-21.51	ENSSSCG00000040825, ENSSSCG00000000370, ENSSSCG00000000371, ENSSSCG00000037597, ENSSSCG00000037396, ENSSSCG00000000376, ENSSSCG00000031139, ENSSSCG00000020725, ENSSSCG00000039506, ENSSSCG00000000377, ENSSSCG00000033310, ENSSSCG00000033568
Gaoligongshan pigs	5	5_22066047	22066047	21.97-22.17	ENSSSCG00000019452, ENSSSCG00000018649, ENSSSCG00000050500, ENSSSCG00000000403, ENSSSCG00000000405, PTGES3, ENSSSCG00000020830, ENSSSCG00000026055, HSD17B6, ENSSSCG00000031735
Gaoligongshan pigs	5	5_22219572	22219572	22.12-22.32	GPR182, ZBTB39, U6, ENSSSCG00000045065, HSD17B6, ENSSSCG00000031735, SDR9C7, RDH16
Gaoligongshan pigs	5	5_25857528	25857528	25.76-25.96	--
Gaoligongshan pigs	5	5_28219946	28219946	28.12-28.32	U6, RXYLT1, SRGAP1
Gaoligongshan pigs	5	5_28934509	28934509	28.83-29.03	XPOT, TBK1, RASSF3
Gaoligongshan pigs	5	5_30073550	30073550	29.97-30.17	ENSSSCG00000048360, ENSSSCG00000048745, ENSSSCG00000047705
Gaoligongshan pigs	5	5_32232606	32232606	32.13-32.33	ENSSSCG00000050979
Gaoligongshan pigs	5	5_45708833	45708833	45.61-45.81	ENSSSCG00000047425, PTHLH
Gaoligongshan pigs	5	5_51664010	51664010	51.56-51.76	U6, ABCC9, KCNJ8
Gaoligongshan pigs	5	5_54359183	54359183	54.26-54.46	ENSSSCG00000000589, PLCZ1
Gaoligongshan pigs	5	5_54375328	54375328	54.28-54.48	ENSSSCG00000000589, PLCZ1, PIK3C2G
Gaoligongshan pigs	5	5_58585417	58585417	58.49-58.69	GRIN2B
Gaoligongshan pigs	5	5_66527456	66527456	66.43-66.63	CRACR2A, PARP11
Gaoligongshan pigs	5	5_87197703	87197703	87.1-87.3	ENSSSCG00000050852, ENSSSCG00000033574, CDK17, ELK3
Gaoligongshan pigs	6	6_25911255	25911255	25.81-26.01	ENSSSCG00000048756, CDH11
Gaoligongshan pigs	6	6_28775349	28775349	28.68-28.88	NFATC3, ESRP2, ENSSSCG00000044005, SLC7A6OS
Gaoligongshan pigs	6	6_30157741	30157741	30.06-30.26	ENSSSCG00000044180, MMP2, IRX6
Gaoligongshan pigs	6	6_33983361	33983361	33.88-34.08	CYLD
Gaoligongshan pigs	6	6_34924220	34924220	34.82-35.02	ENSSSCG00000036632, ZNF423
Gaoligongshan pigs	6	6_35004936	35004936	34.9-35.1	ZNF423
Gaoligongshan pigs	6	6_35194878	35194878	35.09-35.29	ZNF423
Gaoligongshan pigs	6	6_35332792	35332792	35.23-35.43	ZNF423, C16orf78
Gaoligongshan pigs	6	6_35358217	35358217	35.26-35.46	ZNF423, C16orf78
Gaoligongshan pigs	6	6_35798946	35798946	35.7-35.9	--
Gaoligongshan pigs	6	6_36736647	36736647	36.64-36.84	ENSSSCG00000043618, ABCC12
Gaoligongshan pigs	6	6_39666527	39666527	39.57-39.77	U6, ENSSSCG00000050718, ENSSSCG00000051598, VSTM2B, POP4
Gaoligongshan pigs	6	6_48051149	48051149	47.95-48.15	U6, IL28B, LRFN1, GMFG, SAMD4B, TIMM50, PAF1, ENSSSCG00000046487, ZFP36, PLEKHG2, RPS16, SUPT5H, ENSSSCG00000048091, DLL3
Gaoligongshan pigs	6	6_48459756	48459756	48.36-48.56	U6, ENSSSCG00000049037, ENSSSCG00000045044, ENSSSCG00000042160, ENSSSCG00000027515, PSMC4, ZNF546, ENSSSCG00000048377, MAP3K10, TTC9B, CCNP, AKT2
Gaoligongshan pigs	6	6_51404892	51404892	51.3-51.5	ENSSSCG00000043894, BCAM, ENSSSCG00000003090, TOMM40, APOE, ENSSSCG00000003086, CLPTM1, RELB, CLASRP, ZNF296
Gaoligongshan pigs	6	6_51779887	51779887	51.68-51.88	ENSSSCG00000024657, ENSSSCG00000046041, MARK4, CKM, KLC3, ERCC2, PPP1R13L, POLR1G, FOSB, RTN2, PPM1N, VASP
Gaoligongshan pigs	6	6_53159968	53159968	53.06-53.26	CCDC9, INAFM1, C5AR1, C5AR2, DHX34, MEIS3, SLC8A2, KPTN, NAPA
Gaoligongshan pigs	6	6_53563443	53563443	53.46-53.66	SELENOW, CRX, SULT2A1, BSPH1, ELSPBP1, CABP5, LIG1, ZSWIM9
Gaoligongshan pigs	6	6_53583900	53583900	53.48-53.68	CRX, SULT2A1, BSPH1, ELSPBP1, CABP5, LIG1, ZSWIM9
Gaoligongshan pigs	6	6_54961295	54961295	54.86-55.06	U6, PTOV1, PNKP, AKT1S1, TBC1D17, IL4I1, NUP62, ATF5, VRK3, ZNF473, IZUMO2
Gaoligongshan pigs	6	6_55022419	55022419	54.92-55.12	ENSSSCG00000046282, U6, IL4I1, NUP62, ATF5, VRK3, ZNF473, IZUMO2, MYH14
Gaoligongshan pigs	6	6_55453781	55453781	55.35-55.55	ENSSSCG00000051075, ENSSSCG00000045200, ENSSSCG00000022015, ENSSSCG00000033614, ENSSSCG00000039700, SNORD88B, LRRC4B, ENSSSCG00000043570, SYT3, ENSSSCG00000037098, ENSSSCG00000046848, CLEC11A, GPR32, ENSSSCG00000048990, ACP4
Gaoligongshan pigs	6	6_58032909	58032909	57.93-58.13	PPP2R1A, ENSSSCG00000035788, ENSSSCG00000043562, ENSSSCG00000040419, ZNF614, ENSSSCG00000041431, ENSSSCG00000042257, ENSSSCG00000031883
Gaoligongshan pigs	6	6_58817365	58817365	58.72-58.92	ENSSSCG00000046933, ENSSSCG00000029231, ENSSSCG00000045883, ENSSSCG00000003272, ENSSSCG00000003275, ENSSSCG00000046646, CDC42EP5, LENG9, LENG8, ENSSSCG00000003271
Gaoligongshan pigs	6	6_58819012	58819012	58.72-58.92	ENSSSCG00000046933, ENSSSCG00000029231, ENSSSCG00000045883, ENSSSCG00000003272, ENSSSCG00000003275, ENSSSCG00000046646, CDC42EP5, LENG9, LENG8, ENSSSCG00000003271
Gaoligongshan pigs	6	6_58926071	58926071	58.83-59.03	ENSSSCG00000046646, CDC42EP5, LENG9, LENG8, ENSSSCG00000003271, ENSSSCG00000034284, ENSSSCG00000037426, ENSSSCG00000041738, ENSSSCG00000032445
Gaoligongshan pigs	6	6_60282797	60282797	60.18-60.38	ENSSSCG00000003314, NLRP4, NLRP13, NLRP8, NLRP5
Gaoligongshan pigs	6	6_60650460	60650460	60.55-60.75	EDDM13, ZNF667, ZNF583, ENSSSCG00000003322, ENSSSCG00000032606
Gaoligongshan pigs	6	6_68854546	68854546	68.75-68.95	SLC45A1
Gaoligongshan pigs	6	6_69845510	69845510	69.75-69.95	ENSSSCG00000042093, ENSSSCG00000045866, SPSB1, SLC25A33
Gaoligongshan pigs	6	6_80024753	80024753	79.92-80.12	HSPG2, ENSSSCG00000033553, ENSSSCG00000037400, ENSSSCG00000030015, CDC42, ENSSSCG00000003521
Gaoligongshan pigs	6	6_80122519	80122519	80.02-80.22	CDC42, ENSSSCG00000003521
Gaoligongshan pigs	6	6_80258992	80258992	80.16-80.36	--
Gaoligongshan pigs	6	6_80947042	80947042	80.85-81.05	ENSSSCG00000029242, LACTBL1, TEX46, KDM1A, LUZP1
Gaoligongshan pigs	6	6_87475048	87475048	87.38-87.58	ENSSSCG00000035201, ENSSSCG00000039820, LAPTM5, SDC3, PUM1
Gaoligongshan pigs	6	6_87998848	87998848	87.9-88.1	ENSSSCG00000046108, ENSSSCG00000051787, ZCCHC17, FABP3, SERINC2, ENSSSCG00000003599, TINAGL1
Gaoligongshan pigs	6	6_88853338	88853338	88.75-88.95	ENSSSCG00000051067, HDAC1, MARCKSL1, BSDC1, TSSK3, ENSSSCG00000022120, ZBTB8A
Gaoligongshan pigs	6	6_94051380	94051380	93.95-94.15	ENSSSCG00000045862, POU3F1, SF3A3, FHL3, UTP11
Gaoligongshan pigs	6	6_100132267	100132267	100.03-100.23	ENSSSCG00000048215, ENSSSCG00000043385, PTPRM
Gaoligongshan pigs	6	6_104888845	104888845	104.79-104.99	U6, ENSSSCG00000044928
Gaoligongshan pigs	6	6_105180811	105180811	105.08-105.28	U2, ENSSSCG00000050802
Gaoligongshan pigs	6	6_105438409	105438409	105.34-105.54	ADCYAP1, ENSSSCG00000040699, YES1
Gaoligongshan pigs	6	6_115015636	115015636	114.92-115.12	ENSSSCG00000024800, ENSSSCG00000003726
Gaoligongshan pigs	6	6_115184412	115184412	115.08-115.28	DSG1
Gaoligongshan pigs	6	6_118209313	118209313	118.11-118.31	NOL4
Gaoligongshan pigs	6	6_131343400	131343400	131.24-131.44	--
Gaoligongshan pigs	6	6_132083058	132083058	131.98-132.18	ADGRL2
Gaoligongshan pigs	6	6_150063143	150063143	149.96-150.16	ENSSSCG00000050531, DOCK7, USP1, KANK4
Gaoligongshan pigs	6	6_153001762	153001762	152.9-153.1	FGGY
Gaoligongshan pigs	6	6_153229902	153229902	153.13-153.33	ENSSSCG00000049208, ENSSSCG00000041038, ENSSSCG00000043611, FGGY, ENSSSCG00000049868
Gaoligongshan pigs	6	6_153261206	153261206	153.16-153.36	ENSSSCG00000049208, ENSSSCG00000041038, ENSSSCG00000043611, FGGY, ENSSSCG00000049868
Gaoligongshan pigs	6	6_153313113	153313113	153.21-153.41	ENSSSCG00000049208, ENSSSCG00000041038, ENSSSCG00000043611, ENSSSCG00000051211, FGGY, ENSSSCG00000049868
Gaoligongshan pigs	7	7_8550307	8550307	8.45-8.65	ENSSSCG00000047036, ENSSSCG00000044455, HIVEP1
Gaoligongshan pigs	7	7_26976864	26976864	26.88-27.08	LRRC1, KLHL31
Gaoligongshan pigs	7	7_29878705	29878705	29.78-29.98	ENSSSCG00000044538, ENSSSCG00000045946, ENSSSCG00000001516, ENSSSCG00000001517, ITPR3, C7H6orf125, IP6K3
Gaoligongshan pigs	7	7_30393938	30393938	30.29-30.49	NUDT3, HMGA1, SMIM29, PACSIN1
Gaoligongshan pigs	7	7_33359087	33359087	33.26-33.46	MDGA1, ZFAND3
Gaoligongshan pigs	7	7_38359412	38359412	38.26-38.46	CUL9, DNPH1, TTBK1, SLC22A7, CRIP3, ZNF318, ENSSSCG00000044871, ABCC10, DLK2
Gaoligongshan pigs	7	7_46425321	46425321	46.33-46.53	ENSSSCG00000051525, ENSSSCG00000047312, TRAM2, TMEM14A
Gaoligongshan pigs	7	7_46524362	46524362	46.42-46.62	ENSSSCG00000051525, ENSSSCG00000047312, TMEM14A, GSTA1, GSTA4, ENSSSCG00000023467
Gaoligongshan pigs	7	7_47941333	47941333	47.84-48.04	ENSSSCG00000050549, TBC1D2B, ADAMTS7, ENSSSCG00000041217
Gaoligongshan pigs	7	7_62799872	62799872	62.7-62.9	MIPOL1, SLC25A21
Gaoligongshan pigs	7	7_64175737	64175737	64.08-64.28	BRMS1L, RALGAPA1, ENSSSCG00000047970, ENSSSCG00000049909
Gaoligongshan pigs	7	7_70602805	70602805	70.5-70.7	ENSSSCG00000048734, ENSSSCG00000051158, ENSSSCG00000045981, ENSSSCG00000045975, FOXG1
Gaoligongshan pigs	7	7_70777802	70777802	70.68-70.88	U6, ENSSSCG00000045981
Gaoligongshan pigs	7	7_70886131	70886131	70.79-70.99	--
Gaoligongshan pigs	7	7_100503197	100503197	100.4-100.6	POMT2, GSTZ1, TMED8, ENSSSCG00000002400, VIPAS39, NOXRED1, AHSA1, ENSSSCG00000002405, SPTLC2
Gaoligongshan pigs	8	8_2033476	2033476	1.93-2.13	HTT, MSANTD1, RGS12, HGFAC, DOK7, LRPAP1
Gaoligongshan pigs	8	8_7397940	7397940	7.3-7.5	ENSSSCG00000046066, ENSSSCG00000050898, ENSSSCG00000047976, HS3ST1
Gaoligongshan pigs	8	8_10269956	10269956	10.17-10.37	ENSSSCG00000047882, ENSSSCG00000042269, ENSSSCG00000041979, ENSSSCG00000042681
Gaoligongshan pigs	8	8_17944454	17944454	17.84-18.04	PPARGC1A
Gaoligongshan pigs	8	8_34463963	34463963	34.36-34.56	--
Gaoligongshan pigs	8	8_37505202	37505202	37.41-37.61	ATP10D, CORIN
Gaoligongshan pigs	8	8_37582218	37582218	37.48-37.68	ATP10D, CORIN
Gaoligongshan pigs	8	8_55063034	55063034	54.96-55.16	ENSSSCG00000042303, U6, NMU, EXOC1L
Gaoligongshan pigs	8	8_56521810	56521810	56.42-56.62	ENSSSCG00000044641, ENSSSCG00000050885
Gaoligongshan pigs	8	8_56705132	56705132	56.61-56.81	--
Gaoligongshan pigs	8	8_65439825	65439825	65.34-65.54	STAP1, UBA6, ENSSSCG00000029658
Gaoligongshan pigs	8	8_65467890	65467890	65.37-65.57	STAP1, UBA6, ENSSSCG00000029658
Gaoligongshan pigs	8	8_65489709	65489709	65.39-65.59	STAP1, UBA6, ENSSSCG00000029658, TMPRSS11D
Gaoligongshan pigs	8	8_67665666	67665666	67.57-67.77	RUFY3, GRSF1, MOB1B, SLC4A4
Gaoligongshan pigs	8	8_67695280	67695280	67.6-67.8	GRSF1, MOB1B, SLC4A4
Gaoligongshan pigs	8	8_67760562	67760562	67.66-67.86	MOB1B, SLC4A4
Gaoligongshan pigs	8	8_69265965	69265965	69.17-69.37	ENSSSCG00000042491, COX18, ANKRD17
Gaoligongshan pigs	8	8_69286115	69286115	69.19-69.39	ENSSSCG00000042491, COX18, ANKRD17
Gaoligongshan pigs	8	8_73640194	73640194	73.54-73.74	ENSSSCG00000008990, FRAS1, ENSSSCG00000046281
Gaoligongshan pigs	8	8_79010992	79010992	78.91-79.11	IQCM, ENSSSCG00000040704
Gaoligongshan pigs	8	8_79816419	79816419	79.72-79.92	--
Gaoligongshan pigs	8	8_79839602	79839602	79.74-79.94	--
Gaoligongshan pigs	8	8_83391471	83391471	83.29-83.49	ENSSSCG00000041791, ABCE1, ENSSSCG00000033871
Gaoligongshan pigs	8	8_94969030	94969030	94.87-95.07	ENSSSCG00000046902, ENSSSCG00000048310, U4
Gaoligongshan pigs	8	8_99088450	99088450	98.99-99.19	ENSSSCG00000045594, ENSSSCG00000048476, ENSSSCG00000036155
Gaoligongshan pigs	8	8_100538856	100538856	100.44-100.64	SPRY1, ENSSSCG00000050208
Gaoligongshan pigs	8	8_103423906	103423906	103.32-103.52	PRDM5
Gaoligongshan pigs	8	8_105105852	105105852	105.01-105.21	ENSSSCG00000018373, METTL14, PRSS12
Gaoligongshan pigs	8	8_116677381	116677381	116.58-116.78	ENSSSCG00000044596
Gaoligongshan pigs	8	8_132098659	132098659	132-132.2	ENSSSCG00000032190, SLC10A6, PTPN13
Gaoligongshan pigs	8	8_138163322	138163322	138.06-138.26	U6, U2, ENSSSCG00000049598
Gaoligongshan pigs	8	8_138513433	138513433	138.41-138.61	ENSSSCG00000050222, ENSSSCG00000051008
Gaoligongshan pigs	9	9_7868838	7868838	7.77-7.97	ENSSSCG00000042041, ENSSSCG00000014822, RELT, FAM168A
Gaoligongshan pigs	9	9_16884900	16884900	16.78-16.98	ENSSSCG00000045590, FAM181B, ENSSSCG00000048770
Gaoligongshan pigs	9	9_32907356	32907356	32.81-33.01	ENSSSCG00000051403, YAP1, BIRC2
Gaoligongshan pigs	9	9_36344474	36344474	36.24-36.44	SLC35F2, RAB39A, ENSSSCG00000035345, CUL5
Gaoligongshan pigs	9	9_36805982	36805982	36.71-36.91	ATM, ENSSSCG00000050432, C11orf65, ENSSSCG00000051673, POGLUT3, EXPH5
Gaoligongshan pigs	9	9_69018803	69018803	68.92-69.12	TEX47, ENSSSCG00000048982, ZNF804B, ENSSSCG00000050816
Gaoligongshan pigs	9	9_69523140	69523140	69.42-69.62	ZNF804B
Gaoligongshan pigs	9	9_72633333	72633333	72.53-72.73	CDK6, ENSSSCG00000048637
Gaoligongshan pigs	9	9_75469583	75469583	75.37-75.57	DYNC1I1
Gaoligongshan pigs	9	9_77453854	77453854	77.35-77.55	ASNS, ENSSSCG00000050392, ENSSSCG00000038187
Gaoligongshan pigs	9	9_77605945	77605945	77.51-77.71	ENSSSCG00000049770, ASNS, ENSSSCG00000038187, COL28A1
Gaoligongshan pigs	9	9_81166487	81166487	81.07-81.27	THSD7A
Gaoligongshan pigs	9	9_85057918	85057918	84.96-85.16	ENSSSCG00000046863, ENSSSCG00000041560, ENSSSCG00000048170, MEOX2
Gaoligongshan pigs	9	9_85091355	85091355	84.99-85.19	ENSSSCG00000046863, ENSSSCG00000041560, ENSSSCG00000048170, MEOX2
Gaoligongshan pigs	9	9_85128043	85128043	85.03-85.23	ENSSSCG00000048170
Gaoligongshan pigs	9	9_85178689	85178689	85.08-85.28	--
Gaoligongshan pigs	9	9_86336079	86336079	86.24-86.44	ENSSSCG00000046663, ENSSSCG00000048277
Gaoligongshan pigs	9	9_86512663	86512663	86.41-86.61	ENSSSCG00000044725, AHR
Gaoligongshan pigs	9	9_86791976	86791976	86.69-86.89	ENSSSCG00000046719
Gaoligongshan pigs	9	9_88537452	88537452	88.44-88.64	ENSSSCG00000044171
Gaoligongshan pigs	9	9_88633565	88633565	88.53-88.73	ENSSSCG00000044171
Gaoligongshan pigs	9	9_97304724	97304724	97.2-97.4	PCLO
Gaoligongshan pigs	9	9_129091764	129091764	128.99-129.19	ENSSSCG00000047092, U6, CENPF, PTPN14, ENSSSCG00000050019
Gaoligongshan pigs	9	9_137970151	137970151	137.87-138.07	ENSSSCG00000046497, ENSSSCG00000045585
Gaoligongshan pigs	10	10_1094605	1094605	0.99-1.19	ENSSSCG00000042675, ENSSSCG00000043217, ENSSSCG00000049879, ENSSSCG00000048059, U6, RGS13, RGS1
Gaoligongshan pigs	10	10_4151645	4151645	4.05-4.25	Y_RNA
Gaoligongshan pigs	10	10_34719133	34719133	34.62-34.82	--
Gaoligongshan pigs	10	10_37612332	37612332	37.51-37.71	ENSSSCG00000040988
Gaoligongshan pigs	10	10_38614446	38614446	38.51-38.71	MOB3B
Gaoligongshan pigs	10	10_42386657	42386657	42.29-42.49	ENSSSCG00000050266, ENSSSCG00000041284, ARHGAP12
Gaoligongshan pigs	10	10_64060273	64060273	63.96-64.16	SFMBT2
Gaoligongshan pigs	10	10_64126504	64126504	64.03-64.23	ENSSSCG00000038601, SFMBT2
Gaoligongshan pigs	11	11_23580990	23580990	23.48-23.68	ENOX1
Gaoligongshan pigs	11	11_32504246	32504246	32.4-32.6	ENSSSCG00000046780, ENSSSCG00000045727, DIAPH3
Gaoligongshan pigs	11	11_32563775	32563775	32.46-32.66	DIAPH3
Gaoligongshan pigs	11	11_32596527	32596527	32.5-32.7	DIAPH3
Gaoligongshan pigs	11	11_44296006	44296006	44.2-44.4	U6
Gaoligongshan pigs	11	11_44322748	44322748	44.22-44.42	U6
Gaoligongshan pigs	11	11_46619751	46619751	46.52-46.72	ENSSSCG00000050104, ENSSSCG00000042071, ENSSSCG00000049759
Gaoligongshan pigs	11	11_63018584	63018584	62.92-63.12	GPC6
Gaoligongshan pigs	11	11_69808090	69808090	69.71-69.91	NALCN
Gaoligongshan pigs	12	12_13380519	13380519	13.28-13.48	CACNG5, CACNG4, CACNG1
Gaoligongshan pigs	12	12_15184762	15184762	15.08-15.28	ENSSSCG00000017285, FTSJ3, SMARCD2, PSMC5, DDX42, CCDC47, STRADA, LIMD2, MAP3K3, TACO1
Gaoligongshan pigs	12	12_16761024	16761024	16.66-16.86	ENSSSCG00000049121, ENSSSCG00000017305, ITGB3, MYL4, CDC27
Gaoligongshan pigs	12	12_25938819	25938819	25.84-26.04	SPOP, SLC35B1, FAM117A, KAT7, TAC4
Gaoligongshan pigs	12	12_27198188	27198188	27.1-27.3	U6, WFIKKN2, TOB1, SPAG9
Gaoligongshan pigs	12	12_27676674	27676674	27.58-27.78	ENSSSCG00000044978, ENSSSCG00000046104
Gaoligongshan pigs	12	12_39656584	39656584	39.56-39.76	CCL4, ENSSSCG00000047189, ENSSSCG00000041204, ENSSSCG00000033457, CCL14, CCL16, CCL5, HEATR9, TAF15, MMP28
Gaoligongshan pigs	12	12_39814922	39814922	39.71-39.91	TAF15, MMP28, GAS2L2, ENSSSCG00000033580, RASL10B, AP2B1
Gaoligongshan pigs	12	12_40677654	40677654	40.58-40.78	CCL1, CCL8
Gaoligongshan pigs	12	12_41582065	41582065	41.48-41.68	ASIC2
Gaoligongshan pigs	12	12_41697931	41697931	41.6-41.8	ASIC2
Gaoligongshan pigs	12	12_41712221	41712221	41.61-41.81	ASIC2
Gaoligongshan pigs	12	12_41845090	41845090	41.75-41.95	ASIC2
Gaoligongshan pigs	12	12_41948120	41948120	41.85-42.05	ASIC2, SPACA3
Gaoligongshan pigs	12	12_42497171	42497171	42.4-42.6	ENSSSCG00000049403, MYO1D, CDK5R1, PSMD11, ZNF207
Gaoligongshan pigs	12	12_42633346	42633346	42.53-42.73	ENSSSCG00000049403, ZNF207, C17orf75, RHBDL3, RHOT1
Gaoligongshan pigs	12	12_42677120	42677120	42.58-42.78	ZNF207, C17orf75, RHBDL3, RHOT1
Gaoligongshan pigs	12	12_42738733	42738733	42.64-42.84	RHBDL3, RHOT1, RNF135, ADAP2
Gaoligongshan pigs	12	12_42862420	42862420	42.76-42.96	RHOT1, RNF135, ADAP2, TEFM, ATAD5, CRLF3
Gaoligongshan pigs	12	12_43127271	43127271	43.03-43.23	ENSSSCG00000046684, SUZ12, UTP6
Gaoligongshan pigs	12	12_43334485	43334485	43.23-43.43	ENSSSCG00000046684, ENSSSCG00000042233, ssc-mir-365-2, ENSSSCG00000048911, ssc-mir-193a, RAB11FIP4
Gaoligongshan pigs	12	12_43735388	43735388	43.64-43.84	ENSSSCG00000044203, NF1
Gaoligongshan pigs	12	12_44027018	44027018	43.93-44.13	ENSSSCG00000041537, KSR1
Gaoligongshan pigs	12	12_44055030	44055030	43.96-44.16	ENSSSCG00000041537, KSR1, ENSSSCG00000017754
Gaoligongshan pigs	12	12_44190547	44190547	44.09-44.29	KSR1, ENSSSCG00000017754, NOS2, ENSSSCG00000032450
Gaoligongshan pigs	12	12_44195588	44195588	44.1-44.3	KSR1, ENSSSCG00000017754, NOS2, ENSSSCG00000032450
Gaoligongshan pigs	12	12_44649805	44649805	44.55-44.75	ENSSSCG00000043107, NLK, TMEM97, IFT20, TNFAIP1, VTN, POLDIP2, TMEM199, SEBOX, SARM1, SLC46A1, SLC13A2
Gaoligongshan pigs	12	12_44676135	44676135	44.58-44.78	ENSSSCG00000043107, TMEM97, IFT20, TNFAIP1, VTN, POLDIP2, TMEM199, SEBOX, SARM1, SLC46A1, SLC13A2, FOXN1
Gaoligongshan pigs	12	12_44769971	44769971	44.67-44.87	ENSSSCG00000043107, SARM1, SLC46A1, SLC13A2, FOXN1, UNC119, PIGS, ALDOC, SPAG5, KIAA0100
Gaoligongshan pigs	12	12_44794202	44794202	44.69-44.89	ENSSSCG00000043107, SLC13A2, FOXN1, UNC119, PIGS, ALDOC, SPAG5, KIAA0100
Gaoligongshan pigs	12	12_44953028	44953028	44.85-45.05	SNORD42, ENSSSCG00000020020, U6, ENSSSCG00000027915, KIAA0100, SDF2, SUPT6H, PROCA1, RAB34, ENSSSCG00000035080, TLCD1, NEK8, ENSSSCG00000043104, TRAF4, FAM222B
Gaoligongshan pigs	12	12_45036586	45036586	44.94-45.14	ENSSSCG00000043653, SNORD42, ENSSSCG00000020020, U6, ENSSSCG00000027915, ssc-mir-144, ssc-mir-451, SUPT6H, PROCA1, RAB34, ENSSSCG00000035080, TLCD1, NEK8, ENSSSCG00000043104, TRAF4, FAM222B, ERAL1, FLOT2, DHRS13, PHF12
Gaoligongshan pigs	12	12_45054818	45054818	44.95-45.15	ENSSSCG00000043653, SNORD42, ENSSSCG00000020020, U6, ENSSSCG00000027915, ssc-mir-144, ssc-mir-451, RAB34, ENSSSCG00000035080, TLCD1, NEK8, ENSSSCG00000043104, TRAF4, FAM222B, ERAL1, FLOT2, DHRS13, PHF12
Gaoligongshan pigs	12	12_45372120	45372120	45.27-45.47	SNORA72, SEZ6, PIPOX, ENSSSCG00000017783, CRYBA1
Gaoligongshan pigs	12	12_45675657	45675657	45.58-45.78	TAOK1, ABHD15, ENSSSCG00000035275, TP53I13, GIT1
Gaoligongshan pigs	12	12_45726398	45726398	45.63-45.83	TAOK1, ABHD15, ENSSSCG00000035275, TP53I13, GIT1, ANKRD13B, CORO6
Gaoligongshan pigs	12	12_45914687	45914687	45.81-46.01	ENSSSCG00000017791, ENSSSCG00000046826
Gaoligongshan pigs	12	12_46604384	46604384	46.5-46.7	ENSSSCG00000046847, BHLHA9, CPD, GOSR1, ENSSSCG00000017801
Gaoligongshan pigs	12	12_47490032	47490032	47.39-47.59	ENSSSCG00000041380, ENSSSCG00000044492, ENSSSCG00000050813, RPH3AL, DOC2B
Gaoligongshan pigs	12	12_47609432	47609432	47.51-47.71	ENSSSCG00000041380, ENSSSCG00000044492, ENSSSCG00000044115, ENSSSCG00000050813, DOC2B, CRK, MYO1C
Gaoligongshan pigs	12	12_48832012	48832012	48.73-48.93	ENSSSCG00000017811, PAFAH1B1, CLUH, ENSSSCG00000017834, RAP1GAP2
Gaoligongshan pigs	12	12_48853728	48853728	48.75-48.95	ENSSSCG00000017811, CLUH, ENSSSCG00000017834, RAP1GAP2
Gaoligongshan pigs	12	12_48901564	48901564	48.8-49	ENSSSCG00000017811, RAP1GAP2
Gaoligongshan pigs	12	12_49876249	49876249	49.78-49.98	U6, ENSSSCG00000017868, ITGAE, ENSSSCG00000031821, NCBP3, CAMKK1, P2RX1
Gaoligongshan pigs	12	12_50022041	50022041	49.92-50.12	CAMKK1, P2RX1, ATP2A3, ZZEF1
Gaoligongshan pigs	12	12_50132193	50132193	50.03-50.23	ZZEF1, CYB5D2, ANKFY1
Gaoligongshan pigs	12	12_50190727	50190727	50.09-50.29	ZZEF1, CYB5D2, ANKFY1
Gaoligongshan pigs	12	12_50386569	50386569	50.29-50.49	ENSSSCG00000045645, ANKFY1, ENSSSCG00000041081, SPNS3, SPNS2
Gaoligongshan pigs	12	12_50750340	50750340	50.65-50.85	FBXO39, SLC13A5, ENSSSCG00000033819, MED31, PITPNM3, TXNDC17
Gaoligongshan pigs	12	12_50829819	50829819	50.73-50.93	MED31, PITPNM3, TXNDC17, PIMREG, AIPL1
Gaoligongshan pigs	12	12_50913656	50913656	50.81-51.01	PITPNM3, PIMREG, AIPL1
Gaoligongshan pigs	12	12_50990462	50990462	50.89-51.09	PITPNM3, PIMREG, AIPL1
Gaoligongshan pigs	12	12_51064712	51064712	50.96-51.16	WSCD1
Gaoligongshan pigs	12	12_51236261	51236261	51.14-51.34	WSCD1
Gaoligongshan pigs	12	12_51248940	51248940	51.15-51.35	WSCD1
Gaoligongshan pigs	12	12_51552446	51552446	51.45-51.65	MIS12, DERL2, DHX33, C1QBP, RPAIN, NUP88, RABEP1
Gaoligongshan pigs	12	12_51560768	51560768	51.46-51.66	MIS12, DERL2, DHX33, C1QBP, RPAIN, NUP88, RABEP1
Gaoligongshan pigs	12	12_51816811	51816811	51.72-51.92	U6, RABEP1, SCIMP, ENSSSCG00000017897, ZNF232, KIF1C
Gaoligongshan pigs	12	12_51897148	51897148	51.8-52	ENSSSCG00000044655, ENSSSCG00000046841, GP1BA, RABEP1, ENSSSCG00000017897, ZNF232, KIF1C, ENSSSCG00000017901, CAMTA2, ENO3, PFN1, ENSSSCG00000017906, SLC25A11
Gaoligongshan pigs	12	12_51930934	51930934	51.83-52.03	ENSSSCG00000044655, ENSSSCG00000046841, GP1BA, RABEP1, ZNF232, KIF1C, ENSSSCG00000017901, CAMTA2, ENO3, PFN1, ENSSSCG00000017906, SLC25A11, CHRNE, C17orf107, MINK1
Gaoligongshan pigs	12	12_52822891	52822891	52.72-52.92	ENSSSCG00000019619, SNORA48, ENSSSCG00000020152, SNORA67, PLSCR3, SPEM2, ENSSSCG00000040543, TMEM102, CHRNB1, ENSSSCG00000046700, ENSSSCG00000032469, ENSSSCG00000021258, POLR2A, TNFSF12, TNFSF13, EIF4A1, CD68, MPDU1, FXR2, SAT2
Gaoligongshan pigs	12	12_52861128	52861128	52.76-52.96	ENSSSCG00000019619, SNORA48, ENSSSCG00000020152, SNORA67, ENSSSCG00000046700, ENSSSCG00000032469, ENSSSCG00000021258, POLR2A, TNFSF12, TNFSF13, EIF4A1, CD68, MPDU1, FXR2, SAT2, ATP1B2, TP53, WRAP53
Gaoligongshan pigs	12	12_52891741	52891741	52.79-52.99	ENSSSCG00000019619, SNORA48, ENSSSCG00000020152, SNORA67, ENSSSCG00000032469, POLR2A, TNFSF12, TNFSF13, EIF4A1, CD68, MPDU1, FXR2, SAT2, ATP1B2, TP53, WRAP53, EFNB3
Gaoligongshan pigs	12	12_52961015	52961015	52.86-53.06	ENSSSCG00000019619, SNORA48, ENSSSCG00000020152, SNORA67, ENSSSCG00000032469, EIF4A1, CD68, MPDU1, FXR2, SAT2, ATP1B2, TP53, WRAP53, EFNB3, ENSSSCG00000047335
Gaoligongshan pigs	12	12_53038625	53038625	52.94-53.14	TP53, WRAP53, EFNB3, ENSSSCG00000047335, ENSSSCG00000017963, KDM6B, TMEM88, ENSSSCG00000017971, CHD3
Gaoligongshan pigs	12	12_53431596	53431596	53.33-53.53	U8, ENSSSCG00000049804, BORCS6, HES7, PER1, ENSSSCG00000034868, TMEM107, AURKB, ENSSSCG00000026818, ENSSSCG00000049011, RANGRF, SLC25A35, ARHGEF15, ENSSSCG00000028166
Gaoligongshan pigs	12	12_53486525	53486525	53.39-53.59	U8, ENSSSCG00000049804, ENSSSCG00000051219, BORCS6, RNF222, TMEM107, AURKB, ENSSSCG00000026818, ENSSSCG00000049011, RANGRF, SLC25A35, ARHGEF15, ENSSSCG00000028166, ENSSSCG00000021434, NDEL1, RPL26
Gaoligongshan pigs	12	12_53524401	53524401	53.42-53.62	U6, ENSSSCG00000049804, ENSSSCG00000051219, RNF222, ENSSSCG00000026818, ENSSSCG00000049011, RANGRF, SLC25A35, ARHGEF15, ENSSSCG00000028166, ENSSSCG00000021434, NDEL1, RPL26
Gaoligongshan pigs	12	12_53806610	53806610	53.71-53.91	ENSSSCG00000038144, CCDC42, PIK3R6
Gaoligongshan pigs	12	12_57258583	57258583	57.16-57.36	ARHGAP44, ELAC2
Gaoligongshan pigs	12	12_59360809	59360809	59.26-59.46	ADORA2B, TTC19, ZSWIM7, ENSSSCG00000045293, ENSSSCG00000050244, ENSSSCG00000018039
Gaoligongshan pigs	12	12_59945246	59945246	59.85-60.05	ULK2, ALDH3A1, SLC47A2, ALDH3A2, ENSSSCG00000018046, SLC47A1
Gaoligongshan pigs	13	13_5553462	5553462	5.45-5.65	ENSSSCG00000046565, ENSSSCG00000045917, ENSSSCG00000043790, ENSSSCG00000048167, ENSSSCG00000044480
Gaoligongshan pigs	13	13_18963588	18963588	18.86-19.06	CCR4, GLB1, TMPPE, CRTAP, SUSD5
Gaoligongshan pigs	13	13_29727429	29727429	29.63-29.83	TMIE, ENSSSCG00000011327, ENSSSCG00000024268, PRSS45P, ENSSSCG00000043557, ENSSSCG00000011324, MYL3, PTH1R, CCDC12
Gaoligongshan pigs	13	13_32709504	32709504	32.61-32.81	RBM5, SEMA3F, GNAT1, SLC38A3, GNAI2, SEMA3B, LSMEM2, IFRD2, ENSSSCG00000041673, HYAL3, HYAL1, HYAL2
Gaoligongshan pigs	13	13_52958868	52958868	52.86-53.06	ENSSSCG00000047446, ENSSSCG00000043487, ENSSSCG00000045789, ENSSSCG00000027675, EIF4E3
Gaoligongshan pigs	13	13_55064930	55064930	54.96-55.16	ENSSSCG00000048642, ENSSSCG00000047664, ENSSSCG00000048446
Gaoligongshan pigs	13	13_55205906	55205906	55.11-55.31	--
Gaoligongshan pigs	13	13_61896768	61896768	61.8-62	ENSSSCG00000047626
Gaoligongshan pigs	13	13_61935052	61935052	61.84-62.04	ENSSSCG00000047626
Gaoligongshan pigs	13	13_67378551	67378551	67.28-67.48	HRH1, ATG7
Gaoligongshan pigs	13	13_68916424	68916424	68.82-69.02	MBD4, IFT122, RHO, H1-8, PLXND1
Gaoligongshan pigs	13	13_68939717	68939717	68.84-69.04	IFT122, RHO, H1-8, PLXND1, TMCC1
Gaoligongshan pigs	13	13_82141011	82141011	82.04-82.24	ENSSSCG00000041458, PXYLP1, ZBTB38, ENSSSCG00000043876, ENSSSCG00000043596, RASA2
Gaoligongshan pigs	13	13_83228572	83228572	83.13-83.33	XRN1, ATR, PLS1
Gaoligongshan pigs	13	13_87581606	87581606	87.48-87.68	ENSSSCG00000042542, ENSSSCG00000044934
Gaoligongshan pigs	13	13_91302041	91302041	91.2-91.4	ENSSSCG00000042786, MED12L, GPR171, P2RY14
Gaoligongshan pigs	13	13_91403863	91403863	91.3-91.5	MED12L, GPR171, P2RY14, P2RY12, GPR87
Gaoligongshan pigs	13	13_91407340	91407340	91.31-91.51	MED12L, GPR171, P2RY14, P2RY12, GPR87, P2RY13
Gaoligongshan pigs	13	13_94850476	94850476	94.75-94.95	ENSSSCG00000047408
Gaoligongshan pigs	13	13_97261845	97261845	97.16-97.36	VEPH1, PTX3
Gaoligongshan pigs	13	13_101439388	101439388	101.34-101.54	--
Gaoligongshan pigs	13	13_123926016	123926016	123.83-124.03	ENSSSCG00000051228, U6, ETV5, DGKG
Gaoligongshan pigs	13	13_123931724	123931724	123.83-124.03	ENSSSCG00000051228, U6, ETV5, DGKG
Gaoligongshan pigs	13	13_127454931	127454931	127.35-127.55	P3H2
Gaoligongshan pigs	13	13_128988371	128988371	128.89-129.09	--
Gaoligongshan pigs	13	13_129232403	129232403	129.13-129.33	FGF12
Gaoligongshan pigs	13	13_144757713	144757713	144.66-144.86	GAP43, ZBTB20
Gaoligongshan pigs	13	13_144956890	144956890	144.86-145.06	ENSSSCG00000050746, ZBTB20
Gaoligongshan pigs	13	13_145262100	145262100	145.16-145.36	ZBTB20
Gaoligongshan pigs	13	13_149194021	149194021	149.09-149.29	--
Gaoligongshan pigs	13	13_158648627	158648627	158.55-158.75	LNP1, TOMM70, NIT2, TBC1D23, ENSSSCG00000011967
Gaoligongshan pigs	13	13_159877542	159877542	159.78-159.98	ENSSSCG00000050386
Gaoligongshan pigs	13	13_160220146	160220146	160.12-160.32	ENSSSCG00000050096, DCBLD2, ST3GAL6, ENSSSCG00000027041
Gaoligongshan pigs	13	13_160234435	160234435	160.13-160.33	ENSSSCG00000050096, DCBLD2, ST3GAL6, ENSSSCG00000027041, CPOX
Gaoligongshan pigs	13	13_160339333	160339333	160.24-160.44	ENSSSCG00000050096, GPR15, ENSSSCG00000035026, ENSSSCG00000027041, CPOX, CLDND1
Gaoligongshan pigs	13	13_168153050	168153050	168.05-168.25	ENSSSCG00000041071, HTR1F, ENSSSCG00000044900
Gaoligongshan pigs	13	13_173207185	173207185	173.11-173.31	--
Gaoligongshan pigs	13	13_201245827	201245827	201.15-201.35	DYRK1A, KCNJ6
Gaoligongshan pigs	14	14_2079513	2079513	1.98-2.18	DIRAS2, SYK, ENSSSCG00000046718
Gaoligongshan pigs	14	14_12169773	12169773	12.07-12.27	PNOC, ZNF395
Gaoligongshan pigs	14	14_36123847	36123847	36.02-36.22	SPRING1, MED13L
Gaoligongshan pigs	14	14_37452275	37452275	37.35-37.55	ENSSSCG00000049452
Gaoligongshan pigs	14	14_37579357	37579357	37.48-37.68	ENSSSCG00000049452, ENSSSCG00000043926, ENSSSCG00000009866, TBX3
Gaoligongshan pigs	14	14_40117526	40117526	40.02-40.22	BICDL1, RAB35, GCN1
Gaoligongshan pigs	14	14_40465628	40465628	40.37-40.57	COX6A1, ENSSSCG00000032747, ENSSSCG00000031152, SRSF9, ENSSSCG00000031756, DYNLL1, COQ5, RNF10, POP5, ENSSSCG00000009911, ENSSSCG00000009914
Gaoligongshan pigs	14	14_40500296	40500296	40.4-40.6	COX6A1, ENSSSCG00000032747, ENSSSCG00000031152, SRSF9, ENSSSCG00000031756, DYNLL1, COQ5, RNF10, POP5, ENSSSCG00000009911, ENSSSCG00000009914
Gaoligongshan pigs	14	14_41287694	41287694	41.19-41.39	FAM222A, MVK, MMAB, UBE3B
Gaoligongshan pigs	14	14_43370903	43370903	43.27-43.47	U6, GRK3, MYO18B
Gaoligongshan pigs	14	14_46148505	46148505	46.05-46.25	ZNRF3, C22orf31
Gaoligongshan pigs	14	14_46640387	46640387	46.54-46.74	ENSSSCG00000050484, ENSSSCG00000041191, NEFH, THOC5, NIPSNAP1, NF2
Gaoligongshan pigs	14	14_47561362	47561362	47.46-47.66	GAL3ST1, PES1, TCN2, SLC35E4, DUSP18, C5orf52, OSBP2
Gaoligongshan pigs	14	14_47650253	47650253	47.55-47.75	DUSP18, C5orf52, OSBP2
Gaoligongshan pigs	14	14_47665417	47665417	47.57-47.77	OSBP2, MORC2
Gaoligongshan pigs	14	14_47712987	47712987	47.61-47.81	ENSSSCG00000040413, OSBP2, MORC2
Gaoligongshan pigs	14	14_47736624	47736624	47.64-47.84	ENSSSCG00000040413, OSBP2, MORC2
Gaoligongshan pigs	14	14_47806160	47806160	47.71-47.91	ENSSSCG00000040413, OSBP2, MORC2, SMTN, SELENOM
Gaoligongshan pigs	14	14_47853282	47853282	47.75-47.95	ENSSSCG00000040413, MORC2, SMTN, SELENOM, INPP5J, PLA2G3, LIMK2
Gaoligongshan pigs	14	14_47881136	47881136	47.78-47.98	ENSSSCG00000040413, MORC2, SMTN, SELENOM, INPP5J, PLA2G3, LIMK2
Gaoligongshan pigs	14	14_47909198	47909198	47.81-48.01	ENSSSCG00000040413, SMTN, SELENOM, INPP5J, PLA2G3, LIMK2
Gaoligongshan pigs	14	14_48117875	48117875	48.02-48.22	LIMK2, PIK3IP1, PATZ1, DRG1, EIF4ENIF1, ENSSSCG00000035290
Gaoligongshan pigs	14	14_48143820	48143820	48.04-48.24	PIK3IP1, PATZ1, DRG1, EIF4ENIF1, ENSSSCG00000035290
Gaoligongshan pigs	14	14_48166733	48166733	48.07-48.27	PATZ1, DRG1, EIF4ENIF1, ENSSSCG00000035290, ENSSSCG00000010031
Gaoligongshan pigs	14	14_48250503	48250503	48.15-48.35	DRG1, EIF4ENIF1, ENSSSCG00000035290, ENSSSCG00000010031, PISD
Gaoligongshan pigs	14	14_48340811	48340811	48.24-48.44	ENSSSCG00000010031, PISD, PRR14L, ENSSSCG00000010034
Gaoligongshan pigs	14	14_49596139	49596139	49.5-49.7	ENSSSCG00000049373, ENSSSCG00000045809, UPB1, GUCD1, ENSSSCG00000010058, LRRC75B, ENSSSCG00000010056, GGT5, ENSSSCG00000025393, CABIN1
Gaoligongshan pigs	14	14_49608713	49608713	49.51-49.71	ENSSSCG00000049373, ENSSSCG00000045809, UPB1, GUCD1, ENSSSCG00000010058, LRRC75B, ENSSSCG00000010056, GGT5, ENSSSCG00000025393, CABIN1
Gaoligongshan pigs	14	14_50045487	50045487	49.95-50.15	ENSSSCG00000045050, ENSSSCG00000046964, ENSSSCG00000010077, VPREB1, ENSSSCG00000010078, PPM1F, MAPK1, ENSSSCG00000041896
Gaoligongshan pigs	14	14_56474441	56474441	56.37-56.57	ENSSSCG00000032590, ENSSSCG00000044112, ENSSSCG00000049825, ENSSSCG00000044783, ENSSSCG00000050163, IRF2BP2
Gaoligongshan pigs	14	14_71017011	71017011	70.92-71.12	ENSSSCG00000041040, CTNNA3, DNAJC12, ENSSSCG00000010234, SIRT1
Gaoligongshan pigs	14	14_71087715	71087715	70.99-71.19	ENSSSCG00000041040, DNAJC12, ENSSSCG00000010234, SIRT1, HERC4
Gaoligongshan pigs	14	14_72160465	72160465	72.06-72.26	DDX21, KIFBP, SRGN, VPS26A, SUPV3L1
Gaoligongshan pigs	14	14_72592373	72592373	72.49-72.69	TSPAN15, ENSSSCG00000040498, NEUROG3
Gaoligongshan pigs	14	14_76507339	76507339	76.41-76.61	USP54, MYOZ1, SYNPO2L, SEC24C, FUT11, CHCHD1, ZSWIM8, ENSSSCG00000010310, CAMK2G
Gaoligongshan pigs	14	14_86133600	86133600	86.03-86.23	ENSSSCG00000046576, ENSSSCG00000046733, U6
Gaoligongshan pigs	14	14_86676169	86676169	86.58-86.78	GRID1
Gaoligongshan pigs	14	14_88128092	88128092	88.03-88.23	ENSSSCG00000041439, SHLD2, ENSSSCG00000028341, GPRIN2
Gaoligongshan pigs	14	14_88477708	88477708	88.38-88.58	ENSSSCG00000043778, ENSSSCG00000031180, ZNF488, RBP3, GDF2, GDF10
Gaoligongshan pigs	14	14_88768421	88768421	88.67-88.87	ENSSSCG00000046763, U6, PTPN20, FRMPD2
Gaoligongshan pigs	14	14_89255703	89255703	89.16-89.36	MAPK8, ARHGAP22, ENSSSCG00000049931, WDFY4
Gaoligongshan pigs	14	14_91623959	91623959	91.52-91.72	ENSSSCG00000048335, CXCL12
Gaoligongshan pigs	14	14_94621057	94621057	94.52-94.72	ENSSSCG00000050931
Gaoligongshan pigs	14	14_100011521	100011521	99.91-100.11	ENSSSCG00000034320, ENSSSCG00000010440
Gaoligongshan pigs	14	14_101467210	101467210	101.37-101.57	ENSSSCG00000044375, ssc-mir-107, SLC16A12, PANK1, KIF20B
Gaoligongshan pigs	14	14_101611048	101611048	101.51-101.71	ENSSSCG00000051251, ENSSSCG00000005172, PANK1, KIF20B
Gaoligongshan pigs	14	14_101623132	101623132	101.52-101.72	ENSSSCG00000051251, ENSSSCG00000005172, KIF20B
Gaoligongshan pigs	14	14_102099810	102099810	102-102.2	ENSSSCG00000045077
Gaoligongshan pigs	14	14_102136603	102136603	102.04-102.24	ENSSSCG00000045077, ENSSSCG00000048171
Gaoligongshan pigs	14	14_103201355	103201355	103.1-103.3	HECTD2, PPP1R3C
Gaoligongshan pigs	14	14_103795194	103795194	103.7-103.9	CPEB3, MARCHF5
Gaoligongshan pigs	14	14_104041994	104041994	103.94-104.14	ENSSSCG00000041128, IDE, KIF11
Gaoligongshan pigs	14	14_105455475	105455475	105.36-105.56	PLCE1
Gaoligongshan pigs	14	14_106698949	106698949	106.6-106.8	CYP2C42, ENSSSCG00000010489, ENSSSCG00000051054, PDLIM1
Gaoligongshan pigs	14	14_106887624	106887624	106.79-106.99	ENSSSCG00000044235, PDLIM1, SORBS1
Gaoligongshan pigs	14	14_107017326	107017326	106.92-107.12	SORBS1
Gaoligongshan pigs	14	14_115564274	115564274	115.46-115.66	SORCS3
Gaoligongshan pigs	14	14_115822377	115822377	115.72-115.92	SORCS3
Gaoligongshan pigs	14	14_122972212	122972212	122.87-123.07	VTI1A
Gaoligongshan pigs	14	14_126428906	126428906	126.33-126.53	GFRA1
Gaoligongshan pigs	14	14_129187869	129187869	129.09-129.29	PRDX3, GRK5
Gaoligongshan pigs	14	14_129554596	129554596	129.45-129.65	TIAL1, BAG3, INPP5F
Gaoligongshan pigs	14	14_129576628	129576628	129.48-129.68	BAG3, INPP5F, MCMBP
Gaoligongshan pigs	14	14_129611113	129611113	129.51-129.71	BAG3, INPP5F, MCMBP
Gaoligongshan pigs	14	14_129647765	129647765	129.55-129.75	INPP5F, MCMBP
Gaoligongshan pigs	14	14_129672358	129672358	129.57-129.77	INPP5F, MCMBP, SEC23IP
Gaoligongshan pigs	14	14_129761613	129761613	129.66-129.86	INPP5F, MCMBP, SEC23IP
Gaoligongshan pigs	14	14_129773287	129773287	129.67-129.87	MCMBP, SEC23IP
Gaoligongshan pigs	14	14_129819947	129819947	129.72-129.92	MCMBP, SEC23IP
Gaoligongshan pigs	14	14_129866232	129866232	129.77-129.97	SEC23IP
Gaoligongshan pigs	14	14_129932156	129932156	129.83-130.03	--
Gaoligongshan pigs	14	14_130127969	130127969	130.03-130.23	--
Gaoligongshan pigs	14	14_130311873	130311873	130.21-130.41	PLPP4
Gaoligongshan pigs	14	14_130349040	130349040	130.25-130.45	PLPP4
Gaoligongshan pigs	14	14_130367324	130367324	130.27-130.47	PLPP4
Gaoligongshan pigs	14	14_130455645	130455645	130.36-130.56	PLPP4, WDR11
Gaoligongshan pigs	14	14_130475128	130475128	130.38-130.58	PLPP4, WDR11
Gaoligongshan pigs	14	14_130496697	130496697	130.4-130.6	PLPP4, WDR11
Gaoligongshan pigs	14	14_130518076	130518076	130.42-130.62	PLPP4, WDR11
Gaoligongshan pigs	14	14_130586120	130586120	130.49-130.69	PLPP4, WDR11
Gaoligongshan pigs	14	14_131053833	131053833	130.95-131.15	ENSSSCG00000041462, ENSSSCG00000043365
Gaoligongshan pigs	14	14_131091911	131091911	130.99-131.19	FGFR2, ENSSSCG00000041462, ENSSSCG00000043365
Gaoligongshan pigs	14	14_131193197	131193197	131.09-131.29	FGFR2
Gaoligongshan pigs	14	14_133665033	133665033	133.57-133.77	ENSSSCG00000043784, ENSSSCG00000048831, ENSSSCG00000043748
Gaoligongshan pigs	14	14_133894145	133894145	133.79-133.99	ENSSSCG00000010734, NKX1-2, LHPP
Gaoligongshan pigs	14	14_140755263	140755263	140.66-140.86	ENSSSCG00000047456, ENSSSCG00000041379, ENSSSCG00000046058, PWWP2B, INPP5A
Gaoligongshan pigs	14	14_141123029	141123029	141.02-141.22	ENSSSCG00000047411, ssc-mir-202, ADGRA1, KNDC1, ENSSSCG00000010771, ADAM8
Gaoligongshan pigs	15	15_35317327	35317327	35.22-35.42	ENSSSCG00000041369
Gaoligongshan pigs	15	15_39574081	39574081	39.47-39.67	ENSSSCG00000049473, ENSSSCG00000046272, ENSSSCG00000045325, NEIL3
Gaoligongshan pigs	15	15_71590818	71590818	71.49-71.69	COBLL1, SLC38A11
Gaoligongshan pigs	15	15_71609357	71609357	71.51-71.71	SLC38A11, ENSSSCG00000044909
Gaoligongshan pigs	15	15_74411290	74411290	74.31-74.51	ENSSSCG00000050606, B3GALT1, ENSSSCG00000036153, STK39
Gaoligongshan pigs	15	15_77070266	77070266	76.97-77.17	GAD1, GORASP2, ENSSSCG00000033605, TLK1, ENSSSCG00000035909
Gaoligongshan pigs	15	15_77566996	77566996	77.47-77.67	ENSSSCG00000042715, METTL8, DCAF17, CYBRD1
Gaoligongshan pigs	15	15_77592967	77592967	77.49-77.69	METTL8, DCAF17, CYBRD1
Gaoligongshan pigs	15	15_78829815	78829815	78.73-78.93	ENSSSCG00000049307, RAPGEF4
Gaoligongshan pigs	15	15_79798437	79798437	79.7-79.9	ENSSSCG00000047614, ENSSSCG00000043093
Gaoligongshan pigs	15	15_94267450	94267450	94.17-94.37	SLC40A1, ENSSSCG00000016041, ASDURF, ANKAR, OSGEPL1, PMS1, ORMDL1
Gaoligongshan pigs	15	15_94558268	94558268	94.46-94.66	PMS1, C2orf88, ENSSSCG00000041649, MSTN
Gaoligongshan pigs	15	15_118880678	118880678	118.78-118.98	IGFBP2, IGFBP5
Gaoligongshan pigs	15	15_119007627	119007627	118.91-119.11	ENSSSCG00000047448, TNP1
Gaoligongshan pigs	15	15_128014799	128014799	127.91-128.11	ENSSSCG00000051362, ENSSSCG00000044486
Gaoligongshan pigs	16	16_1683936	1683936	1.58-1.78	--
Gaoligongshan pigs	16	16_13641952	13641952	13.54-13.74	--
Gaoligongshan pigs	16	16_20220575	20220575	20.12-20.32	RAI14
Gaoligongshan pigs	16	16_40516178	40516178	40.42-40.62	ENSSSCG00000046125, U6
Gaoligongshan pigs	16	16_68650476	68650476	68.55-68.75	ENSSSCG00000051337, HAND1, SAP30L, GALNT10
Gaoligongshan pigs	16	16_69229669	69229669	69.13-69.33	ENSSSCG00000044201, ENSSSCG00000050939, FAM114A2
Gaoligongshan pigs	16	16_69315807	69315807	69.22-69.42	GRIA1
Gaoligongshan pigs	16	16_69316644	69316644	69.22-69.42	GRIA1
Gaoligongshan pigs	16	16_69323150	69323150	69.22-69.42	GRIA1
Gaoligongshan pigs	16	16_69451194	69451194	69.35-69.55	GRIA1
Gaoligongshan pigs	16	16_69472259	69472259	69.37-69.57	GRIA1
Gaoligongshan pigs	16	16_69642368	69642368	69.54-69.74	GRIA1
Gaoligongshan pigs	16	16_69650301	69650301	69.55-69.75	GRIA1
Gaoligongshan pigs	16	16_69898197	69898197	69.8-70	ENSSSCG00000019555
Gaoligongshan pigs	16	16_70043694	70043694	69.94-70.14	ENSSSCG00000019555
Gaoligongshan pigs	16	16_70114143	70114143	70.01-70.21	--
Gaoligongshan pigs	16	16_71022969	71022969	70.92-71.12	ENSSSCG00000045664, ENSSSCG00000044887
Gaoligongshan pigs	16	16_71074387	71074387	70.97-71.17	ENSSSCG00000045664, ENSSSCG00000044887, GLRA1
Gaoligongshan pigs	16	16_71096389	71096389	71-71.2	ENSSSCG00000045664, GLRA1
Gaoligongshan pigs	16	16_71359067	71359067	71.26-71.46	G3BP1, ENSSSCG00000026414, SPARC
Gaoligongshan pigs	16	16_71398609	71398609	71.3-71.5	ENSSSCG00000026414, SPARC, FAT2
Gaoligongshan pigs	16	16_71420663	71420663	71.32-71.52	SPARC, FAT2
Gaoligongshan pigs	16	16_72016450	72016450	71.92-72.12	ENSSSCG00000045595, TNIP1, GPX3, ENSSSCG00000048920, MARCHF6
Gaoligongshan pigs	16	16_72032858	72032858	71.93-72.13	ENSSSCG00000045595, TNIP1, GPX3, ENSSSCG00000048920, MARCHF6
Gaoligongshan pigs	16	16_72248336	72248336	72.15-72.35	ENSSSCG00000046805, ENSSSCG00000044450, ENSSSCG00000048997, CMBL, CCT5, ATPSCKMT
Gaoligongshan pigs	16	16_72458628	72458628	72.36-72.56	ENSSSCG00000051797, SEMA5A
Gaoligongshan pigs	16	16_72841711	72841711	72.74-72.94	ENSSSCG00000019258, SEMA5A
Gaoligongshan pigs	16	16_72868185	72868185	72.77-72.97	ENSSSCG00000019258, SEMA5A
Gaoligongshan pigs	16	16_72895691	72895691	72.8-73	SEMA5A, ENSSSCG00000044901
Gaoligongshan pigs	16	16_72959005	72959005	72.86-73.06	SEMA5A, ENSSSCG00000044901
Gaoligongshan pigs	16	16_73595929	73595929	73.5-73.7	U6, ENSSSCG00000049502, ENSSSCG00000050999, ENSSSCG00000048414
Gaoligongshan pigs	16	16_73667590	73667590	73.57-73.77	ENSSSCG00000042088, U6
Gaoligongshan pigs	16	16_73679713	73679713	73.58-73.78	ENSSSCG00000042088, U6
Gaoligongshan pigs	16	16_73703925	73703925	73.6-73.8	ENSSSCG00000042088, U6
Gaoligongshan pigs	16	16_73906691	73906691	73.81-74.01	U6, ENSSSCG00000041762
Gaoligongshan pigs	16	16_73916257	73916257	73.82-74.02	U6, ENSSSCG00000041762
Gaoligongshan pigs	16	16_74620416	74620416	74.52-74.72	ENSSSCG00000048006, ENSSSCG00000049394, ENSSSCG00000041001, ADCY2
Gaoligongshan pigs	16	16_77351631	77351631	77.25-77.45	--
Gaoligongshan pigs	16	16_77684366	77684366	77.58-77.78	IRX1
Gaoligongshan pigs	16	16_78037702	78037702	77.94-78.14	--
Gaoligongshan pigs	16	16_78168922	78168922	78.07-78.27	--
Gaoligongshan pigs	16	16_78440259	78440259	78.34-78.54	--
Gaoligongshan pigs	16	16_78678234	78678234	78.58-78.78	ENSSSCG00000041107, ENSSSCG00000044371, ENSSSCG00000048570
Gaoligongshan pigs	16	16_79100616	79100616	79-79.2	ENSSSCG00000042362, ENSSSCG00000048583, MRPL36, LPCAT1, SLC6A3
Gaoligongshan pigs	17	17_6749170	6749170	6.65-6.85	--
Gaoligongshan pigs	17	17_8416073	8416073	8.32-8.52	ENSSSCG00000051039, FAT1
Gaoligongshan pigs	17	17_39708556	39708556	39.61-39.81	DLGAP4, TGIF2, MYL9
Gaoligongshan pigs	17	17_62229612	62229612	62.13-62.33	ENSSSCG00000041294, ENSSSCG00000034439, GID8, DIDO1, SLC17A9, YTHDF1
Gaoligongshan pigs	18	18_12990695	12990695	12.89-13.09	--
Gaoligongshan pigs	18	18_50754024	50754024	50.65-50.85	ENSSSCG00000049289, ENSSSCG00000042418, OGDH, TMED4, DDX56, NPC1L1, NUDCD3, GCK

## Sheet: SB-WBA
Table S4. Gene annotation of significant seletion signatures for Yunnan indigenous pigs and Asian wild boars via PCAdapt method.
Group	Chr	Snp	Position(bp)	Region(Mb)	Genes
Saba pigs	1	1_3559672	3559672	3.46-3.66	ENSSSCG00000044274
Saba pigs	1	1_5122948	5122948	5.02-5.22	PACRG
Saba pigs	1	1_6717196	6717196	6.62-6.82	PRKN, ENSSSCG00000048582, AGPAT4
Saba pigs	1	1_14416426	14416426	14.32-14.52	ESR1, ENSSSCG00000046251, CCDC170
Saba pigs	1	1_14417139	14417139	14.32-14.52	ESR1, ENSSSCG00000046251, CCDC170
Saba pigs	1	1_14653311	14653311	14.55-14.75	CCDC170
Saba pigs	1	1_25449028	25449028	25.35-25.55	ENSSSCG00000050336, HECA, ABRACL, REPS1
Saba pigs	1	1_36232399	36232399	36.13-36.33	ENSSSCG00000042355
Saba pigs	1	1_36260032	36260032	36.16-36.36	ENSSSCG00000042137, ENSSSCG00000042355
Saba pigs	1	1_36403970	36403970	36.3-36.5	ENSSSCG00000042137, CENPW
Saba pigs	1	1_57964423	57964423	57.86-58.06	CASP8AP2, GJA10, BACH2
Saba pigs	1	1_59896721	59896721	59.8-60	--
Saba pigs	1	1_60456836	60456836	60.36-60.56	U2
Saba pigs	1	1_61246160	61246160	61.15-61.35	ENSSSCG00000041435
Saba pigs	1	1_61270731	61270731	61.17-61.37	ENSSSCG00000041435
Saba pigs	1	1_61964395	61964395	61.86-62.06	--
Saba pigs	1	1_66409198	66409198	66.31-66.51	FAXC, PNISR, ENSSSCG00000050732, USP45, ENSSSCG00000038757, CCNC
Saba pigs	1	1_68407069	68407069	68.31-68.51	GRIK2
Saba pigs	1	1_68581700	68581700	68.48-68.68	GRIK2
Saba pigs	1	1_75799912	75799912	75.7-75.9	FIG4, ENSSSCG00000049983
Saba pigs	1	1_81889305	81889305	81.79-81.99	ENSSSCG00000047800, NT5DC1, TSPYL1, ENSSSCG00000004441
Saba pigs	1	1_84520031	84520031	84.42-84.62	ENSSSCG00000046618, TENT5A
Saba pigs	1	1_84586983	84586983	84.49-84.69	ENSSSCG00000046618, TENT5A
Saba pigs	1	1_85410966	85410966	85.31-85.51	ENSSSCG00000050863, ENSSSCG00000049631
Saba pigs	1	1_85833195	85833195	85.73-85.93	BCKDHB
Saba pigs	1	1_88983892	88983892	88.88-89.08	--
Saba pigs	1	1_89076457	89076457	88.98-89.18	--
Saba pigs	1	1_94923415	94923415	94.82-95.02	ENSSSCG00000051009, ENSSSCG00000050905
Saba pigs	1	1_95046968	95046968	94.95-95.15	ENSSSCG00000051009
Saba pigs	1	1_98060273	98060273	97.96-98.16	ENSSSCG00000041635, ENSSSCG00000047681, ZBTB7C, CTIF
Saba pigs	1	1_98701058	98701058	98.6-98.8	ENSSSCG00000049139, DYM
Saba pigs	1	1_108019838	108019838	107.92-108.12	ENSSSCG00000042703, ENSSSCG00000048062, ENSSSCG00000047502, CIAO2A, DAPK2
Saba pigs	1	1_112432430	112432430	112.33-112.53	BNIP2, ENSSSCG00000004583, GCNT3
Saba pigs	1	1_120828664	120828664	120.73-120.93	AP4E1, TNFAIP8L3
Saba pigs	1	1_120849973	120849973	120.75-120.95	AP4E1, TNFAIP8L3
Saba pigs	1	1_120980487	120980487	120.88-121.08	AP4E1, SPPL2A
Saba pigs	1	1_123133058	123133058	123.03-123.23	FBN1
Saba pigs	1	1_123471438	123471438	123.37-123.57	ENSSSCG00000046685, DUT, SLC12A1
Saba pigs	1	1_124075599	124075599	123.98-124.18	SEMA6D, ENSSSCG00000043738
Saba pigs	1	1_130762037	130762037	130.66-130.86	ENSSSCG00000033408, U6, ENSSSCG00000031333, ENSSSCG00000044911, ENSSSCG00000041906, ENSSSCG00000039107, ENSSSCG00000042522, ENSSSCG00000036700, CCDC32, ENSSSCG00000004770, ENSSSCG00000004771, BAHD1
Saba pigs	1	1_132981087	132981087	132.88-133.08	SPRED1
Saba pigs	1	1_133071231	133071231	132.97-133.17	SPRED1, ENSSSCG00000043630
Saba pigs	1	1_137308007	137308007	137.21-137.41	ENSSSCG00000027232, ENSSSCG00000004811, IGF1R
Saba pigs	1	1_137630766	137630766	137.53-137.73	U6, IGF1R
Saba pigs	1	1_146979672	146979672	146.88-147.08	--
Saba pigs	1	1_147001436	147001436	146.9-147.1	--
Saba pigs	1	1_150070744	150070744	149.97-150.17	--
Saba pigs	1	1_150927213	150927213	150.83-151.03	U6, CBLN2
Saba pigs	1	1_153586416	153586416	153.49-153.69	--
Saba pigs	1	1_153928505	153928505	153.83-154.03	ENSSSCG00000032084, TMX3
Saba pigs	1	1_154722405	154722405	154.62-154.82	ENSSSCG00000049584
Saba pigs	1	1_155986286	155986286	155.89-156.09	--
Saba pigs	1	1_157833471	157833471	157.73-157.93	SERPINB8, SERPINB10, SERPINB2, ENSSSCG00000034000
Saba pigs	1	1_158218794	158218794	158.12-158.32	SERPINB12, SERPINB5, VPS4B, KDSR
Saba pigs	1	1_158355905	158355905	158.26-158.46	VPS4B, KDSR, ENSSSCG00000046336
Saba pigs	1	1_163630162	163630162	163.53-163.73	ENSSSCG00000019584, HACD3, INTS14, SLC24A1, DENND4A
Saba pigs	1	1_164854328	164854328	164.75-164.95	ENSSSCG00000050768
Saba pigs	1	1_180466907	180466907	180.37-180.57	ENSSSCG00000045559, ENSSSCG00000043563, ATL1, SAV1, NIN
Saba pigs	1	1_189156104	189156104	189.06-189.26	LRRC9, PCNX4, DHRS7, PPM1A
Saba pigs	1	1_199216481	199216481	199.12-199.32	ENSSSCG00000044731, ELAVL2
Saba pigs	1	1_201591993	201591993	201.49-201.69	ENSSSCG00000043775, ENSSSCG00000042822, U6, ENSSSCG00000051482, ENSSSCG00000051765, KLHL9, IFN-ALPHA-4, IFN-OMEGA-2, IFN-DELTA-1, IFN-DELTA-9, ENSSSCG00000043817, ENSSSCG00000031075, IFN-ALPHA-15, ENSSSCG00000047475
Saba pigs	1	1_202846173	202846173	202.75-202.95	ENSSSCG00000049786
Saba pigs	1	1_205927361	205927361	205.83-206.03	ENSSSCG00000050114, ENSSSCG00000042200, BNC2
Saba pigs	1	1_206061802	206061802	205.96-206.16	BNC2
Saba pigs	1	1_208078451	208078451	207.98-208.18	ENSSSCG00000041617, ENSSSCG00000047994, ENSSSCG00000041984, ENSSSCG00000046394, NFIB
Saba pigs	1	1_209803580	209803580	209.7-209.9	TYRP1
Saba pigs	1	1_227896488	227896488	227.8-228	TRPM6, ENSSSCG00000048925
Saba pigs	1	1_230695903	230695903	230.6-230.8	GNAQ
Saba pigs	1	1_231282500	231282500	231.18-231.38	--
Saba pigs	1	1_237831408	237831408	237.73-237.93	PAX5, ZCCHC7
Saba pigs	1	1_240056734	240056734	239.96-240.16	CORO2A, TBC1D2, GABBR2
Saba pigs	1	1_240220697	240220697	240.12-240.32	GABBR2
Saba pigs	1	1_248440959	248440959	248.34-248.54	ENSSSCG00000041700, ENSSSCG00000043047, ENSSSCG00000051325, ENSSSCG00000044363, RAD23B
Saba pigs	1	1_248687075	248687075	248.59-248.79	ENSSSCG00000042821, ENSSSCG00000048964, KLF4, ENSSSCG00000043094
Saba pigs	1	1_253502746	253502746	253.4-253.6	SNX30, SLC46A2
Saba pigs	1	1_256639537	256639537	256.54-256.74	PAPPA
Saba pigs	1	1_256664765	256664765	256.56-256.76	PAPPA
Saba pigs	1	1_259034963	259034963	258.93-259.13	ENSSSCG00000051604, ENSSSCG00000051728
Saba pigs	1	1_268446841	268446841	268.35-268.55	ENSSSCG00000047019, AK1, ENSSSCG00000005623, ST6GALNAC4, PIP5KL1, DPM2, ENSSSCG00000022295, FAM102A, ENSSSCG00000005630, SLC25A25
Saba pigs	2	2_1237702	1237702	1.14-1.34	ENSSSCG00000031903, ENSSSCG00000033809, CTSD, SYT8, TNNI2, LSP1, PRR33
Saba pigs	2	2_7090805	7090805	6.99-7.19	U6, ENSSSCG00000012998, CAPN1, ENSSSCG00000038112, MRPL49, SYVN1, ENSSSCG00000039740, TM7SF2, VPS51, ZFPL1, TMEM262, CDCA5, NAALADL1, SAC3D1, SNX15, ENSSSCG00000034387, BATF2, ENSSSCG00000030977, ZNHIT2
Saba pigs	2	2_10965056	10965056	10.87-11.07	ENSSSCG00000048308, ENSSSCG00000050927, PTGDR2, ENSSSCG00000013105, MS4A10, MS4A15, MS4A8, ENSSSCG00000031637
Saba pigs	2	2_15369211	15369211	15.27-15.47	MYBPC3, MADD, NR1H3, ACP2, DDB2, PACSIN3, ARFGAP2, C11orf49
Saba pigs	2	2_17936671	17936671	17.84-18.04	--
Saba pigs	2	2_20905449	20905449	20.81-21.01	ENSSSCG00000041737
Saba pigs	2	2_26400002	26400002	26.3-26.5	ENSSSCG00000042255, EHF, ELF5, CAT
Saba pigs	2	2_44244367	44244367	44.14-44.34	ENSSSCG00000043006, U6, ENSSSCG00000013386, ENSSSCG00000013387, ENSSSCG00000035649
Saba pigs	2	2_46605610	46605610	46.51-46.71	TEAD1
Saba pigs	2	2_95363923	95363923	95.26-95.46	ENSSSCG00000041003, ENSSSCG00000045864
Saba pigs	2	2_106420354	106420354	106.32-106.52	ENSSSCG00000051324, ENSSSCG00000044844
Saba pigs	2	2_127454041	127454041	127.35-127.55	ENSSSCG00000040936
Saba pigs	2	2_136031760	136031760	135.93-136.13	FSTL4
Saba pigs	2	2_143889704	143889704	143.79-143.99	U5, ENSSSCG00000043655, SPRY4
Saba pigs	2	2_144783432	144783432	144.68-144.88	ENSSSCG00000043029, ARHGAP26, NR3C1
Saba pigs	2	2_145545952	145545952	145.45-145.65	ENSSSCG00000043421, ENSSSCG00000048807
Saba pigs	2	2_151251114	151251114	151.15-151.35	U1, PDGFRB, CDX1, SLC6A7, CAMK2A, ARSI
Saba pigs	3	3_7059613	7059613	6.96-7.16	CEP20, MYH11, NDE1
Saba pigs	3	3_7076396	7076396	6.98-7.18	CEP20, MYH11, NDE1
Saba pigs	3	3_7080916	7080916	6.98-7.18	CEP20, MYH11, NDE1, MARF1
Saba pigs	3	3_8241847	8241847	8.14-8.34	ENSSSCG00000007646, TRAPPC14, GAL3ST4, GPC2, STAG3, PVRIG, ENSSSCG00000026653, ZCWPW1
Saba pigs	3	3_9571294	9571294	9.47-9.67	CUX1, SH2B2
Saba pigs	3	3_14399698	14399698	14.3-14.5	U6, AUTS2
Saba pigs	3	3_17187989	17187989	17.09-17.29	SLC5A2, TGFB1I1, ARMC5, COX6A2, ITGAM, TRIM72
Saba pigs	3	3_20454951	20454951	20.35-20.55	U6, HS3ST4
Saba pigs	3	3_24026971	24026971	23.93-24.13	EEF2K, SDR42E2, VWA3A, MOSMO
Saba pigs	3	3_24980870	24980870	24.88-25.08	TMEM159, ENSSSCG00000031798, ENSSSCG00000047810, ENSSSCG00000046747
Saba pigs	3	3_27660765	27660765	27.56-27.76	--
Saba pigs	3	3_29799772	29799772	29.7-29.9	ENSSSCG00000041938, ENSSSCG00000048744
Saba pigs	3	3_33568099	33568099	33.47-33.67	ENSSSCG00000047488, ENSSSCG00000048721, ENSSSCG00000041751, C16orf72
Saba pigs	3	3_48476587	48476587	48.38-48.58	ENSSSCG00000038228
Saba pigs	3	3_59978761	59978761	59.88-60.08	DNAH6, ENSSSCG00000041287, ENSSSCG00000047885
Saba pigs	3	3_61017470	61017470	60.92-61.12	--
Saba pigs	3	3_73402921	73402921	73.3-73.5	ENSSSCG00000043550, ANTXR1, GKN1, GKN2, GKN3
Saba pigs	3	3_88551216	88551216	88.45-88.65	ENSSSCG00000042900, ENSSSCG00000044149
Saba pigs	3	3_93655118	93655118	93.56-93.76	TTC7A, MCFD2
Saba pigs	3	3_93675340	93675340	93.58-93.78	TTC7A, MCFD2
Saba pigs	3	3_94084767	94084767	93.98-94.18	ENSSSCG00000048402, RHOQ, ATP6V1E2, ENSSSCG00000043659, TMEM247, EPAS1
Saba pigs	3	3_101124379	101124379	101.02-101.22	MAP4K3, SOS1
Saba pigs	3	3_102167249	102167249	102.07-102.27	U6, ENSSSCG00000048967, ENSSSCG00000042407, CYP1B1, ENSSSCG00000008488
Saba pigs	3	3_103664734	103664734	103.56-103.76	FEZ2, CRIM1
Saba pigs	3	3_104132516	104132516	104.03-104.23	--
Saba pigs	3	3_105702824	105702824	105.6-105.8	ENSSSCG00000044008
Saba pigs	3	3_107317637	107317637	107.22-107.42	BIRC6, YIPF4, SLC30A6
Saba pigs	3	3_108105928	108105928	108.01-108.21	XDH, EHD3, CAPN14
Saba pigs	3	3_109316351	109316351	109.22-109.42	ENSSSCG00000008533
Saba pigs	3	3_110315021	110315021	110.22-110.42	ENSSSCG00000028053, ENSSSCG00000029869, ENSSSCG00000020875, ENSSSCG00000043479, PCARE, ENSSSCG00000043648, ENSSSCG00000008536, WDR43, TRMT61B, SPDYA
Saba pigs	3	3_112385083	112385083	112.29-112.49	ENSSSCG00000048033, ENSSSCG00000048042, SLC35F6, KCNK3, CIB4, FAM166C, OTOF
Saba pigs	3	3_114993301	114993301	114.89-115.09	KLHL29
Saba pigs	3	3_118368573	118368573	118.27-118.47	WDR35
Saba pigs	3	3_118380784	118380784	118.28-118.48	--
Saba pigs	3	3_122381356	122381356	122.28-122.48	--
Saba pigs	3	3_124821068	124821068	124.72-124.92	ENSSSCG00000036761, ENSSSCG00000043460
Saba pigs	3	3_127707718	127707718	127.61-127.81	ENSSSCG00000045752, ENSSSCG00000043395, ENSSSCG00000045206, ENSSSCG00000049451, ENSSSCG00000050833, ENSSSCG00000043816, ENSSSCG00000041417
Saba pigs	3	3_128049431	128049431	127.95-128.15	ENSSSCG00000048889
Saba pigs	3	3_132064992	132064992	131.96-132.16	ENSSSCG00000049737, ENSSSCG00000043362, ENSSSCG00000045045, ENSSSCG00000050848
Saba pigs	4	4_1822997	1822997	1.72-1.92	ENSSSCG00000051449, ENSSSCG00000036022
Saba pigs	4	4_11725069	11725069	11.63-11.83	ENSSSCG00000045199, ENSSSCG00000046851
Saba pigs	4	4_12319200	12319200	12.22-12.42	ENSSSCG00000046151, ENSSSCG00000048833, ENSSSCG00000044643, ENSSSCG00000051027, ENSSSCG00000049509
Saba pigs	4	4_21093882	21093882	20.99-21.19	--
Saba pigs	4	4_29020950	29020950	28.92-29.12	EMC2, ENSSSCG00000042644
Saba pigs	4	4_29064782	29064782	28.96-29.16	EMC2, ENSSSCG00000042644
Saba pigs	4	4_45774155	45774155	45.67-45.87	LRRC69, OTUD6B, PIP4P2
Saba pigs	4	4_45790214	45790214	45.69-45.89	LRRC69, OTUD6B, PIP4P2
Saba pigs	4	4_45885422	45885422	45.79-45.99	ENSSSCG00000044391, ENSSSCG00000043905, ENSSSCG00000050644, OTUD6B, PIP4P2, C8orf88, NECAB1
Saba pigs	4	4_46539902	46539902	46.44-46.64	--
Saba pigs	4	4_46556181	46556181	46.46-46.66	--
Saba pigs	4	4_46578223	46578223	46.48-46.68	--
Saba pigs	4	4_46607830	46607830	46.51-46.71	CALB1
Saba pigs	4	4_46646495	46646495	46.55-46.75	CALB1, DECR1
Saba pigs	4	4_46712052	46712052	46.61-46.81	CALB1, DECR1, NBN
Saba pigs	4	4_46824429	46824429	46.72-46.92	CALB1, DECR1, NBN, OSGIN2
Saba pigs	4	4_47552332	47552332	47.45-47.65	--
Saba pigs	4	4_48131518	48131518	48.03-48.23	--
Saba pigs	4	4_49177096	49177096	49.08-49.28	--
Saba pigs	4	4_55046135	55046135	54.95-55.15	ENSSSCG00000042265, IMPA1, FABP4, FABP9, PMP2
Saba pigs	4	4_62515435	62515435	62.42-62.62	STAU2, ENSSSCG00000045238, RDH10, RPL7
Saba pigs	4	4_69748937	69748937	69.65-69.85	CYP7B1
Saba pigs	4	4_70105682	70105682	70.01-70.21	ENSSSCG00000044066
Saba pigs	4	4_75188687	75188687	75.09-75.29	ENSSSCG00000043592, ENSSSCG00000044140, BPNT2
Saba pigs	4	4_75201432	75201432	75.1-75.3	ENSSSCG00000043592, ENSSSCG00000044140, BPNT2
Saba pigs	4	4_75215120	75215120	75.12-75.32	ENSSSCG00000043592, ENSSSCG00000044140, BPNT2
Saba pigs	4	4_77888736	77888736	77.79-77.99	ST18
Saba pigs	4	4_77903822	77903822	77.8-78	ST18
Saba pigs	4	4_79787808	79787808	79.69-79.89	PRKDC, CEBPD, SPIDR
Saba pigs	4	4_80523972	80523972	80.42-80.62	ENSSSCG00000045930, PRRX1, GORAB
Saba pigs	4	4_81771599	81771599	81.67-81.87	ENSSSCG00000046173, NME7, ENSSSCG00000045997, ENSSSCG00000041135
Saba pigs	4	4_83105901	83105901	83.01-83.21	ssc-mir-9810, GPR161, DCAF6, MPC2, ADCY10
Saba pigs	4	4_83979263	83979263	83.88-84.08	STYXL2, GPA33, MAEL, ILDR2
Saba pigs	4	4_84060200	84060200	83.96-84.16	ssc-mir-9825, ENSSSCG00000042247, MAEL, ILDR2
Saba pigs	4	4_84481636	84481636	84.38-84.58	--
Saba pigs	4	4_84704989	84704989	84.6-84.8	ENSSSCG00000047478, FAM78B
Saba pigs	4	4_84976996	84976996	84.88-85.08	UCK2, TMCO1, ENSSSCG00000006324, MGST3
Saba pigs	4	4_87121368	87121368	87.02-87.22	ENSSSCG00000042062, NUF2
Saba pigs	4	4_87788613	87788613	87.69-87.89	HSD17B7, DDR2
Saba pigs	4	4_90001950	90001950	89.9-90.1	SLAMF1, CD84, SLAMF6, VANGL2
Saba pigs	4	4_91360029	91360029	91.26-91.46	ENSSSCG00000047864, ENSSSCG00000043444, CADM3, ENSSSCG00000006418, ENSSSCG00000042048, OR6N2, MNDA
Saba pigs	4	4_98128973	98128973	98.03-98.23	PIP5K1A, VPS72, TMOD4, SCNM1, LYSMD1, TNFAIP8L2, SEMA6C, GABPB2, CDC42SE1, MLLT11, C1orf56, BNIPL, PRUNE1, MINDY1, ANXA9
Saba pigs	4	4_104713844	104713844	104.61-104.81	ENSSSCG00000018412, ENSSSCG00000042465, MAB21L3, SLC22A15
Saba pigs	4	4_110586450	110586450	110.49-110.69	ENSSSCG00000037808, AMPD2, GNAT2, GNAI3, GPR61, AMIGO1, CYB561D1, ATXN7L2, SYPL2, PSMA5
Saba pigs	4	4_110835524	110835524	110.74-110.94	SORT1, ENSSSCG00000050471, MYBPHL, PSRC1, CELSR2, SARS1, ELAPOR1
Saba pigs	4	4_114016613	114016613	113.92-114.12	--
Saba pigs	4	4_114301538	114301538	114.2-114.4	--
Saba pigs	4	4_117745447	117745447	117.65-117.85	CDC14A, ENSSSCG00000047713
Saba pigs	4	4_118324106	118324106	118.22-118.42	AGL, FRRS1, PALMD
Saba pigs	4	4_121844025	121844025	121.74-121.94	ENSSSCG00000050922
Saba pigs	4	4_127141512	127141512	127.04-127.24	ENSSSCG00000043583, ENSSSCG00000049946, ENSSSCG00000041510, ENSSSCG00000051571, ENSSSCG00000048291, ENSSSCG00000051630, U2, LRRC8C, LRRC8B, ENSSSCG00000030801
Saba pigs	4	4_128333002	128333002	128.23-128.43	ENSSSCG00000041134, ENSSSCG00000050260, ENSSSCG00000046583, ENSSSCG00000041094
Saba pigs	5	5_6848253	6848253	6.75-6.95	ENSSSCG00000048527, SREBF2, CCDC134, MEI1, ENSSSCG00000000057, SNU13, XRCC6, DESI1
Saba pigs	5	5_17390927	17390927	17.29-17.49	ACVR1B, TAMALIN, NR4A1, ATG101, KRT80
Saba pigs	5	5_17594932	17594932	17.49-17.69	KRT80, ENSSSCG00000039587, KRT7, ENSSSCG00000033235, ENSSSCG00000020838, ENSSSCG00000040135, ENSSSCG00000022657, ENSSSCG00000025597, ENSSSCG00000000239, ENSSSCG00000024474, KRT85
Saba pigs	5	5_19997547	19997547	19.9-20.1	U6, ENSSSCG00000000299, ENSSSCG00000051005, ENSSSCG00000035778
Saba pigs	5	5_22066047	22066047	21.97-22.17	ENSSSCG00000019452, ENSSSCG00000018649, ENSSSCG00000050500, ENSSSCG00000000403, ENSSSCG00000000405, PTGES3, ENSSSCG00000020830, ENSSSCG00000026055, HSD17B6, ENSSSCG00000031735
Saba pigs	5	5_22219572	22219572	22.12-22.32	GPR182, ZBTB39, U6, ENSSSCG00000045065, HSD17B6, ENSSSCG00000031735, SDR9C7, RDH16
Saba pigs	5	5_22323436	22323436	22.22-22.42	GPR182, ZBTB39, TAC3, MYO1A, NEMP1, NAB2, STAT6, ENSSSCG00000048688, SDR9C7, RDH16
Saba pigs	5	5_26938486	26938486	26.84-27.04	ENSSSCG00000041120, USP15
Saba pigs	5	5_31833407	31833407	31.73-31.93	ENSSSCG00000048731
Saba pigs	5	5_32631456	32631456	32.53-32.73	ENSSSCG00000049005, ENSSSCG00000050470, IL26, IL22, MDM1
Saba pigs	5	5_34108561	34108561	34.01-34.21	ENSSSCG00000000500, CCT2, ENSSSCG00000044473, MYRFL
Saba pigs	5	5_34488615	34488615	34.39-34.59	ENSSSCG00000019421, ENSSSCG00000041173, ENSSSCG00000046584, CNOT2, KCNMB4
Saba pigs	5	5_35361757	35361757	35.26-35.46	ENSSSCG00000036177
Saba pigs	5	5_35398661	35398661	35.3-35.5	LGR5
Saba pigs	5	5_36727134	36727134	36.63-36.83	U4, TRHDE
Saba pigs	5	5_37422475	37422475	37.32-37.52	--
Saba pigs	5	5_38350676	38350676	38.25-38.45	KCNC2
Saba pigs	5	5_45708833	45708833	45.61-45.81	ENSSSCG00000047425, PTHLH
Saba pigs	5	5_51895944	51895944	51.8-52	ENSSSCG00000038537, ENSSSCG00000000576, GYS2, GOLT1B, SPX, RECQL, PYROXD1
Saba pigs	5	5_52477207	52477207	52.38-52.58	PDE3A
Saba pigs	5	5_52542275	52542275	52.44-52.64	PDE3A
Saba pigs	5	5_54359183	54359183	54.26-54.46	ENSSSCG00000000589, PLCZ1
Saba pigs	5	5_54545072	54545072	54.45-54.65	PLCZ1, PIK3C2G
Saba pigs	5	5_55886116	55886116	55.79-55.99	ENSSSCG00000043124
Saba pigs	5	5_56504642	56504642	56.4-56.6	ENSSSCG00000042863, SLC15A5, DERA
Saba pigs	5	5_58601394	58601394	58.5-58.7	GRIN2B
Saba pigs	5	5_62613137	62613137	62.51-62.71	ENSSSCG00000048225, KLRG1, M6PR, PHC1, A2ML1, RIMKLB
Saba pigs	5	5_66945988	66945988	66.85-67.05	TSPAN11, TSPAN9
Saba pigs	5	5_84637251	84637251	84.54-84.74	ANKS1B, ENSSSCG00000000883
Saba pigs	5	5_93644796	93644796	93.54-93.74	--
Saba pigs	5	5_94457579	94457579	94.36-94.56	ENSSSCG00000023364, TMTC3, CEP290, C12orf29, ENSSSCG00000051097, C12orf50
Saba pigs	5	5_94744897	94744897	94.64-94.84	--
Saba pigs	5	5_95008452	95008452	94.91-95.11	ENSSSCG00000045175, ENSSSCG00000045431, ENSSSCG00000047533
Saba pigs	5	5_97563538	97563538	97.46-97.66	ENSSSCG00000051328
Saba pigs	5	5_97989332	97989332	97.89-98.09	ENSSSCG00000049763, ENSSSCG00000048980, ENSSSCG00000042278
Saba pigs	5	5_98454330	98454330	98.35-98.55	--
Saba pigs	5	5_99348458	99348458	99.25-99.45	METTL25, CCDC59
Saba pigs	5	5_100143862	100143862	100.04-100.24	PPFIA2
Saba pigs	5	5_100323994	100323994	100.22-100.42	PPFIA2, ACSS3
Saba pigs	5	5_101724017	101724017	101.62-101.82	PPP1R12A, PAWR
Saba pigs	5	5_102841744	102841744	102.74-102.94	--
Saba pigs	5	5_102921074	102921074	102.82-103.02	NAV3
Saba pigs	5	5_103034628	103034628	102.93-103.13	NAV3
Saba pigs	5	5_103399392	103399392	103.3-103.5	ENSSSCG00000050143, ENSSSCG00000047195, ENSSSCG00000045127, NAV3
Saba pigs	5	5_103438351	103438351	103.34-103.54	ENSSSCG00000050143, ENSSSCG00000047195, ENSSSCG00000045127, NAV3
Saba pigs	5	5_103586459	103586459	103.49-103.69	ENSSSCG00000045127, ENSSSCG00000049996, ENSSSCG00000050879, ENSSSCG00000045024, ENSSSCG00000044299
Saba pigs	5	5_103739377	103739377	103.64-103.84	ENSSSCG00000049354, ENSSSCG00000044478, ENSSSCG00000045024, ENSSSCG00000044299
Saba pigs	5	5_103990568	103990568	103.89-104.09	--
Saba pigs	5	5_104139208	104139208	104.04-104.24	ENSSSCG00000043521, ssc-mir-7139, E2F7
Saba pigs	5	5_104293531	104293531	104.19-104.39	CSRP2, ZDHHC17
Saba pigs	5	5_104477606	104477606	104.38-104.58	ENSSSCG00000043130, ENSSSCG00000045402, ZDHHC17, ENSSSCG00000025041
Saba pigs	6	6_3973212	3973212	3.87-4.07	ENSSSCG00000042552, ZDHHC7, CRISPLD2, USP10, KLHL36
Saba pigs	6	6_4955738	4955738	4.86-5.06	CDH13
Saba pigs	6	6_8245682	8245682	8.15-8.35	ENSSSCG00000050553, ENSSSCG00000049387, ENSSSCG00000041837, ENSSSCG00000042592
Saba pigs	6	6_9968408	9968408	9.87-10.07	U6, WWOX, CLEC3A, VAT1L
Saba pigs	6	6_16210309	16210309	16.11-16.31	ENSSSCG00000041519, ENSSSCG00000041474
Saba pigs	6	6_21981527	21981527	21.88-22.08	ENSSSCG00000047750
Saba pigs	6	6_26656879	26656879	26.56-26.76	ENSSSCG00000047161, ENSSSCG00000047022
Saba pigs	6	6_27626041	27626041	27.53-27.73	ENSSSCG00000045094, ENSSSCG00000049626, TERB1, CA7, PDP2, CDH16, RRAD, CIAO2B, CES3, CBFB
Saba pigs	6	6_41646557	41646557	41.55-41.75	ENSSSCG00000050186, ENSSSCG00000042479, ENSSSCG00000046161
Saba pigs	6	6_42474666	42474666	42.37-42.57	ENSSSCG00000051674, RGS9BP, DPY19L3, PDCD5, ANKRD27, NUDT19
Saba pigs	6	6_51404892	51404892	51.3-51.5	ENSSSCG00000043894, BCAM, ENSSSCG00000003090, TOMM40, APOE, ENSSSCG00000003086, CLPTM1, RELB, CLASRP, ZNF296
Saba pigs	6	6_51779887	51779887	51.68-51.88	ENSSSCG00000024657, ENSSSCG00000046041, MARK4, CKM, KLC3, ERCC2, PPP1R13L, POLR1G, FOSB, RTN2, PPM1N, VASP
Saba pigs	6	6_51926457	51926457	51.83-52.03	U6, ENSSSCG00000046041, ENSSSCG00000026843, FOSB, RTN2, PPM1N, VASP, GPR4, EML2, GIPR
Saba pigs	6	6_53159968	53159968	53.06-53.26	CCDC9, INAFM1, C5AR1, C5AR2, DHX34, MEIS3, SLC8A2, KPTN, NAPA
Saba pigs	6	6_53583900	53583900	53.48-53.68	CRX, SULT2A1, BSPH1, ELSPBP1, CABP5, LIG1, ZSWIM9
Saba pigs	6	6_54961295	54961295	54.86-55.06	U6, PTOV1, PNKP, AKT1S1, TBC1D17, IL4I1, NUP62, ATF5, VRK3, ZNF473, IZUMO2
Saba pigs	6	6_55022419	55022419	54.92-55.12	ENSSSCG00000046282, U6, IL4I1, NUP62, ATF5, VRK3, ZNF473, IZUMO2, MYH14
Saba pigs	6	6_55453781	55453781	55.35-55.55	ENSSSCG00000051075, ENSSSCG00000045200, ENSSSCG00000022015, ENSSSCG00000033614, ENSSSCG00000039700, SNORD88B, LRRC4B, ENSSSCG00000043570, SYT3, ENSSSCG00000037098, ENSSSCG00000046848, CLEC11A, GPR32, ENSSSCG00000048990, ACP4
Saba pigs	6	6_56818737	56818737	56.72-56.92	ENSSSCG00000042780, ENSSSCG00000047353, ENSSSCG00000042660, ENSSSCG00000040389, ENSSSCG00000048456, ENSSSCG00000008849
Saba pigs	6	6_57054644	57054644	56.95-57.15	U6, ENSSSCG00000044610, ENSSSCG00000042769, ENSSSCG00000043639, ENSSSCG00000041243, ENSSSCG00000044698, ENSSSCG00000032978, ENSSSCG00000027741, ENSSSCG00000034540, ENSSSCG00000045482
Saba pigs	6	6_58817365	58817365	58.72-58.92	ENSSSCG00000046933, ENSSSCG00000029231, ENSSSCG00000045883, ENSSSCG00000003272, ENSSSCG00000003275, ENSSSCG00000046646, CDC42EP5, LENG9, LENG8, ENSSSCG00000003271
Saba pigs	6	6_58819012	58819012	58.72-58.92	ENSSSCG00000046933, ENSSSCG00000029231, ENSSSCG00000045883, ENSSSCG00000003272, ENSSSCG00000003275, ENSSSCG00000046646, CDC42EP5, LENG9, LENG8, ENSSSCG00000003271
Saba pigs	6	6_69135770	69135770	69.04-69.24	ENSSSCG00000033497
Saba pigs	6	6_70484204	70484204	70.38-70.58	UBE4B, KIF1B
Saba pigs	6	6_73454517	73454517	73.35-73.55	KAZN
Saba pigs	6	6_73826314	73826314	73.73-73.93	KAZN
Saba pigs	6	6_76757944	76757944	76.66-76.86	IGSF21
Saba pigs	6	6_80026605	80026605	79.93-80.13	HSPG2, ENSSSCG00000033553, ENSSSCG00000037400, ENSSSCG00000030015, CDC42, ENSSSCG00000003521
Saba pigs	6	6_82708732	82708732	82.61-82.81	U6, ENSSSCG00000037664
Saba pigs	6	6_87002686	87002686	86.9-87.1	ENSSSCG00000045013, ENSSSCG00000041271
Saba pigs	6	6_104888845	104888845	104.79-104.99	U6, ENSSSCG00000044928
Saba pigs	6	6_105438409	105438409	105.34-105.54	ADCYAP1, ENSSSCG00000040699, YES1
Saba pigs	6	6_105659374	105659374	105.56-105.76	U6, YES1, ENOSF1, TYMS, CLUL1, CETN1
Saba pigs	6	6_107591140	107591140	107.49-107.69	ENSSSCG00000047594, ENSSSCG00000031330
Saba pigs	6	6_119678992	119678992	119.58-119.78	C18orf21, RPRD1A
Saba pigs	6	6_131459409	131459409	131.36-131.56	--
Saba pigs	6	6_136587431	136587431	136.49-136.69	ENSSSCG00000044705, ENSSSCG00000047694, ST6GALNAC3
Saba pigs	6	6_139144714	139144714	139.04-139.24	LRRIQ3
Saba pigs	6	6_153644923	153644923	153.54-153.74	ENSSSCG00000051147, ENSSSCG00000031912
Saba pigs	6	6_156707408	156707408	156.61-156.81	ENSSSCG00000041743, ENSSSCG00000050059, ENSSSCG00000042401
Saba pigs	6	6_162683545	162683545	162.58-162.78	ENSSSCG00000031300, ENSSSCG00000044143
Saba pigs	6	6_162751674	162751674	162.65-162.85	ENSSSCG00000031300, ENSSSCG00000044143
Saba pigs	6	6_164205700	164205700	164.11-164.31	CMPK1, STIL, TAL1, FOXD2, FOXE3
Saba pigs	6	6_164239704	164239704	164.14-164.34	CMPK1, STIL, TAL1, ENSSSCG00000020872
Saba pigs	6	6_167250784	167250784	167.15-167.35	ENSSSCG00000046815, KLF17, SLC6A9, CCDC24, B4GALT2, ATP6V0B, DPH2, IPO13
Saba pigs	7	7_3540844	3540844	3.44-3.64	ENSSSCG00000038717
Saba pigs	7	7_7536529	7536529	7.44-7.64	C6orf52, PAK1IP1, ENSSSCG00000001038, MAK, SYCP2L, GCM2
Saba pigs	7	7_8550307	8550307	8.45-8.65	ENSSSCG00000047036, ENSSSCG00000044455, HIVEP1
Saba pigs	7	7_9432554	9432554	9.33-9.53	PHACTR1
Saba pigs	7	7_12635233	12635233	12.54-12.74	ENSSSCG00000049507, ATXN1
Saba pigs	7	7_14033760	14033760	13.93-14.13	ENSSSCG00000044364, DEK, RNF144B
Saba pigs	7	7_15777241	15777241	15.68-15.88	ENSSSCG00000045270, E2F3
Saba pigs	7	7_16215920	16215920	16.12-16.32	CDKAL1
Saba pigs	7	7_16240987	16240987	16.14-16.34	CDKAL1
Saba pigs	7	7_17112442	17112442	17.01-17.21	ENSSSCG00000049691, ENSSSCG00000042869
Saba pigs	7	7_17566992	17566992	17.47-17.67	--
Saba pigs	7	7_17693013	17693013	17.59-17.79	ENSSSCG00000050045, ENSSSCG00000050747, ENSSSCG00000046828, ENSSSCG00000048107, ENSSSCG00000050980, U1, ENSSSCG00000001083
Saba pigs	7	7_17707473	17707473	17.61-17.81	ENSSSCG00000050045, ENSSSCG00000050747, ENSSSCG00000046828, ENSSSCG00000048107, ENSSSCG00000050980, U1, ENSSSCG00000001083
Saba pigs	7	7_19978061	19978061	19.88-20.08	CMAH, CARMIL1
Saba pigs	7	7_20074761	20074761	19.97-20.17	CMAH, CARMIL1
Saba pigs	7	7_20657609	20657609	20.56-20.76	SLC17A4, SLC17A1, SLC17A2, SLC17A3, ENSSSCG00000050919, ENSSSCG00000044403, TRIM38, ENSSSCG00000048343, ENSSSCG00000047079, ENSSSCG00000031928, ENSSSCG00000045979, ENSSSCG00000035089, H1-2
Saba pigs	7	7_20711029	20711029	20.61-20.81	ENSSSCG00000033566, SLC17A2, SLC17A3, ENSSSCG00000050919, ENSSSCG00000044403, TRIM38, ENSSSCG00000048343, ENSSSCG00000047079, ENSSSCG00000031928, ENSSSCG00000045979, ENSSSCG00000035089, H1-2, HFE, ENSSSCG00000045769, H2AC6
Saba pigs	7	7_20736313	20736313	20.64-20.84	ENSSSCG00000033566, SLC17A2, SLC17A3, ENSSSCG00000050919, ENSSSCG00000044403, TRIM38, ENSSSCG00000048343, ENSSSCG00000047079, ENSSSCG00000031928, ENSSSCG00000045979, ENSSSCG00000035089, H1-2, HFE, ENSSSCG00000045769, H2AC6, H1-4, ENSSSCG00000041733, HIST1H2BD, ENSSSCG00000040540
Saba pigs	7	7_20853677	20853677	20.75-20.95	ENSSSCG00000041078, ENSSSCG00000031751, HIST1H3E, ENSSSCG00000047841, ENSSSCG00000033566, HFE, ENSSSCG00000045769, H2AC6, H1-4, ENSSSCG00000041733, HIST1H2BD, ENSSSCG00000040540, ENSSSCG00000051689, ENSSSCG00000039112, H1-3, ENSSSCG00000038945, ENSSSCG00000049262, ENSSSCG00000047152
Saba pigs	7	7_20854541	20854541	20.75-20.95	ENSSSCG00000041078, ENSSSCG00000031751, HIST1H3E, ENSSSCG00000047841, ENSSSCG00000033566, HFE, ENSSSCG00000045769, H2AC6, H1-4, ENSSSCG00000041733, HIST1H2BD, ENSSSCG00000040540, ENSSSCG00000051689, ENSSSCG00000039112, H1-3, ENSSSCG00000038945, ENSSSCG00000049262, ENSSSCG00000047152, BTN2A2
Saba pigs	7	7_20873545	20873545	20.77-20.97	ENSSSCG00000041078, ENSSSCG00000031751, HIST1H3E, ENSSSCG00000047841, ENSSSCG00000033566, ENSSSCG00000045769, H2AC6, H1-4, ENSSSCG00000041733, HIST1H2BD, ENSSSCG00000040540, ENSSSCG00000051689, ENSSSCG00000039112, H1-3, ENSSSCG00000038945, ENSSSCG00000049262, ENSSSCG00000047152, BTN2A2
Saba pigs	7	7_20918856	20918856	20.82-21.02	ENSSSCG00000041078, ENSSSCG00000031751, HIST1H3E, ENSSSCG00000047841, H2AC6, H1-4, ENSSSCG00000041733, HIST1H2BD, ENSSSCG00000040540, ENSSSCG00000051689, ENSSSCG00000039112, H1-3, ENSSSCG00000038945, ENSSSCG00000049262, ENSSSCG00000047152, BTN2A2, BTN1A1, HMGN4
Saba pigs	7	7_21001509	21001509	20.9-21.1	ENSSSCG00000041078, ENSSSCG00000047841, ENSSSCG00000045026, ENSSSCG00000046560, ENSSSCG00000049262, ENSSSCG00000047152, BTN2A2, BTN1A1, HMGN4, ABT1, ENSSSCG00000045427, ENSSSCG00000050822, ENSSSCG00000046307, ENSSSCG00000047640
Saba pigs	7	7_21444076	21444076	21.34-21.54	ENSSSCG00000048452, ssc-mir-7857, ENSSSCG00000050728, ZNF391, ZNF184
Saba pigs	7	7_28072350	28072350	27.97-28.17	ENSSSCG00000046478
Saba pigs	7	7_28541774	28541774	28.44-28.64	PRIM2, RAB23
Saba pigs	7	7_29878705	29878705	29.78-29.98	ENSSSCG00000044538, ENSSSCG00000045946, ENSSSCG00000001516, ENSSSCG00000001517, ITPR3, C7H6orf125, IP6K3
Saba pigs	7	7_33443077	33443077	33.34-33.54	ZFAND3
Saba pigs	7	7_33639993	33639993	33.54-33.74	ZFAND3, BTBD9
Saba pigs	7	7_34899140	34899140	34.8-35	ENSSSCG00000031184, KIF6, ENSSSCG00000051242
Saba pigs	7	7_36691354	36691354	36.59-36.79	ENSSSCG00000032274, FOXP4
Saba pigs	7	7_36907675	36907675	36.81-37.01	MDFI, TFEB, PGC, FRS3, ENSSSCG00000034190, TOMM6, USP49
Saba pigs	7	7_36980974	36980974	36.88-37.08	ENSSSCG00000041716, TFEB, PGC, FRS3, ENSSSCG00000034190, TOMM6, USP49, MED20, BYSL
Saba pigs	7	7_37089711	37089711	36.99-37.19	ENSSSCG00000041716, USP49, MED20, BYSL, CCND3, TAF8
Saba pigs	7	7_37331233	37331233	37.23-37.43	ENSSSCG00000042314, C6orf132, GUCA1A, GUCA1B, MRPS10, TRERF1
Saba pigs	7	7_37349321	37349321	37.25-37.45	ENSSSCG00000042314, C6orf132, GUCA1A, GUCA1B, MRPS10, TRERF1
Saba pigs	7	7_37647365	37647365	37.55-37.75	TRERF1, UBR2
Saba pigs	7	7_37672104	37672104	37.57-37.77	TRERF1, UBR2, ENSSSCG00000041600
Saba pigs	7	7_37734850	37734850	37.63-37.83	ENSSSCG00000026741, ENSSSCG00000048697, TRERF1, UBR2, ENSSSCG00000041600, PRPH2, BICRAL
Saba pigs	7	7_37749404	37749404	37.65-37.85	ENSSSCG00000026741, ENSSSCG00000048697, TRERF1, UBR2, ENSSSCG00000041600, PRPH2, BICRAL
Saba pigs	7	7_37952192	37952192	37.85-38.05	BICRAL, RPL7L1, ENSSSCG00000040577, PTCRA, CNPY3, GNMT, PEX6
Saba pigs	7	7_38057569	38057569	37.96-38.16	ENSSSCG00000040577, PTCRA, CNPY3, GNMT, PEX6, PPP2R5D, MEA1, KLHDC3, RRP36, CUL7, ENSSSCG00000001658, KLC4, PTK7
Saba pigs	7	7_38112849	38112849	38.01-38.21	CNPY3, GNMT, PEX6, PPP2R5D, MEA1, KLHDC3, RRP36, CUL7, ENSSSCG00000001658, KLC4, PTK7
Saba pigs	7	7_38156399	38156399	38.06-38.26	PPP2R5D, MEA1, KLHDC3, RRP36, CUL7, ENSSSCG00000001658, KLC4, PTK7, SRF, CUL9
Saba pigs	7	7_38259165	38259165	38.16-38.36	PTK7, SRF, CUL9, DNPH1, TTBK1, SLC22A7, CRIP3
Saba pigs	7	7_38359412	38359412	38.26-38.46	CUL9, DNPH1, TTBK1, SLC22A7, CRIP3, ZNF318, ENSSSCG00000044871, ABCC10, DLK2
Saba pigs	7	7_38424548	38424548	38.32-38.52	SLC22A7, CRIP3, ZNF318, ENSSSCG00000044871, ABCC10, DLK2, TJAP1, LRRC73, YIPF3, POLR1C
Saba pigs	7	7_38537591	38537591	38.44-38.64	ENSSSCG00000022391, ABCC10, DLK2, TJAP1, LRRC73, YIPF3, POLR1C, XPO5, POLH, GTPBP2, MAD2L1BP, RSPH9, MRPS18A
Saba pigs	7	7_38652404	38652404	38.55-38.75	ENSSSCG00000022391, ENSSSCG00000049719, XPO5, POLH, GTPBP2, MAD2L1BP, RSPH9, MRPS18A, VEGFA
Saba pigs	7	7_38838241	38838241	38.74-38.94	ENSSSCG00000048666, ENSSSCG00000047834, VEGFA
Saba pigs	7	7_38872525	38872525	38.77-38.97	ENSSSCG00000048666, ENSSSCG00000047834
Saba pigs	7	7_38893957	38893957	38.79-38.99	ENSSSCG00000048666, ENSSSCG00000047834
Saba pigs	7	7_39031810	39031810	38.93-39.13	ENSSSCG00000048551, ENSSSCG00000047823, ENSSSCG00000001696
Saba pigs	7	7_39103805	39103805	39-39.2	ENSSSCG00000048551, ENSSSCG00000001696, TMEM63B, CAPN11
Saba pigs	7	7_39120697	39120697	39.02-39.22	ENSSSCG00000001696, TMEM63B, CAPN11, SLC29A1
Saba pigs	7	7_39157286	39157286	39.06-39.26	ENSSSCG00000043143, ENSSSCG00000001696, TMEM63B, CAPN11, SLC29A1, HSP90AB1, SLC35B2, NFKBIE
Saba pigs	7	7_39187106	39187106	39.09-39.29	ENSSSCG00000043143, ENSSSCG00000001696, TMEM63B, CAPN11, SLC29A1, HSP90AB1, SLC35B2, NFKBIE, TMEM151B, TCTE1
Saba pigs	7	7_39271476	39271476	39.17-39.37	ENSSSCG00000043143, ENSSSCG00000041884, TMEM63B, CAPN11, SLC29A1, HSP90AB1, SLC35B2, NFKBIE, TMEM151B, TCTE1, AARS2, SPATS1
Saba pigs	7	7_39303646	39303646	39.2-39.4	ENSSSCG00000043143, ENSSSCG00000041884, TMEM63B, SLC29A1, HSP90AB1, SLC35B2, NFKBIE, TMEM151B, TCTE1, AARS2, SPATS1, CDC5L
Saba pigs	7	7_39493108	39493108	39.39-39.59	ENSSSCG00000050810, ENSSSCG00000048544, ENSSSCG00000049612, CDC5L
Saba pigs	7	7_39548369	39548369	39.45-39.65	ENSSSCG00000048544, ENSSSCG00000049612, ENSSSCG00000049723
Saba pigs	7	7_42952142	42952142	42.85-43.05	--
Saba pigs	7	7_46425321	46425321	46.33-46.53	ENSSSCG00000051525, ENSSSCG00000047312, TRAM2, TMEM14A
Saba pigs	7	7_46453689	46453689	46.35-46.55	ENSSSCG00000051525, ENSSSCG00000047312, TRAM2, TMEM14A, GSTA1
Saba pigs	7	7_46524362	46524362	46.42-46.62	ENSSSCG00000051525, ENSSSCG00000047312, TMEM14A, GSTA1, GSTA4, ENSSSCG00000023467
Saba pigs	7	7_47712958	47712958	47.61-47.81	WDR61, DNAJA4, ACSBG1, IDH3A, CIB2
Saba pigs	7	7_49468196	49468196	49.37-49.57	U6, ENSSSCG00000048339, ARNT2, ABHD17C
Saba pigs	7	7_49488468	49488468	49.39-49.59	ENSSSCG00000048339, ARNT2, ABHD17C
Saba pigs	7	7_50716500	50716500	50.62-50.82	ENSSSCG00000044046, MEX3B
Saba pigs	7	7_50959933	50959933	50.86-51.06	EFL1, SAXO2, ADAMTSL3
Saba pigs	7	7_53234774	53234774	53.13-53.33	CRTC3, BLM
Saba pigs	7	7_54941913	54941913	54.84-55.04	ENSSSCG00000048159, ssc-mir-9-3, ENSSSCG00000046185, ENSSSCG00000044977, FANCI, RLBP1, POLG
Saba pigs	7	7_57980920	57980920	57.88-58.08	IMP3, LINGO1, ODF3L1, CSPG4, SNX33, SNUPN, PTPN9
Saba pigs	7	7_59458464	59458464	59.36-59.56	ENSSSCG00000048877, ISLR2, PML, STOML1, LOXL1, INSYN1, TBC1D21
Saba pigs	7	7_64175737	64175737	64.08-64.28	BRMS1L, RALGAPA1, ENSSSCG00000047970, ENSSSCG00000049909
Saba pigs	7	7_65570498	65570498	65.47-65.67	--
Saba pigs	7	7_70118347	70118347	70.02-70.22	ENSSSCG00000041788, ENSSSCG00000047109
Saba pigs	7	7_70133128	70133128	70.03-70.23	ENSSSCG00000041788, ENSSSCG00000047109
Saba pigs	7	7_70777802	70777802	70.68-70.88	U6, ENSSSCG00000045981
Saba pigs	7	7_71414562	71414562	71.31-71.51	ENSSSCG00000044229, ENSSSCG00000045604, ENSSSCG00000050652
Saba pigs	7	7_71829092	71829092	71.73-71.93	ENSSSCG00000046287
Saba pigs	7	7_72437167	72437167	72.34-72.54	ENSSSCG00000049864, ENSSSCG00000047746, ENSSSCG00000046557
Saba pigs	7	7_72528312	72528312	72.43-72.63	ENSSSCG00000049864, ENSSSCG00000047746
Saba pigs	7	7_72892507	72892507	72.79-72.99	ENSSSCG00000043341, NOVA1
Saba pigs	7	7_73289361	73289361	73.19-73.39	ENSSSCG00000046051, ENSSSCG00000041428, ENSSSCG00000049021, ENSSSCG00000050140
Saba pigs	7	7_73445633	73445633	73.35-73.55	--
Saba pigs	7	7_74967304	74967304	74.87-75.07	RABGGTA, TGM1, TINF2, GMPR2, KHNYN, CBLN3, NYNRIN, ENSSSCG00000051429, NFATC4, RIPK3, ADCY4, LTB4R, LTB4R2, CIDEB, NOP9, DHRS1
Saba pigs	7	7_89984761	89984761	89.88-90.08	ENSSSCG00000049320, ENSSSCG00000047479, ENSSSCG00000046106
Saba pigs	7	7_94547959	94547959	94.45-94.65	PCNX1
Saba pigs	7	7_97795647	97795647	97.7-97.9	ENSSSCG00000048945, NPC2, ISCA2, LTBP2, ENSSSCG00000031305, AREL1
Saba pigs	7	7_99569305	99569305	99.47-99.67	ENSSSCG00000035396, ESRRB
Saba pigs	7	7_99677153	99677153	99.58-99.78	ENSSSCG00000047726, ENSSSCG00000046100, ENSSSCG00000051045, ESRRB
Saba pigs	7	7_99741440	99741440	99.64-99.84	ENSSSCG00000047726, ENSSSCG00000046100, ENSSSCG00000051045, ESRRB
Saba pigs	7	7_100503197	100503197	100.4-100.6	POMT2, GSTZ1, TMED8, ENSSSCG00000002400, VIPAS39, NOXRED1, AHSA1, ENSSSCG00000002405, SPTLC2
Saba pigs	7	7_106903194	106903194	106.8-107	ENSSSCG00000044398
Saba pigs	7	7_110412608	110412608	110.31-110.51	ENSSSCG00000049594, SPATA7, PTPN21, ZC3H14, EML5
Saba pigs	7	7_111520662	111520662	111.42-111.62	FOXN3, EFCAB11
Saba pigs	7	7_116414549	116414549	116.31-116.51	ENSSSCG00000042615, DICER1, CLMN
Saba pigs	7	7_119949730	119949730	119.85-120.05	ENSSSCG00000048324
Saba pigs	8	8_3792767	3792767	3.69-3.89	ENSSSCG00000045377, ENSSSCG00000041406, ENSSSCG00000047072, ENSSSCG00000028085, SORCS2, ENSSSCG00000037445, TADA2B, ENSSSCG00000027349
Saba pigs	8	8_10668855	10668855	10.57-10.77	C1QTNF7
Saba pigs	8	8_10707547	10707547	10.61-10.81	C1QTNF7, CC2D2A
Saba pigs	8	8_15180931	15180931	15.08-15.28	SLIT2, PACRGL, KCNIP4
Saba pigs	8	8_34348039	34348039	34.25-34.45	--
Saba pigs	8	8_34463963	34463963	34.36-34.56	--
Saba pigs	8	8_36603745	36603745	36.5-36.7	--
Saba pigs	8	8_38472508	38472508	38.37-38.57	U6, SLC10A4, ZAR1, FRYL
Saba pigs	8	8_55063034	55063034	54.96-55.16	ENSSSCG00000042303, U6, NMU, EXOC1L
Saba pigs	8	8_56521810	56521810	56.42-56.62	ENSSSCG00000044641, ENSSSCG00000050885
Saba pigs	8	8_56705132	56705132	56.61-56.81	--
Saba pigs	8	8_65439825	65439825	65.34-65.54	STAP1, UBA6, ENSSSCG00000029658
Saba pigs	8	8_65489709	65489709	65.39-65.59	STAP1, UBA6, ENSSSCG00000029658, TMPRSS11D
Saba pigs	8	8_67665666	67665666	67.57-67.77	RUFY3, GRSF1, MOB1B, SLC4A4
Saba pigs	8	8_67695280	67695280	67.6-67.8	GRSF1, MOB1B, SLC4A4
Saba pigs	8	8_67760562	67760562	67.66-67.86	MOB1B, SLC4A4
Saba pigs	8	8_69661678	69661678	69.56-69.76	ALB, ENSSSCG00000046084, AFP, AFM, ENSSSCG00000023426
Saba pigs	8	8_69804705	69804705	69.7-69.9	ENSSSCG00000047963, ENSSSCG00000048535, ALB, AFM, ENSSSCG00000023426, RASSF6
Saba pigs	8	8_80639864	80639864	80.54-80.74	NR3C2, ARHGAP10
Saba pigs	8	8_99088450	99088450	98.99-99.19	ENSSSCG00000045594, ENSSSCG00000048476, ENSSSCG00000036155
Saba pigs	8	8_100580560	100580560	100.48-100.68	SPRY1, ENSSSCG00000050208
Saba pigs	8	8_100689836	100689836	100.59-100.79	SPRY1
Saba pigs	8	8_103194358	103194358	103.09-103.29	U6, PRDM5, ENSSSCG00000044436
Saba pigs	8	8_128442204	128442204	128.34-128.54	CCSER1
Saba pigs	8	8_129114493	129114493	129.01-129.21	MMRN1
Saba pigs	8	8_130235163	130235163	130.14-130.34	U6, FAM13A
Saba pigs	8	8_133062402	133062402	132.96-133.16	ARHGAP24
Saba pigs	8	8_133148127	133148127	133.05-133.25	ARHGAP24
Saba pigs	8	8_134317179	134317179	134.22-134.42	ENSSSCG00000047937
Saba pigs	8	8_136018155	136018155	135.92-136.12	ENSSSCG00000048397, RASGEF1B
Saba pigs	9	9_611480	611480	0.51-0.71	ENSSSCG00000044344, ENSSSCG00000050234, ENSSSCG00000036604, ENSSSCG00000039963, TMEM9B, AKIP1, DENND2B, ENSSSCG00000014569
Saba pigs	9	9_1108309	1108309	1.01-1.21	LMO1, RIC3, TUB
Saba pigs	9	9_26075964	26075964	25.98-26.18	ENSSSCG00000041267, ENSSSCG00000018225, ENSSSCG00000019283, ENSSSCG00000018303, ENSSSCG00000018558, ENSSSCG00000019648, ENSSSCG00000018178, ENSSSCG00000018329, ENSSSCG00000019977, ENSSSCG00000031259, ENSSSCG00000019451, CEP295, TAF1D, ENSSSCG00000014949, C11orf54
Saba pigs	9	9_41302738	41302738	41.2-41.4	U6, ENSSSCG00000015049, ZW10
Saba pigs	9	9_69284936	69284936	69.18-69.38	U6, ZNF804B
Saba pigs	9	9_71275262	71275262	71.18-71.38	ENSSSCG00000049806, CDK14, ENSSSCG00000050889, FZD1
Saba pigs	9	9_75469583	75469583	75.37-75.57	DYNC1I1
Saba pigs	9	9_77453854	77453854	77.35-77.55	ASNS, ENSSSCG00000050392, ENSSSCG00000038187
Saba pigs	9	9_78994806	78994806	78.89-79.09	ENSSSCG00000046900, NXPH1
Saba pigs	9	9_85057918	85057918	84.96-85.16	ENSSSCG00000046863, ENSSSCG00000041560, ENSSSCG00000048170, MEOX2
Saba pigs	9	9_85091355	85091355	84.99-85.19	ENSSSCG00000046863, ENSSSCG00000041560, ENSSSCG00000048170, MEOX2
Saba pigs	9	9_85128043	85128043	85.03-85.23	ENSSSCG00000048170
Saba pigs	9	9_85154442	85154442	85.05-85.25	--
Saba pigs	9	9_85178689	85178689	85.08-85.28	--
Saba pigs	9	9_86068903	86068903	85.97-86.17	TSPAN13, AGR2
Saba pigs	9	9_86791976	86791976	86.69-86.89	ENSSSCG00000046719
Saba pigs	9	9_86920421	86920421	86.82-87.02	SNX13
Saba pigs	9	9_87025203	87025203	86.93-87.13	SNX13
Saba pigs	9	9_91709677	91709677	91.61-91.81	ENSSSCG00000045695, ENSSSCG00000050033, ENSSSCG00000051736, FAM126A
Saba pigs	9	9_97147409	97147409	97.05-97.25	PCLO
Saba pigs	9	9_100815670	100815670	100.72-100.92	ENSSSCG00000046599, MAGI2, ENSSSCG00000015408
Saba pigs	9	9_113310414	113310414	113.21-113.41	TPK1, NOBOX, ARHGEF5
Saba pigs	9	9_114230391	114230391	114.13-114.33	ENSSSCG00000045231, ENSSSCG00000050064, VAMP4, EEF1AKNMT, DNM3
Saba pigs	9	9_120427052	120427052	120.33-120.53	ENSSSCG00000046103, ENSSSCG00000045346, TEX35, ENSSSCG00000049738, RALGPS2
Saba pigs	9	9_121514632	121514632	121.41-121.61	ENSSSCG00000043731, ENSSSCG00000033352, U6, TOR1AIP2, ENSSSCG00000029261, TOR1AIP1
Saba pigs	9	9_123425197	123425197	123.33-123.53	ENSSSCG00000048058, ENSSSCG00000049423, ENSSSCG00000045580, ENSSSCG00000047187, ENSSSCG00000049468, ENSSSCG00000042861, ENSSSCG00000041582, ZNF648
Saba pigs	9	9_127021794	127021794	126.92-127.12	HMCN1
Saba pigs	9	9_127389956	127389956	127.29-127.49	ENSSSCG00000041541, HMCN1, ENSSSCG00000029449, TPR
Saba pigs	9	9_129076521	129076521	128.98-129.18	ENSSSCG00000047092, U6, CENPF, PTPN14, ENSSSCG00000050019
Saba pigs	9	9_132935597	132935597	132.84-133.04	SYT14
Saba pigs	9	9_132971984	132971984	132.87-133.07	SYT14
Saba pigs	9	9_133644258	133644258	133.54-133.74	ENSSSCG00000035711, ENSSSCG00000033930
Saba pigs	9	9_135595110	135595110	135.5-135.7	--
Saba pigs	9	9_137216947	137216947	137.12-137.32	ENSSSCG00000043753, ENSSSCG00000043003, ENSSSCG00000042276, U6
Saba pigs	9	9_137822548	137822548	137.72-137.92	ENSSSCG00000042226
Saba pigs	9	9_138348522	138348522	138.25-138.45	--
Saba pigs	10	10_5096688	5096688	5-5.2	U6
Saba pigs	10	10_7641561	7641561	7.54-7.74	GPATCH2, ENSSSCG00000044741
Saba pigs	10	10_10230082	10230082	10.13-10.33	ENSSSCG00000043272, ENSSSCG00000046638, ENSSSCG00000020507, MTARC2, ENSSSCG00000010829, HLX
Saba pigs	10	10_17706318	17706318	17.61-17.81	ENSSSCG00000010878, KIF26B
Saba pigs	10	10_17743923	17743923	17.64-17.84	ENSSSCG00000010878, KIF26B
Saba pigs	10	10_23847489	23847489	23.75-23.95	ENSSSCG00000044397, TNNT2, LAD1, TNNI1, CSRP1, NAV1
Saba pigs	10	10_28681462	28681462	28.58-28.78	ENSSSCG00000045319
Saba pigs	10	10_29017432	29017432	28.92-29.12	ENSSSCG00000038150, ENSSSCG00000048165, ENSSSCG00000046204, ENSSSCG00000044153, ENSSSCG00000043726, ENSSSCG00000042772, TUT7, ENSSSCG00000010954
Saba pigs	10	10_30230391	30230391	30.13-30.33	U2, U6, NTRK2
Saba pigs	10	10_34103364	34103364	34-34.2	ENSSSCG00000039263, ENSSSCG00000043981
Saba pigs	10	10_34184237	34184237	34.08-34.28	ENSSSCG00000039263, ENSSSCG00000046623, ENSSSCG00000051410
Saba pigs	10	10_34553211	34553211	34.45-34.65	ENSSSCG00000051170
Saba pigs	10	10_34574312	34574312	34.47-34.67	ENSSSCG00000051170
Saba pigs	10	10_34953495	34953495	34.85-35.05	U6, ENSSSCG00000045956
Saba pigs	10	10_34992664	34992664	34.89-35.09	U6, ENSSSCG00000045956
Saba pigs	10	10_35020129	35020129	34.92-35.12	U6, ENSSSCG00000049335
Saba pigs	10	10_35834965	35834965	35.73-35.93	ENSSSCG00000048183, ENSSSCG00000032000
Saba pigs	10	10_36043625	36043625	35.94-36.14	U6
Saba pigs	10	10_36161775	36161775	36.06-36.26	U6
Saba pigs	10	10_36755388	36755388	36.66-36.86	ENSSSCG00000048189, ENSSSCG00000041068, ENSSSCG00000042306
Saba pigs	10	10_37147528	37147528	37.05-37.25	ENSSSCG00000040290, ENSSSCG00000041913
Saba pigs	10	10_37462662	37462662	37.36-37.56	ENSSSCG00000044020, ENSSSCG00000048728, ENSSSCG00000042875, ENSSSCG00000049106
Saba pigs	10	10_37943981	37943981	37.84-38.04	ENSSSCG00000049649, ENSSSCG00000047356, ENSSSCG00000049533
Saba pigs	10	10_38222210	38222210	38.12-38.32	ENSSSCG00000032101
Saba pigs	10	10_38614446	38614446	38.51-38.71	MOB3B
Saba pigs	10	10_39378868	39378868	39.28-39.48	ODAD2
Saba pigs	10	10_39702583	39702583	39.6-39.8	MPP7
Saba pigs	10	10_60634967	60634967	60.53-60.73	ENSSSCG00000011121
Saba pigs	11	11_5776746	5776746	5.68-5.88	ENSSSCG00000044497, FLT1
Saba pigs	11	11_7959313	7959313	7.86-8.06	ENSSSCG00000042652, ENSSSCG00000049395, B3GLCT
Saba pigs	11	11_7970578	7970578	7.87-8.07	ENSSSCG00000042652, ENSSSCG00000049395, B3GLCT
Saba pigs	11	11_8067254	8067254	7.97-8.17	ENSSSCG00000049395
Saba pigs	11	11_15629966	15629966	15.53-15.73	SLC25A15, ENSSSCG00000009374, THSD1, VPS36
Saba pigs	11	11_15851083	15851083	15.75-15.95	ENSSSCG00000044706, ENSSSCG00000041062, VPS36, CKAP2, NEK3, NEK5, ALG11, ENSSSCG00000033570, ENSSSCG00000049215
Saba pigs	11	11_16699934	16699934	16.6-16.8	FAM124A, C13orf42, ENSSSCG00000024765
Saba pigs	11	11_18083125	18083125	17.98-18.18	KPNA3, ENSSSCG00000046876, EBPL, RCBTB1, ARL11
Saba pigs	11	11_21494741	21494741	21.39-21.59	SIAH3
Saba pigs	11	11_32596527	32596527	32.5-32.7	DIAPH3
Saba pigs	11	11_38031870	38031870	37.93-38.13	--
Saba pigs	11	11_42360453	42360453	42.26-42.46	KLHL1
Saba pigs	11	11_46502282	46502282	46.4-46.6	ENSSSCG00000047743, ENSSSCG00000050104, ENSSSCG00000042071, KLF12, ENSSSCG00000048039
Saba pigs	11	11_79036960	79036960	78.94-79.14	ENSSSCG00000042053, C13orf46, RASA3, ENSSSCG00000042253, CDC16, UPF3A
Saba pigs	12	12_18454544	18454544	18.35-18.55	DCAKD, C1QL1, KIF18B, GFAP, FAM187A, ENSSSCG00000017345, EFTUD2, HIGD1B, GJC1
Saba pigs	12	12_20052002	20052002	19.95-20.15	ENSSSCG00000048436, ENSSSCG00000044326, G6PC1, ENSSSCG00000017383, ENSSSCG00000037487, AOC2, PSME3, BECN1, CNTD1, ENSSSCG00000044045, VPS25, RAMP2, EZH1, CNTNAP1, CCR10
Saba pigs	12	12_21400158	21400158	21.3-21.5	ENSSSCG00000043196, ENSSSCG00000046804, ENSSSCG00000046207, ENSSSCG00000025789, ENSSSCG00000017451, ENSSSCG00000027632, ENSSSCG00000049072, ENSSSCG00000039927, ENSSSCG00000039008, ENSSSCG00000037569, ENSSSCG00000033085, ENSSSCG00000032172, ENSSSCG00000039030, ENSSSCG00000038114, KRT40, KRT39
Saba pigs	12	12_27676674	27676674	27.58-27.78	ENSSSCG00000044978, ENSSSCG00000046104
Saba pigs	12	12_33449351	33449351	33.35-33.55	ENSSSCG00000050184, AKAP1, MSI2
Saba pigs	12	12_33459076	33459076	33.36-33.56	ENSSSCG00000050184, AKAP1, MSI2
Saba pigs	12	12_34726382	34726382	34.63-34.83	ENSSSCG00000045647, SUPT4H1, ENSSSCG00000017640, ENSSSCG00000044903, HSF5, MTMR4, ENSSSCG00000017643, ENSSSCG00000050173, TEX14
Saba pigs	12	12_37183731	37183731	37.08-37.28	BCAS3
Saba pigs	12	12_41641143	41641143	41.54-41.74	ASIC2
Saba pigs	12	12_51425848	51425848	51.33-51.53	ENSSSCG00000045987, ENSSSCG00000043751, MIS12, DERL2
Saba pigs	13	13_3897746	3897746	3.8-4	ENSSSCG00000042760, PLCL2
Saba pigs	13	13_5553462	5553462	5.45-5.65	ENSSSCG00000046565, ENSSSCG00000045917, ENSSSCG00000043790, ENSSSCG00000048167, ENSSSCG00000044480
Saba pigs	13	13_16236403	16236403	16.14-16.34	RBMS3
Saba pigs	13	13_18592055	18592055	18.49-18.69	ENSSSCG00000042214, ENSSSCG00000041844, ENSSSCG00000048512, ENSSSCG00000049726, DYNC1LI1, CNOT10
Saba pigs	13	13_19011475	19011475	18.91-19.11	GLB1, TMPPE, CRTAP, SUSD5
Saba pigs	13	13_20299039	20299039	20.2-20.4	ENSSSCG00000044082, ENSSSCG00000048718
Saba pigs	13	13_20795958	20795958	20.7-20.9	U6, ENSSSCG00000041299
Saba pigs	13	13_23605683	23605683	23.51-23.71	SCN10A, SCN11A
Saba pigs	13	13_28659490	28659490	28.56-28.76	LARS2, LIMD1
Saba pigs	13	13_32837923	32837923	32.74-32.94	SEMA3B, LSMEM2, IFRD2, ENSSSCG00000041673, HYAL3, HYAL1, HYAL2, RASSF1, ZMYND10, CYB561D2, TMEM115, CACNA2D2
Saba pigs	13	13_32955815	32955815	32.86-33.06	CACNA2D2, C3orf18, HEMK1
Saba pigs	13	13_33870660	33870660	33.77-33.97	RAD54L2, TEX264, ENSSSCG00000047268, GRM2, ENSSSCG00000043327, ENSSSCG00000042157
Saba pigs	13	13_48488464	48488464	48.39-48.59	KBTBD8, SUCLG2
Saba pigs	13	13_54604639	54604639	54.5-54.7	PDZRN3
Saba pigs	13	13_61896768	61896768	61.8-62	ENSSSCG00000047626
Saba pigs	13	13_61935052	61935052	61.84-62.04	ENSSSCG00000047626
Saba pigs	13	13_64631131	64631131	64.53-64.73	--
Saba pigs	13	13_68586947	68586947	68.49-68.69	ENSSSCG00000036936, TSEN2, MKRN2OS, ENSSSCG00000045850, MKRN2, RAF1, ENSSSCG00000049184
Saba pigs	13	13_70558071	70558071	70.46-70.66	ENSSSCG00000041585, ENSSSCG00000043616, ENSSSCG00000048835, WNT7A
Saba pigs	13	13_83228572	83228572	83.13-83.33	XRN1, ATR, PLS1
Saba pigs	13	13_83240643	83240643	83.14-83.34	XRN1, ATR, PLS1
Saba pigs	13	13_91403863	91403863	91.3-91.5	MED12L, GPR171, P2RY14, P2RY12, GPR87
Saba pigs	13	13_91407340	91407340	91.31-91.51	MED12L, GPR171, P2RY14, P2RY12, GPR87, P2RY13
Saba pigs	13	13_94850476	94850476	94.75-94.95	ENSSSCG00000047408
Saba pigs	13	13_123926016	123926016	123.83-124.03	ENSSSCG00000051228, U6, ETV5, DGKG
Saba pigs	13	13_123931724	123931724	123.83-124.03	ENSSSCG00000051228, U6, ETV5, DGKG
Saba pigs	13	13_125023459	125023459	124.92-125.12	RTP1, MASP1, ENSSSCG00000034802
Saba pigs	13	13_127454931	127454931	127.35-127.55	P3H2
Saba pigs	13	13_142723625	142723625	142.62-142.82	ENSSSCG00000041729, ENSSSCG00000036627
Saba pigs	13	13_146052300	146052300	145.95-146.15	U6, CCDC191, ZDHHC23, GRAMD1C, ATP6V1A, ENSSSCG00000009126
Saba pigs	13	13_146151593	146151593	146.05-146.25	GRAMD1C, ATP6V1A, NAA50, USF3
Saba pigs	13	13_149194021	149194021	149.09-149.29	--
Saba pigs	13	13_151304373	151304373	151.2-151.4	HHLA2, IFT57
Saba pigs	13	13_151319273	151319273	151.22-151.42	ENSSSCG00000050493, HHLA2, IFT57
Saba pigs	13	13_158155904	158155904	158.06-158.26	ABI3BP
Saba pigs	13	13_159877542	159877542	159.78-159.98	ENSSSCG00000050386
Saba pigs	13	13_160220146	160220146	160.12-160.32	ENSSSCG00000050096, DCBLD2, ST3GAL6, ENSSSCG00000027041
Saba pigs	13	13_160339333	160339333	160.24-160.44	ENSSSCG00000050096, GPR15, ENSSSCG00000035026, ENSSSCG00000027041, CPOX, CLDND1
Saba pigs	13	13_168153050	168153050	168.05-168.25	ENSSSCG00000041071, HTR1F, ENSSSCG00000044900
Saba pigs	13	13_175826241	175826241	175.73-175.93	ROBO1
Saba pigs	13	13_178010440	178010440	177.91-178.11	U6, ROBO2
Saba pigs	13	13_180652057	180652057	180.55-180.75	ENSSSCG00000047968, USP25
Saba pigs	13	13_181481807	181481807	181.38-181.58	ENSSSCG00000050520, ENSSSCG00000047686
Saba pigs	13	13_183216330	183216330	183.12-183.32	ENSSSCG00000046591
Saba pigs	13	13_187385735	187385735	187.29-187.49	--
Saba pigs	13	13_201904539	201904539	201.8-202	ENSSSCG00000041812, KCNJ15, ERG
Saba pigs	14	14_1737028	1737028	1.64-1.84	ENSSSCG00000044401, ENSSSCG00000044138
Saba pigs	14	14_28130110	28130110	28.03-28.23	ENSSSCG00000009754, AACS, BRI3BP, ENSSSCG00000048169, DHX37
Saba pigs	14	14_30893126	30893126	30.79-30.99	ENSSSCG00000036483, HPD, ENSSSCG00000051618, RHOF, TMEM120B, MORN3
Saba pigs	14	14_31643205	31643205	31.54-31.74	IFT81, ATP2A2, ANAPC7
Saba pigs	14	14_37474648	37474648	37.37-37.57	ENSSSCG00000049452, ENSSSCG00000043926
Saba pigs	14	14_37579357	37579357	37.48-37.68	ENSSSCG00000049452, ENSSSCG00000043926, ENSSSCG00000009866, TBX3
Saba pigs	14	14_40500296	40500296	40.4-40.6	COX6A1, ENSSSCG00000032747, ENSSSCG00000031152, SRSF9, ENSSSCG00000031756, DYNLL1, COQ5, RNF10, POP5, ENSSSCG00000009911, ENSSSCG00000009914
Saba pigs	14	14_42500594	42500594	42.4-42.6	ENSSSCG00000050515, CMKLR1, WSCD2
Saba pigs	14	14_45347247	45347247	45.25-45.45	ENSSSCG00000043279, ENSSSCG00000045062, PITPNB, TTC28
Saba pigs	14	14_45412495	45412495	45.31-45.51	TTC28
Saba pigs	14	14_45577136	45577136	45.48-45.68	TTC28
Saba pigs	14	14_46640387	46640387	46.54-46.74	ENSSSCG00000050484, ENSSSCG00000041191, NEFH, THOC5, NIPSNAP1, NF2
Saba pigs	14	14_46888572	46888572	46.79-46.99	ASCC2, MTMR3
Saba pigs	14	14_47110849	47110849	47.01-47.21	ENSSSCG00000046492, ENSSSCG00000045744, ENSSSCG00000043717, MTMR3, HORMAD2
Saba pigs	14	14_47410378	47410378	47.31-47.51	ENSSSCG00000043197, U3, ENSSSCG00000042441, SF3A1, ENSSSCG00000010005, ENSSSCG00000010006, ENSSSCG00000010007, ENSSSCG00000038709, GAL3ST1, PES1, TCN2
Saba pigs	14	14_47561362	47561362	47.46-47.66	GAL3ST1, PES1, TCN2, SLC35E4, DUSP18, C5orf52, OSBP2
Saba pigs	14	14_47650253	47650253	47.55-47.75	DUSP18, C5orf52, OSBP2
Saba pigs	14	14_47665417	47665417	47.57-47.77	OSBP2, MORC2
Saba pigs	14	14_47712987	47712987	47.61-47.81	ENSSSCG00000040413, OSBP2, MORC2
Saba pigs	14	14_47806160	47806160	47.71-47.91	ENSSSCG00000040413, OSBP2, MORC2, SMTN, SELENOM
Saba pigs	14	14_47826895	47826895	47.73-47.93	ENSSSCG00000040413, OSBP2, MORC2, SMTN, SELENOM, INPP5J, PLA2G3
Saba pigs	14	14_47853282	47853282	47.75-47.95	ENSSSCG00000040413, MORC2, SMTN, SELENOM, INPP5J, PLA2G3, LIMK2
Saba pigs	14	14_47881136	47881136	47.78-47.98	ENSSSCG00000040413, MORC2, SMTN, SELENOM, INPP5J, PLA2G3, LIMK2
Saba pigs	14	14_47909198	47909198	47.81-48.01	ENSSSCG00000040413, SMTN, SELENOM, INPP5J, PLA2G3, LIMK2
Saba pigs	14	14_47999414	47999414	47.9-48.1	SMTN, SELENOM, INPP5J, PLA2G3, LIMK2, PIK3IP1, PATZ1
Saba pigs	14	14_48117875	48117875	48.02-48.22	LIMK2, PIK3IP1, PATZ1, DRG1, EIF4ENIF1, ENSSSCG00000035290
Saba pigs	14	14_48143820	48143820	48.04-48.24	PIK3IP1, PATZ1, DRG1, EIF4ENIF1, ENSSSCG00000035290
Saba pigs	14	14_48166733	48166733	48.07-48.27	PATZ1, DRG1, EIF4ENIF1, ENSSSCG00000035290, ENSSSCG00000010031
Saba pigs	14	14_48250503	48250503	48.15-48.35	DRG1, EIF4ENIF1, ENSSSCG00000035290, ENSSSCG00000010031, PISD
Saba pigs	14	14_48340811	48340811	48.24-48.44	ENSSSCG00000010031, PISD, PRR14L, ENSSSCG00000010034
Saba pigs	14	14_49304409	49304409	49.2-49.4	ENSSSCG00000043349, BCR, ENSSSCG00000010053
Saba pigs	14	14_54677750	54677750	54.58-54.78	MTR, ACTN2
Saba pigs	14	14_62429721	62429721	62.33-62.53	ENSSSCG00000049004, ENSSSCG00000041686, PHYHIPL
Saba pigs	14	14_65919904	65919904	65.82-66.02	ENSSSCG00000050038, SNORD36, RTKN2, ENSSSCG00000010221, ZNF365
Saba pigs	14	14_69743473	69743473	69.64-69.84	CTNNA3
Saba pigs	14	14_69845965	69845965	69.75-69.95	CTNNA3
Saba pigs	14	14_69943312	69943312	69.84-70.04	CTNNA3
Saba pigs	14	14_69965414	69965414	69.87-70.07	CTNNA3
Saba pigs	14	14_70974541	70974541	70.87-71.07	CTNNA3, DNAJC12, ENSSSCG00000010234
Saba pigs	14	14_71515972	71515972	71.42-71.62	ENSSSCG00000041872, ENSSSCG00000050725, PBLD, HNRNPH3, RUFY2, DNA2, SLC25A16
Saba pigs	14	14_86133600	86133600	86.03-86.23	ENSSSCG00000046576, ENSSSCG00000046733, U6
Saba pigs	14	14_91057395	91057395	90.96-91.16	ENSSSCG00000038734, ENSSSCG00000042469, ZNF22, RASSF4, DEPP1, TMEM72
Saba pigs	14	14_113887391	113887391	113.79-113.99	ENSSSCG00000047214, WBP1L, CYP17A1, ENSSSCG00000038633, AS3MT, CNNM2
Saba pigs	14	14_123878717	123878717	123.78-123.98	ENSSSCG00000045365, HABP2, NRAP
Saba pigs	14	14_130966485	130966485	130.87-131.07	--
Saba pigs	14	14_135844519	135844519	135.74-135.94	C10orf90
Saba pigs	15	15_1282267	1282267	1.18-1.38	--
Saba pigs	15	15_1624906	1624906	1.52-1.72	U6, ENSSSCG00000051322, ENSSSCG00000047930, RND3
Saba pigs	15	15_1860211	1860211	1.76-1.96	ENSSSCG00000046009
Saba pigs	15	15_3258523	3258523	3.16-3.36	ENSSSCG00000042361, KIF5C, ENSSSCG00000048669, ENSSSCG00000043525
Saba pigs	15	15_4781569	4781569	4.68-4.88	--
Saba pigs	15	15_8637914	8637914	8.54-8.74	ARHGAP15, ENSSSCG00000045622
Saba pigs	15	15_9150979	9150979	9.05-9.25	ENSSSCG00000050181, ENSSSCG00000047522
Saba pigs	15	15_9232269	9232269	9.13-9.33	ENSSSCG00000047684, ENSSSCG00000050181
Saba pigs	15	15_9791368	9791368	9.69-9.89	LRP1B
Saba pigs	15	15_10540287	10540287	10.44-10.64	LRP1B
Saba pigs	15	15_12746393	12746393	12.65-12.85	U6
Saba pigs	15	15_45986063	45986063	45.89-46.09	ACSL1
Saba pigs	15	15_46078688	46078688	45.98-46.18	ACSL1, HELT
Saba pigs	15	15_50915343	50915343	50.82-51.02	ENSSSCG00000044341, ENSSSCG00000046872
Saba pigs	15	15_53800184	53800184	53.7-53.9	ENSSSCG00000049830
Saba pigs	15	15_54709411	54709411	54.61-54.81	RBPMS
Saba pigs	15	15_55016952	55016952	54.92-55.12	ENSSSCG00000047762, ENSSSCG00000047576, LEPROTL1, SARAF
Saba pigs	15	15_71590818	71590818	71.49-71.69	COBLL1, SLC38A11
Saba pigs	15	15_71609357	71609357	71.51-71.71	SLC38A11, ENSSSCG00000044909
Saba pigs	15	15_73624332	73624332	73.52-73.72	XIRP2
Saba pigs	15	15_74235458	74235458	74.14-74.34	ENSSSCG00000041486, ENSSSCG00000048880, B3GALT1
Saba pigs	15	15_74411290	74411290	74.31-74.51	ENSSSCG00000050606, B3GALT1, ENSSSCG00000036153, STK39
Saba pigs	15	15_76737502	76737502	76.64-76.84	MYO3B, ENSSSCG00000035909
Saba pigs	15	15_77542253	77542253	77.44-77.64	ENSSSCG00000042715, METTL8, DCAF17
Saba pigs	15	15_77566996	77566996	77.47-77.67	ENSSSCG00000042715, METTL8, DCAF17, CYBRD1
Saba pigs	15	15_77973058	77973058	77.87-78.07	SLC25A12, HAT1
Saba pigs	15	15_78483427	78483427	78.38-78.58	ITGA6, ENSSSCG00000051225
Saba pigs	15	15_78829815	78829815	78.73-78.93	ENSSSCG00000049307, RAPGEF4
Saba pigs	15	15_80018179	80018179	79.92-80.12	ENSSSCG00000049187, SP3, OLA1
Saba pigs	15	15_82944646	82944646	82.84-83.04	ENSSSCG00000044332, ENSSSCG00000048724, ENSSSCG00000025706, HNRNPA3, NFE2L2
Saba pigs	15	15_87848920	87848920	87.75-87.95	PDE1A
Saba pigs	15	15_88506813	88506813	88.41-88.61	ENSSSCG00000051333, NCKAP1, DUSP19, NUP35
Saba pigs	15	15_88548977	88548977	88.45-88.65	ENSSSCG00000018653, ENSSSCG00000051333, NCKAP1, DUSP19, NUP35
Saba pigs	15	15_89971678	89971678	89.87-90.07	ZNF804A
Saba pigs	15	15_91737824	91737824	91.64-91.84	ITGAV, FAM171B
Saba pigs	15	15_92256683	92256683	92.16-92.36	U5, CALCRL, TFPI
Saba pigs	15	15_92311501	92311501	92.21-92.41	U5, CALCRL, TFPI
Saba pigs	15	15_94267450	94267450	94.17-94.37	SLC40A1, ENSSSCG00000016041, ASDURF, ANKAR, OSGEPL1, PMS1, ORMDL1
Saba pigs	15	15_94558268	94558268	94.46-94.66	PMS1, C2orf88, ENSSSCG00000041649, MSTN
Saba pigs	15	15_100642545	100642545	100.54-100.74	CCDC150, GTF3C3, C2orf66, PGAP1
Saba pigs	15	15_115105784	115105784	115.01-115.21	--
Saba pigs	15	15_118880678	118880678	118.78-118.98	IGFBP2, IGFBP5
Saba pigs	15	15_137903104	137903104	137.8-138	ENSSSCG00000051024, ENSSSCG00000042914, PER2, TRAF3IP1, ASB1
Saba pigs	16	16_17625265	17625265	17.53-17.73	CDH6, DROSHA
Saba pigs	16	16_18022004	18022004	17.92-18.12	ENSSSCG00000030991
Saba pigs	16	16_32743817	32743817	32.64-32.84	FST
Saba pigs	16	16_32772983	32772983	32.67-32.87	FST
Saba pigs	16	16_39005496	39005496	38.91-39.11	PDE4D
Saba pigs	16	16_53929823	53929823	53.83-54.03	FOXI1, DOCK2, INSYN2B
Saba pigs	16	16_66956814	66956814	66.86-67.06	ENSSSCG00000045910, SGCD, ENSSSCG00000041811
Saba pigs	17	17_8416073	8416073	8.32-8.52	ENSSSCG00000051039, FAT1
Saba pigs	17	17_11383096	11383096	11.28-11.48	ENSSSCG00000050884, IKBKB, POLB, DKK4, VDAC3, SLC20A2
Saba pigs	17	17_12062356	12062356	11.96-12.16	ENSSSCG00000044174, ENSSSCG00000044124, FNTA, ENSSSCG00000038960, ENSSSCG00000007004
Saba pigs	17	17_12314493	12314493	12.21-12.41	ENSSSCG00000049959, ENSSSCG00000043573, ENSSSCG00000050262, ENSSSCG00000051036, ENSSSCG00000050358, ENSSSCG00000048591, ENSSSCG00000051656, ENSSSCG00000044301, ENSSSCG00000049189, ENSSSCG00000049050, ENSSSCG00000050780, ENSSSCG00000046063, ENSSSCG00000050384, ENSSSCG00000041593, ENSSSCG00000041371, ENSSSCG00000050292, ENSSSCG00000044668, ENSSSCG00000044071, ENSSSCG00000050117, ENSSSCG00000049489
Saba pigs	17	17_16661414	16661414	16.56-16.76	HAO1
Saba pigs	17	17_17397442	17397442	17.3-17.5	PLCB1
Saba pigs	17	17_17937033	17937033	17.84-18.04	U6, PLCB4
Saba pigs	17	17_18911016	18911016	18.81-19.01	ANKEF1
Saba pigs	17	17_20962904	20962904	20.86-21.06	BTBD3
Saba pigs	17	17_22417723	22417723	22.32-22.52	U6, TASP1, ENSSSCG00000043964, ESF1, NDUFAF5, SEL1L2
Saba pigs	17	17_25118032	25118032	25.02-25.22	KIF16B
Saba pigs	17	17_25527820	25527820	25.43-25.63	--
Saba pigs	17	17_27470832	27470832	27.37-27.57	SLC24A3
Saba pigs	17	17_28010758	28010758	27.91-28.11	RIN2, ENSSSCG00000045746, NAA20, CRNKL1
Saba pigs	17	17_31478463	31478463	31.38-31.58	ENSSSCG00000043528, ENSSSCG00000044420, ENSSSCG00000047677, ENSSSCG00000045687, ENSSSCG00000035283, ADRA1D, SMOX
Saba pigs	17	17_33989675	33989675	33.89-34.09	NSFL1C, ENSSSCG00000007188, SDCBP2, SNPH, ENSSSCG00000007191, C20orf202, ENSSSCG00000045668
Saba pigs	17	17_35976940	35976940	35.88-36.08	ENSSSCG00000051725, POFUT1, KIF3B, ASXL1, ENSSSCG00000049357, NOL4L
Saba pigs	17	17_36415794	36415794	36.32-36.52	NOL4L, DNMT3B, MAPRE1, EFCAB8, SUN5
Saba pigs	17	17_46449192	46449192	46.35-46.55	TOX2
Saba pigs	17	17_47646335	47646335	47.55-47.75	ENSSSCG00000033906, ENSSSCG00000022258, SLPI, MATN4, RBPJL, ENSSSCG00000038594, ENSSSCG00000007395, DBNDD2, TP53TG5, PIGT
Saba pigs	17	17_54950197	54950197	54.85-55.05	ENSSSCG00000043700, ENSSSCG00000020469, BCAS1
Saba pigs	17	17_56598270	56598270	56.5-56.7	CBLN4
Saba pigs	17	17_62229612	62229612	62.13-62.33	ENSSSCG00000041294, ENSSSCG00000034439, GID8, DIDO1, SLC17A9, YTHDF1
Saba pigs	18	18_4474319	4474319	4.37-4.57	ENSSSCG00000042794, ENSSSCG00000016426
Saba pigs	18	18_18459346	18459346	18.36-18.56	CEP41, CPA1, CPA4, CPA2
Saba pigs	18	18_49612410	49612410	49.51-49.71	ENSSSCG00000041940, ENSSSCG00000048940
Saba pigs	18	18_50412559	50412559	50.31-50.51	ENSSSCG00000019629, ENSSSCG00000019018, ENSSSCG00000021904, ENSSSCG00000040616, ENSSSCG00000045735, ENSSSCG00000051552, PURB, RAMP3, ENSSSCG00000016731, TBRG4, ENSSSCG00000016733, CCM2, MYO1G
				|
