# Supplementary material for: Exploring the mechanism of artificial selection signature in Chinese indigenous pigs by leveraging multiple bioinformatics database tools
Source: BMC Genomics. 2023 Dec 5;24:743. doi: 10.1186/s12864-023-09848-7 (PMC10699062; doi:10.1186/s12864-023-09848-7)
Supplement: Supplementary file 1 — Additional file 1. Figures S1-S11 and Tables S1-S9. [file 12864_2023_9848_MOESM1_ESM.zip › 02_Supplementary files/Additional file 14_Table S5_QTL permutation of the significant SNPs.xlsx]

## Sheet: Table S5. QTL permutation
Table S5. QTL permutation of the significant SNPs in Yunnan indigenous pig and Asian wild boar populations.
Trait Class	Triat Type	BS		DNXE		GLGS		SB		Share in BS and GLGS		WBA(BS)		WBA(DNXE)		WBA(GLGS)		WBA(SB)
		Pvalue	Zscore	Pvalue	Zscore	Pvalue	Zscore	Pvalue	Zscore	Pvalue	Zscore	Pvalue	Zscore	Pvalue	Zscore	Pvalue	Zscore	Pvalue	Zscore
Meat and carcass	anatomy	0.00079992	6.4262	0.0349965	2.2343	0.00139986	6.1133	0.0716928	1.5945	0.00109989	8.5019	0.00129987	-1.8713	0.343066	-0.5893	0.136086	-1.0349	0.030197	-1.5092
Meat and carcass	chemistry	0.370163	0.2768	0.147085	-1.0948	0.364464	0.2868	0.150785	-1.0915	0.758424	-0.0317	0.369063	0.2824	0.371763	0.2784	0.00709929	4.028	0.624238	-0.1869
Meat and carcass	conductivity impedance	0.531147	-0.7701	0.539546	-0.7603	0.165383	1.487	0.463754	0.3595	0.752225	-0.518	0.541846	-0.7592	0.542046	-0.7563	0.535146	-0.7613	0.526847	-0.7773
Meat and carcass	fatty acid content	0.138886	1.1839	0.210579	-0.7738	0.242976	0.6037	0.0219978	-0.9645	0.134587	1.1282	0.0736926	-0.8899	9.999e-05	8.7777	0.510049	-0.4461	0.138386	-0.8337
Meat and carcass	meat color	0.238076	0.6622	0.356264	0.3203	0.354565	0.2996	0.463254	-0.4735	0.334267	-0.7979	0.257674	-0.8561	0.0810919	-1.2314	0.347165	0.3112	0.340066	0.3419
Meat and carcass	fatness	9.999e-05	8.0927	0.244276	0.6663	0.00069993	4.9118	0.434557	-0.4051	0.00019998	7.2266	0.0711929	-1.3124	0.0681932	-1.3114	0.441156	-0.396	0.131087	-1.1307
Meat and carcass	pH	0.0568943	-1.2605	0.19658	-0.9204	0.282472	0.4752	0.0610939	-1.284	0.293071	-0.804	0.189981	-0.9195	0.276072	0.5157	0.380862	-0.5687	0.377962	-0.5626
Meat and carcass	texture	0.440156	-0.3132	0.0184982	-1.4435	0.284672	-0.6243	0.0341966	-1.3122	0.470653	-0.3084	0.0754925	-1.1358	0.180682	-0.8558	0.553245	-0.0821	0.0471953	1.7157
Production	growth	9.999e-05	16.7752	0.0120988	3.2731	9.999e-05	14.2145	0.00979902	3.3261	9.999e-05	22.3131	0.362264	0.3035	0.0284972	2.5904	0.0932907	1.5894	0.136386	1.2654
Production	feed conversion	9.999e-05	8.4431	0.0382962	2.7296	0.00829917	3.8751	0.0367963	2.7147	0.00109989	6.4986	0.149285	1.542	0.538546	-0.7624	0.538546	-0.7675	0.451655	0.4083
Production	feed intake	0.613539	-0.6667	0.386861	0.521	0.617138	-0.6588	0.612839	-0.6593	0.810719	-0.4339	0.381462	0.5201	0.382662	0.5074	0.388361	0.4994	0.387861	0.5099
Reproduction	litter traits	0.386761	-0.6566	0.0166983	3.1076	0.173283	-1.0006	0.381462	-0.6703	0.469153	-0.6478	0.173983	-0.9917	0.384162	-0.6773	0.177482	-0.9916	0.179282	-0.9748
Reproduction	reproductive organs	0.0147985	2.8453	0.125887	-1.2605	0.00379962	3.6722	0.0385961	-1.6182	0.00139986	5.2024	0.129187	-1.2469	0.275372	-0.863	0.414959	0.2727	0.128487	-1.2541
Reproduction	reproductive traits	0.685431	-0.1825	0.694731	-0.1627	0.688231	-0.1741	0.0869913	1.6068	0.679832	-0.4873	0.407459	-0.7476	0.40496	-0.7533	0.410659	-0.7483	0.414359	-0.749
Health	disease susceptibility	0.00679932	4.4689	0.315068	-0.9192	0.316468	-0.9172	0.647035	-0.2441	0.609239	-0.6011	0.319068	-0.9162	0.310169	-0.9173	0.314069	-0.9059	0.313469	-0.9078
Health	immune capacity	0.565843	-0.271	0.563544	-0.2812	0.185581	-1.1381	0.185781	-1.1368	0.479652	-0.7517	0.184082	-1.1398	0.30257	0.5551	0.189281	-1.1245	0.115988	1.4636
Health	blood parameters	0.0673933	1.8176	0.0333967	-1.4612	0.0381962	2.3544	0.00019998	5.8882	0.19608	0.7981	0.238576	-0.8727	0.0318968	-1.4713	0.0353965	-1.4561	0.115588	-1.1666
Exterior	behavioral	0.0720928	1.4892	0.642536	-0.2677	0.636436	-0.2709	0.221378	0.5895	0.647635	-0.4631	0.123688	1.0219	0.363264	0.1886	0.356864	-0.7152	0.368663	0.1512
Exterior	conformation	0.00129987	4.5453	0.433457	-0.4879	0.0532947	2.0096	0.292571	-0.8057	0.00969903	3.8176	0.0521948	-1.4087	0.0476952	-1.4183	0.29987	-0.7767	0.157184	-1.1005
Exterior	defects	0.256474	-0.9828	0.529647	-0.4273	0.247275	-1.0123	0.00569943	5.665	0.546145	-0.6505	0.139786	1.1905	0.133087	1.2404	0.252075	-1.0002	0.137286	1.2182
Notes: Significant threshold is Pvalue < 0.05.
BS, Baoshan pigs; DNXE, Diannanxiaoer pigs; GLGS, Gaoligongshan pigs; SB, Saba pigs; WBA, Asian wild boars.
