# Supplementary material for: Exploring the mechanism of artificial selection signature in Chinese indigenous pigs by leveraging multiple bioinformatics database tools
Source: BMC Genomics. 2023 Dec 5;24:743. doi: 10.1186/s12864-023-09848-7 (PMC10699062; doi:10.1186/s12864-023-09848-7)
Supplement: Supplementary file 1 — Additional file 1. Figures S1-S11 and Tables S1-S9. [file 12864_2023_9848_MOESM1_ESM.zip › 02_Supplementary files/Additional file 15_Table S6_Gene annotation and QTL analysis of breed-sharing and breed-unique signatures.xlsx]

## Sheet: Table S6. Gene annotation
Table S6. Gene annotation and QTL analysis of breed-sharing and breed-unique significant SNPs in Yunnan indigenous pigs.
Set	No	Chromosome	SNP	Position(bp)	Region(Mb)	Genes	QTL
Shared_YunnanPigs	1	4	ALGA0025019	48927385	48.83-49.03	MMP16	Average daily gain (11), Carcass length (9), Average backfat thickness (7), Backfat at last rib (5), Shoulder subcutaneous fat thickness (4), Body weight (slaughter) (3), Fat androstenone level (3), Loin muscle area (3), Shoulder weight (3), Teat number (3), Adipocyte diameter (2), Backfat at mid-back (2), Body weight (birth) (2), Body weight (2), Cervical vertebra length (2), Ham weight (2), Ole…
Shared_YunnanPigs	2	4	INRA0014075	48963516	48.86-49.06	--	Average daily gain (11), Carcass length (9), Average backfat thickness (7), Backfat at last rib (5), Shoulder subcutaneous fat thickness (4), Body weight (slaughter) (3), Fat androstenone level (3), Loin muscle area (3), Shoulder weight (3), Teat number (3), Adipocyte diameter (2), Backfat at mid-back (2), Body weight (birth) (2), Body weight (2), Cervical vertebra length (2), Ham weight (2), Ole…
Shared_YunnanPigs	3	4	ALGA0025026	49505974	49.41-49.61	CNBD1	Average daily gain (11), Carcass length (10), Average backfat thickness (7), Backfat at last rib (6), Shoulder subcutaneous fat thickness (5), Body weight (slaughter) (4), Shoulder weight (4), Fat androstenone level (3), Loin muscle area (3), Teat number (3), Adipocyte diameter (2), Backfat at mid-back (2), Body weight (birth) (2), Body weight (end of test) (2), Body weight (2), Cervical vertebra…
Shared_YunnanPigs	4	4	MARC0002405	49535840	49.44-49.64	CNBD1	Average daily gain (11), Carcass length (10), Average backfat thickness (7), Backfat at last rib (6), Shoulder subcutaneous fat thickness (5), Body weight (slaughter) (4), Shoulder weight (4), Fat androstenone level (3), Loin muscle area (3), Teat number (3), Adipocyte diameter (2), Backfat at mid-back (2), Body weight (birth) (2), Body weight (end of test) (2), Body weight (2), Cervical vertebra…
Shared_YunnanPigs	5	4	ALGA0025027	49582210	49.48-49.68	CNBD1	Average daily gain (11), Carcass length (10), Average backfat thickness (7), Backfat at last rib (6), Shoulder subcutaneous fat thickness (5), Body weight (slaughter) (4), Shoulder weight (4), Fat androstenone level (3), Loin muscle area (3), Teat number (3), Adipocyte diameter (2), Backfat at mid-back (2), Body weight (birth) (2), Body weight (end of test) (2), Body weight (2), Cervical vertebra…
Shared_YunnanPigs	6	4	ALGA0025029	49585158	49.49-49.69	CNBD1	Average daily gain (11), Carcass length (10), Average backfat thickness (7), Backfat at last rib (6), Shoulder subcutaneous fat thickness (5), Body weight (slaughter) (4), Shoulder weight (4), Fat androstenone level (3), Loin muscle area (3), Teat number (3), Adipocyte diameter (2), Backfat at mid-back (2), Body weight (birth) (2), Body weight (end of test) (2), Body weight (2), Cervical vertebra…
Shared_YunnanPigs	7	5	H3GA0016240	33883914	33.78-33.98	LRRC10, FRS2, ENSSSCG00000000500, CCT2, BEST3	Feed conversion ratio (8), backfat above muscle dorsi (2), Backfat at mid-back (2), Ear erectness (2), Meat color L* (2), Shoulder subcutaneous fat thickness (2), Teat number (2), Backfat at first rib (1), Backfat at last lumbar (1), Backfat at rump (1), Backfat at tenth rib (1), Backfat thickness between 3rd and 4th rib (1), body weight (10 weeks) (1), Body weight (20 weeks) (1), C3c concentrati…
Shared_YunnanPigs	8	5	MARC0027263	33897913	33.8-34	LRRC10, FRS2, ENSSSCG00000000500, CCT2, BEST3	Feed conversion ratio (9), backfat above muscle dorsi (2), Backfat at mid-back (2), Ear erectness (2), Meat color L* (2), Shoulder subcutaneous fat thickness (2), Teat number (2), Backfat at first rib (1), Backfat at last lumbar (1), Backfat at rump (1), Backfat at tenth rib (1), Backfat thickness between 3rd and 4th rib (1), body weight (10 weeks) (1), Body weight (20 weeks) (1), C3c concentrati…
Unique_BS	1	1	DRGA0000615	38654152	38.55-38.75	NKAIN2	Drip loss (19), Shoulder subcutaneous fat thickness (3), Average daily gain (2), Backfat at last rib (2), Loin muscle area (2), Melanoma susceptibility (2), Average backfat thickness (1), backfat above muscle dorsi (1), Belly meat content (1), Body weight (birth) (1), Estimated carcass lean content (1), Fat to meat ratio (1), Glucose level (1), Ham weight (1), Leaf fat weight (1), Loin fat percen…
Unique_BS	2	1	ASGA0002447	39984957	39.88-40.08	PKIB	Drip loss (11), Dressing percentage (3), Shoulder subcutaneous fat thickness (3), Average daily gain (2), Backfat at last rib (2), Loin muscle area (2), Melanoma susceptibility (2), Average backfat thickness (1), backfat above muscle dorsi (1), Belly meat content (1), Body weight (birth) (1), Estimated carcass lean content (1), Fat to meat ratio (1), Glucose level (1), Ham weight (1), Leaf fat we…
Unique_BS	3	1	ALGA0003115	47199212	47.1-47.3	U6	Drip loss (11), Average daily gain (3), Shoulder subcutaneous fat thickness (3), Backfat at last rib (2), CD4-positive leukocyte percentage (2), Melanoma susceptibility (2), Average backfat thickness (1), backfat above muscle dorsi (1), Belly meat content (1), Body weight (20 weeks) (1), Body weight (birth) (1), CD4-positive/CD8-positive leukocyte ratio (1), Estimated carcass lean content (1), Fa…
Unique_BS	4	1	ALGA0003117	47215836	47.12-47.32	U6, U2	Drip loss (11), Average daily gain (3), Shoulder subcutaneous fat thickness (3), Backfat at last rib (2), CD4-positive leukocyte percentage (2), Melanoma susceptibility (2), Average backfat thickness (1), backfat above muscle dorsi (1), Belly meat content (1), Body weight (20 weeks) (1), Body weight (birth) (1), CD4-positive/CD8-positive leukocyte ratio (1), Estimated carcass lean content (1), Fa…
Unique_BS	5	1	ALGA0003356	51590270	51.49-51.69	--	Drip loss (11), Average daily gain (3), Dressing percentage (3), Melanoma susceptibility (3), Shoulder subcutaneous fat thickness (3), Backfat at last rib (2), CD4-positive leukocyte percentage (2), Average backfat thickness (1), backfat above muscle dorsi (1), Belly meat content (1), Body weight (20 weeks) (1), Body weight (birth) (1), CD4-positive/CD8-positive leukocyte ratio (1), Estimated car…
Unique_BS	6	1	H3GA0001700	51640909	51.54-51.74	ENSSSCG00000046159	Drip loss (11), Dressing percentage (4), Average daily gain (3), Melanoma susceptibility (3), Shoulder subcutaneous fat thickness (3), Backfat at last rib (2), CD4-positive leukocyte percentage (2), Average backfat thickness (1), backfat above muscle dorsi (1), Belly meat content (1), Body weight (20 weeks) (1), Body weight (birth) (1), CD4-positive/CD8-positive leukocyte ratio (1), Estimated car…
Unique_BS	7	1	DRGA0000881	51665951	51.57-51.77	ENSSSCG00000046159	Drip loss (11), Average daily gain (3), Dressing percentage (3), Melanoma susceptibility (3), Shoulder subcutaneous fat thickness (3), Backfat at last rib (2), CD4-positive leukocyte percentage (2), Average backfat thickness (1), backfat above muscle dorsi (1), Belly meat content (1), Body weight (20 weeks) (1), Body weight (birth) (1), CD4-positive/CD8-positive leukocyte ratio (1), Estimated car…
Unique_BS	8	1	ASGA0002800	51679649	51.58-51.78	ENSSSCG00000046159	Drip loss (11), Average daily gain (3), Dressing percentage (3), Melanoma susceptibility (3), Shoulder subcutaneous fat thickness (3), Backfat at last rib (2), CD4-positive leukocyte percentage (2), Average backfat thickness (1), backfat above muscle dorsi (1), Belly meat content (1), Body weight (20 weeks) (1), Body weight (birth) (1), CD4-positive/CD8-positive leukocyte ratio (1), Estimated car…
Unique_BS	9	1	ALGA0003372	51716629	51.62-51.82	ENSSSCG00000046159, RIMS1	Drip loss (11), Average daily gain (3), Melanoma susceptibility (3), Shoulder subcutaneous fat thickness (3), Backfat at last rib (2), CD4-positive leukocyte percentage (2), Dressing percentage (2), Average backfat thickness (1), backfat above muscle dorsi (1), Belly meat content (1), Body weight (20 weeks) (1), Body weight (birth) (1), CD4-positive/CD8-positive leukocyte ratio (1), Estimated car…
Unique_BS	10	1	ASGA0002802	51753405	51.65-51.85	U6, ENSSSCG00000046159, RIMS1	Drip loss (11), Average daily gain (3), Melanoma susceptibility (3), Shoulder subcutaneous fat thickness (3), Backfat at last rib (2), CD4-positive leukocyte percentage (2), Average backfat thickness (1), backfat above muscle dorsi (1), Belly meat content (1), Body weight (20 weeks) (1), Body weight (birth) (1), CD4-positive/CD8-positive leukocyte ratio (1), Dressing percentage (1), Estimated car…
Unique_BS	11	1	ALGA0003377	51798288	51.7-51.9	U6, ENSSSCG00000046159, RIMS1	Drip loss (24), Average daily gain (3), Melanoma susceptibility (3), Shoulder subcutaneous fat thickness (3), Backfat at last rib (2), CD4-positive leukocyte percentage (2), Average backfat thickness (1), backfat above muscle dorsi (1), Belly meat content (1), Body weight (20 weeks) (1), Body weight (birth) (1), CD4-positive/CD8-positive leukocyte ratio (1), Dressing percentage (1), Estimated car…
Unique_BS	12	1	ALGA0003394	51949424	51.85-52.05	U6, RIMS1	Drip loss (24), Average daily gain (3), Melanoma susceptibility (3), Shoulder subcutaneous fat thickness (3), Average backfat thickness (2), Backfat at last rib (2), CD4-positive leukocyte percentage (2), backfat above muscle dorsi (1), Belly meat content (1), Body weight (20 weeks) (1), Body weight (birth) (1), CD4-positive/CD8-positive leukocyte ratio (1), Estimated carcass lean content (1), Fa…
Unique_BS	13	1	MARC0027678	240303765	240.2-240.4	GABBR2	Average daily gain (12), Drip loss (10), Average backfat thickness (8), Backfat at last rib (4), Shoulder subcutaneous fat thickness (4), backfat above muscle dorsi (2), Backfat at mid-back (2), body weight (10 weeks) (2), body weight (13 weeks) (2), Body weight (weaning) (2), Fat-cuts percentage (2), Lean meat percentage (2), Loin muscle area (2), Loin weight (2), Trimmed wholesale product / liv…
Unique_BS	14	1	MARC0026691	255161351	255.06-255.26	WHRN, ATP6V1G1, ENSSSCG00000048487, TEX48	Drip loss (10), Average backfat thickness (2), Average daily gain (2), Backfat at last rib (2), Backfat weight (2), body weight (13 weeks) (2), Fat-cuts percentage (2), Ham weight (2), Lean meat percentage (2), Mean corpuscular hemoglobin concentration (2), Trimmed wholesale product / live weight (2), Adipocyte diameter (1), Backfat at last lumbar (1), Backfat at tenth rib (1), body weight (10 we…
Unique_BS	15	1	ALGA0010574	268257056	268.16-268.36	U2, ENSSSCG00000047019, STXBP1, CFAP157, PTRH1, TTC16, TOR2A, SH2D3C, CDK9, FPGS, ENG, AK1	Age at puberty (1), Average daily gain (1), Backfat at tenth rib (1), Backfat weight (1), body weight (10 weeks) (1), body weight (13 weeks) (1), body weight (17 weeks) (1), Drip loss (1), Ham weight (1), Leaf fat weight (1), Loin and ham percentage in carcass (1), Loin weight (1), Umbilical hernia (1)
Unique_BS	16	1	MARC0112805	271664642	271.56-271.76	ENSSSCG00000048198, RAPGEF1, MED27	Average daily gain (1), Backfat weight (1), body weight (10 weeks) (1), body weight (13 weeks) (1), body weight (17 weeks) (1), Drip loss (1), Ham weight (1), Leaf fat weight (1), Linoleic acid content (1), Loin and ham percentage in carcass (1), Loin weight (1)
Unique_BS	17	2	MARC0082638	11467644	11.37-11.57	ENSSSCG00000049551, ENSSSCG00000013100, MS4A2, ENSSSCG00000039560	Average backfat thickness (12), Loin muscle area (7), Backfat at last rib (5), Carcass weight (hot) (4), Loin and neck meat weight (4), PH for Longissmus dorsi (4), Average daily gain (3), C3c concentration (3), Carcass length (3), Dressing percentage (3), Estimated carcass lean content (3), Ham weight (3), Hemolytic complement activity (alternative pathway) (3), Lean meat percentage (3), Abdomin…
Unique_BS	18	2	MARC0017086	11533000	11.43-11.63	ENSSSCG00000049551, OOSP3	Average backfat thickness (12), Loin muscle area (6), Backfat at last rib (5), Carcass weight (hot) (4), Loin and neck meat weight (4), PH for Longissmus dorsi (4), Average daily gain (3), C3c concentration (3), Carcass length (3), Dressing percentage (3), Estimated carcass lean content (3), Ham weight (3), Hemolytic complement activity (alternative pathway) (3), Lean meat percentage (3), Melanom…
Unique_BS	19	2	MARC0101484	11580559	11.48-11.68	ENSSSCG00000049551, OOSP3, TCN1, CBLIF	Average backfat thickness (12), Loin muscle area (6), Backfat at last rib (5), Carcass weight (hot) (4), Loin and neck meat weight (4), PH for Longissmus dorsi (4), Average daily gain (3), C3c concentration (3), Carcass length (3), Dressing percentage (3), Estimated carcass lean content (3), Ham weight (3), Hemolytic complement activity (alternative pathway) (3), Lean meat percentage (3), Melanom…
Unique_BS	20	2	MARC0083803	36882119	36.78-36.98	ENSSSCG00000045492, FANCF, GAS2	Drip loss (7), Actinobacillus pleuropneumoniae susceptibility (5), Average backfat thickness (5), C3c concentration (3), Shoulder subcutaneous fat thickness (3), Abdominal fat weight (2), Backfat at first rib (2), Backfat at last rib (2), Backfat at mid-back (2), Ham weight (2), Lean meat percentage (2), Loin muscle area (2), Melanoma susceptibility (2), Off-flavor score (2), Teat number (2), Alk…
Unique_BS	21	2	MARC0020611	117626353	117.53-117.73	ENSSSCG00000041031, ENSSSCG00000050855, ENSSSCG00000043710	Actinobacillus pleuropneumoniae susceptibility (10), C3c concentration (4), Ham weight (3), Shear force (3), Backfat at mid-back (2), Cooking loss (2), Estimated carcass lean content (2), Meat color b* (2), Nonfunctional nipples (2), Percentage type IIb fibers (2), ADV antibody titer (1), Average daily gain (1), Backfat at last rib (1), Belly meat content (1), Body temperature (1), Body weight (e…
Unique_BS	22	2	H3GA0007581	124809806	124.71-124.91	ENSSSCG00000041876	Actinobacillus pleuropneumoniae susceptibility (10), C3c concentration (4), Ham weight (3), Meat color-L (3), Backfat at mid-back (2), Cooking loss (2), Estimated carcass lean content (2), Intramuscular fat content (2), Shear force (2), Water holding capacity (2), Average daily gain (1), Backfat at last rib (1), Belly meat content (1), Body temperature (1), Body weight (end of test) (1), Carcass …
Unique_BS	23	3	ASGA0090778	22744164	22.64-22.84	UBFD1, EARS2, GGA2, COG7, SCNN1B	Average daily gain (5), Carcass length (3), Corpus luteum number (3), PH for Longissmus dorsi (3), Blood pH (2), Body weight (birth) (2), Carcass weight (hot) (2), Nonfunctional nipples (2), 45 min-24 h pH decline (1), Abdominal fat weight (1), Backfat at last rib (1), backfat at P2 position (1), Backfat at tenth rib (1), Body weight (end of test) (1), Body weight (slaughter) (1), Carcass tempera…
Unique_BS	24	3	ASGA0094144	22753667	22.65-22.85	UBFD1, EARS2, GGA2, COG7, SCNN1B	Average daily gain (5), Carcass length (3), Corpus luteum number (3), PH for Longissmus dorsi (3), Blood pH (2), Body weight (birth) (2), Carcass weight (hot) (2), Nonfunctional nipples (2), 45 min-24 h pH decline (1), Abdominal fat weight (1), Backfat at last rib (1), backfat at P2 position (1), Backfat at tenth rib (1), Body weight (end of test) (1), Body weight (slaughter) (1), Carcass tempera…
Unique_BS	25	3	ASGA0014467	47160410	47.06-47.26	ASTL, ENSSSCG00000043091, SH3RF3	CD8-negative leukocyte percentage (6), CD8-positive leukocyte percentage (5), Average daily gain (4), Loin muscle area (3), Body weight (birth) (2), Carcass length (2), Ham weight (2), Loin and neck meat weight (2), Meat color b* (2), Nonfunctional nipples (2), pH 24 hr post-mortem (loin) (2), Teat number (2), Bicarbonate level (1), body weight (17 weeks) (1), Body weight (34 weeks) (1), Body wei…
Unique_BS	26	3	MARC0009789	52657943	52.56-52.76	ENSSSCG00000046619, ENSSSCG00000050199, MAP4K4	Coping behavior (16), Average daily gain (6), Loin muscle area (3), Body weight (birth) (2), Carcass length (2), Carcass weight (hot) (2), CD3-negative CD8-negative leukocyte percentage (2), CD8-negative leukocyte percentage (2), CD8-positive leukocyte percentage (2), Fat androstenone level (2), Ham weight (2), Intramuscular fat content (2), Loin and neck meat weight (2), Meat color a* (2), Meat …
Unique_BS	27	3	ALGA0021353	120987215	120.89-121.09	CYRIA	LDL cholesterol (3), Loin muscle area (2), Birth weight variability (1), Body weight (end of test) (1), Cholesterol level (1), Cooking loss (1), Dressing percentage (1), Intestinal fat weight (1), Meat color b* (1), Meat color chroma (1), muscle protein percentage (1), pH 45 minutes post mortem (1), Shear force (1)
Unique_BS	28	4	ASGA0018338	11976171	11.88-12.08	ENSSSCG00000051541, ENSSSCG00000044585, ENSSSCG00000047520, ENSSSCG00000051417	Average daily gain (6), Intramuscular fat content (4), Body weight (slaughter) (3), Percentage type IIb fibers (3), Teat number (3), Average backfat thickness (2), Backfat at last rib (2), Backfat at tenth rib (2), Carcass weight (hot) (2), Dressing percentage (2), Linoleic acid content (2), Loin muscle area (2), Backfat at last lumbar (1), backfat at P2 position (1), backfat between the last 3rd…
Unique_BS	29	4	ALGA0105759	14321604	14.22-14.42	ENSSSCG00000042392, TRIB1, ENSSSCG00000012120, NSMCE2	Average daily gain (7), Body weight (slaughter) (3), Intramuscular fat content (3), Percentage type IIb fibers (3), Teat number (3), Average backfat thickness (2), Backfat at last rib (2), Backfat at tenth rib (2), Carcass weight (hot) (2), Coping behavior (2), Dressing percentage (2), Linoleic acid content (2), Loin muscle area (2), Backfat at last lumbar (1), backfat at P2 position (1), backfat…
Unique_BS	30	4	DRGA0004480	14426655	14.33-14.53	ENSSSCG00000012120, NSMCE2	Average daily gain (6), Body weight (slaughter) (3), Intramuscular fat content (3), Percentage type IIb fibers (3), Teat number (3), Average backfat thickness (2), Backfat at last rib (2), Backfat at tenth rib (2), Carcass weight (hot) (2), Coping behavior (2), Dressing percentage (2), Linoleic acid content (2), Loin muscle area (2), Backfat at last lumbar (1), backfat at P2 position (1), backfat…
Unique_BS	31	4	ASGA0019641	49844179	49.74-49.94	CNBD1	Average daily gain (11), Carcass length (10), Average backfat thickness (7), Backfat at last rib (6), Shoulder subcutaneous fat thickness (5), Body weight (slaughter) (4), Shoulder weight (4), Fat androstenone level (3), Loin muscle area (3), Oleic acid content (3), Teat number (3), Adipocyte diameter (2), Backfat at mid-back (2), Body weight (birth) (2), Body weight (end of test) (2), Body weigh…
Unique_BS	32	4	ALGA0026066	76401305	76.3-76.5	XKR4	Average daily gain (22), Average backfat thickness (8), Carcass length (5), Head weight (5), Backfat at last rib (4), Backfat weight (4), Loin muscle area (4), Backfat at mid-back (3), Body weight (birth) (3), Fat androstenone level (3), Linoleic acid content (3), Small intestine length (3), Tongue weight (3), Abdominal fat weight (2), Backfat thickness between 3rd and 4th rib (2), body weight (1…
Unique_BS	33	4	ALGA0026645	90038831	89.94-90.14	CD84, SLAMF6, VANGL2, NCSTN, NHLH1	Average daily gain (11), Hemolytic complement activity (classical pathway) (6), Average backfat thickness (5), Loin muscle area (3), Body weight (end of test) (2), Body weight (slaughter) (2), Diameter of type IIb muscle fibers (2), Drip loss (2), Ham weight (2), Oleic acid content (2), Adipocyte diameter (1), Age at slaughter (1), Backfat at mid-back (1), Belly weight (1), body weight (17 weeks)…
Unique_BS	34	4	MARC0090335	90102791	90-90.2	SLAMF6, VANGL2, NCSTN, COPA, ENSSSCG00000023091, DCAF8, NHLH1	Average daily gain (11), Hemolytic complement activity (classical pathway) (6), Average backfat thickness (5), Loin muscle area (3), Body weight (end of test) (2), Body weight (slaughter) (2), Diameter of type IIb muscle fibers (2), Drip loss (2), Ham weight (2), Oleic acid content (2), Adipocyte diameter (1), Age at slaughter (1), Backfat at mid-back (1), Backfat thickness between 3rd and 4th ri…
Unique_BS	35	4	INRA0015517	90126519	90.03-90.23	VANGL2, NCSTN, COPA, ENSSSCG00000023091, DCAF8, NHLH1	Average daily gain (11), Hemolytic complement activity (classical pathway) (6), Average backfat thickness (5), Loin muscle area (3), Body weight (end of test) (2), Body weight (slaughter) (2), Diameter of type IIb muscle fibers (2), Drip loss (2), Ham weight (2), Oleic acid content (2), Adipocyte diameter (1), Age at slaughter (1), Backfat at mid-back (1), Backfat thickness between 3rd and 4th ri…
Unique_BS	36	4	ASGA0020810	90147610	90.05-90.25	VANGL2, NCSTN, COPA, ENSSSCG00000023091, DCAF8, NHLH1	Average daily gain (11), Hemolytic complement activity (classical pathway) (6), Average backfat thickness (5), Loin muscle area (3), Body weight (end of test) (2), Body weight (slaughter) (2), Diameter of type IIb muscle fibers (2), Drip loss (2), Ham weight (2), Oleic acid content (2), Adipocyte diameter (1), Age at slaughter (1), Backfat at mid-back (1), Backfat thickness between 3rd and 4th ri…
Unique_BS	37	4	ALGA0026672	90168704	90.07-90.27	VANGL2, NCSTN, COPA, ENSSSCG00000023091, DCAF8, PEA15, NHLH1	Average daily gain (11), Hemolytic complement activity (classical pathway) (6), Average backfat thickness (5), Loin muscle area (3), Body weight (end of test) (2), Body weight (slaughter) (2), Diameter of type IIb muscle fibers (2), Drip loss (2), Ham weight (2), Oleic acid content (2), Adipocyte diameter (1), Age at slaughter (1), Backfat at mid-back (1), Backfat thickness between 3rd and 4th ri…
Unique_BS	38	4	ASGA0020816	90188596	90.09-90.29	NCSTN, COPA, ENSSSCG00000023091, DCAF8, PEA15, CASQ1, NHLH1	Average daily gain (11), Hemolytic complement activity (classical pathway) (6), Average backfat thickness (5), Loin muscle area (3), Body weight (end of test) (2), Body weight (slaughter) (2), Diameter of type IIb muscle fibers (2), Drip loss (2), Ham weight (2), Oleic acid content (2), Adipocyte diameter (1), Age at slaughter (1), Backfat at mid-back (1), Backfat thickness between 3rd and 4th ri…
Unique_BS	39	4	M1GA0006194	97535173	97.44-97.64	ENSSSCG00000041677, ENSSSCG00000046500, ENSSSCG00000043702, TDRKH, OAZ3, MRPL9, CELF3, SNX27, ENSSSCG00000043198	Average daily gain (10), Hemolytic complement activity (classical pathway) (6), Average backfat thickness (4), Body weight (end of test) (2), Diameter of type IIb muscle fibers (2), Drip loss (2), Intramuscular fat content (2), Loin muscle area (2), Oleic acid content (2), Adipocyte diameter (1), Backfat at mid-back (1), body weight (17 weeks) (1), Body weight (3 weeks) (1), Body weight (46 days)…
Unique_BS	40	4	ALGA0027169	97566927	97.47-97.67	ENSSSCG00000041677, ENSSSCG00000046500, ENSSSCG00000043702, MRPL9, CELF3, SNX27, ENSSSCG00000043198, TUFT1, ENSSSCG00000047957	Average daily gain (10), Hemolytic complement activity (classical pathway) (6), Average backfat thickness (4), Intramuscular fat content (3), Body weight (end of test) (2), Diameter of type IIb muscle fibers (2), Drip loss (2), Loin muscle area (2), Oleic acid content (2), Adipocyte diameter (1), Backfat at mid-back (1), body weight (17 weeks) (1), Body weight (3 weeks) (1), Body weight (46 days)…
Unique_BS	41	5	ALGA0031043	19080739	18.98-19.18	U6, ENSSSCG00000047641, ENSSSCG00000046181, ENSSSCG00000046457, ENSSSCG00000000279, HOXC12	backfat above muscle dorsi (2), Meat color L* (2), Activity during lying (1), Backfat at mid-back (1), Backfat at tenth rib (1), CD4-positive/CD8-positive leukocyte ratio (1), Creatinine level (1), Drip loss (1), Feed intake (1), Hemolytic complement activity (alternative pathway) (1), Loin muscle area (1), Platelet count (1), Shoulder subcutaneous fat thickness (1), Teat number (1), Time spent l…
Unique_BS	42	5	MARC0111453	19115446	19.02-19.22	U6, ENSSSCG00000047641, ssc-mir-196a-2, ENSSSCG00000046457, ENSSSCG00000044335, ENSSSCG00000000279, HOXC12, ENSSSCG00000028104, ENSSSCG00000022728, ENSSSCG00000034474	backfat above muscle dorsi (2), Meat color L* (2), Activity during lying (1), Backfat at mid-back (1), Backfat at tenth rib (1), CD4-positive/CD8-positive leukocyte ratio (1), Creatinine level (1), Drip loss (1), Feed intake (1), Hemolytic complement activity (alternative pathway) (1), Loin muscle area (1), Platelet count (1), Shoulder subcutaneous fat thickness (1), Teat number (1), Time spent l…
Unique_BS	43	5	ALGA0031040	19153101	19.05-19.25	U6, ENSSSCG00000047641, ssc-mir-196a-2, ENSSSCG00000046457, ENSSSCG00000044335, ssc-mir-615, ENSSSCG00000000279, HOXC12, ENSSSCG00000028104, ENSSSCG00000022728, ENSSSCG00000034474, ENSSSCG00000038644, ENSSSCG00000030585, ENSSSCG00000040798	backfat above muscle dorsi (2), Meat color L* (2), Activity during lying (1), Backfat at mid-back (1), Backfat at tenth rib (1), CD4-positive/CD8-positive leukocyte ratio (1), Creatinine level (1), Drip loss (1), Feed intake (1), Hemolytic complement activity (alternative pathway) (1), Loin muscle area (1), Marbling (1), Platelet count (1), Shoulder subcutaneous fat thickness (1), Spinal curvatur…
Unique_BS	44	5	ASGA0024972	19158115	19.06-19.26	U6, ENSSSCG00000047641, ssc-mir-196a-2, ENSSSCG00000046457, ENSSSCG00000044335, ssc-mir-615, ENSSSCG00000000279, HOXC12, ENSSSCG00000028104, ENSSSCG00000022728, ENSSSCG00000034474, ENSSSCG00000038644, ENSSSCG00000030585, ENSSSCG00000040798	backfat above muscle dorsi (2), Meat color L* (2), Activity during lying (1), Backfat at mid-back (1), Backfat at tenth rib (1), CD4-positive/CD8-positive leukocyte ratio (1), Creatinine level (1), Drip loss (1), Feed intake (1), Hemolytic complement activity (alternative pathway) (1), Loin muscle area (1), Marbling (1), Platelet count (1), Shoulder subcutaneous fat thickness (1), Spinal curvatur…
Unique_BS	45	5	MARC0097405	27560173	27.46-27.66	PPM1H	Ear area (4), backfat above muscle dorsi (2), Backfat at mid-back (2), Drip loss (2), Ear erectness (2), Meat color L* (2), Teat number (2), Activity during lying (1), Backfat at first rib (1), Backfat at last lumbar (1), Backfat at tenth rib (1), Backfat thickness between 3rd and 4th rib (1), CD4-positive leukocyte percentage (1), Creatinine level (1), Feed intake (1), Front feet conformation (1…
Unique_BS	46	5	MARC0069767	33669222	33.57-33.77	ENSSSCG00000049808, CPSF6, LYZ, YEATS4, FRS2	backfat above muscle dorsi (2), Backfat at mid-back (2), Ear erectness (2), Meat color L* (2), Shoulder subcutaneous fat thickness (2), Teat number (2), Backfat at first rib (1), Backfat at last lumbar (1), Backfat at rump (1), Backfat at tenth rib (1), Backfat thickness between 3rd and 4th rib (1), body weight (10 weeks) (1), Body weight (20 weeks) (1), C3c concentration (1), CD4-positive leukoc…
Unique_BS	47	5	MARC0087086	33934311	33.83-34.03	LRRC10, FRS2, ENSSSCG00000000500, CCT2, BEST3, ENSSSCG00000044473	Feed conversion ratio (10), backfat above muscle dorsi (2), Backfat at mid-back (2), Ear erectness (2), Meat color L* (2), Shoulder subcutaneous fat thickness (2), Teat number (2), Backfat at first rib (1), Backfat at last lumbar (1), Backfat at rump (1), Backfat at tenth rib (1), Backfat thickness between 3rd and 4th rib (1), body weight (10 weeks) (1), Body weight (20 weeks) (1), C3c concentrat…
Unique_BS	48	5	ALGA0031895	47338609	47.24-47.44	ITPR2	Meat color b* (4), Backfat at mid-back (3), Ear erectness (3), backfat above muscle dorsi (2), Backfat at first rib (2), Ear area (2), Ear weight (2), pH 24 hr post-mortem (loin) (2), Shoulder subcutaneous fat thickness (2), Teat number (2), Average backfat thickness (1), Average daily gain (1), Backfat at last lumbar (1), Backfat at rump (1), Backfat thickness between 3rd and 4th rib (1), body w…
Unique_BS	49	5	ALGA0032795	71424521	71.32-71.52	SLC2A13	Intramuscular fat content (8), Meat color b* (4), Backfat at mid-back (3), Cervical vertebra length (3), Ear erectness (3), backfat above muscle dorsi (2), Carcass temperature (24 hr post-mortem) (2), Ear area (2), Ear weight (2), Loin muscle area (2), Meat color OPTO (2), pH 24 hr post-mortem (loin) (2), Shoulder subcutaneous fat thickness (2), Unsaturated fatty acid content (2), Alkaline phosph…
Unique_BS	50	5	DIAS0000859	100764373	100.66-100.86	LIN7A, ENSSSCG00000042719, MYF5, MYF6, PTPRQ	Meat color-L (3), pH 24 hr post-mortem (loin) (2), Arachidic acid content (1), Average backfat thickness (1), Average daily gain (1), Backfat at last rib (1), Backfat at mid-back (1), Carcass length (1), Carcass weight (hot) (1), Cholesterol level (1), Creatinine level (1), Feed conversion ratio (1), Lauric acid content (1), Linoleic acid content (1), Marbling (1), pH 45 minutes post mortem (1), …
Unique_BS	51	6	ASGA0093869	3900328	3.8-4	ENSSSCG00000042552, ZDHHC7, CRISPLD2, USP10	Nonfunctional nipples (2), Eicosapentaenoic acid to alpha-linolenic acid ratio (1), Intramuscular fat content (1), Lean meat percentage (1), Vertebra number (1)
Unique_BS	52	6	ALGA0034982	28964755	28.86-29.06	NFATC3, SLC7A6OS, PRMT7, SMPD3	Meat color a* (5), Average daily gain (4), Actinobacillus pleuropneumoniae susceptibility (2), Backfat at tenth rib (2), Intramuscular fat content (2), Loin muscle area (2), Marbling (2), Adipocyte diameter (1), Backfat at last rib (1), Belly meat content (1), Belly weight (1), Body weight (46 days) (1), Body weight (end of test) (1), cis-9-Heptadecenoic acid content (1), CO2 partial pressure (1)…
Unique_BS	53	6	ALGA0123831	63399677	63.3-63.5	ENSSSCG00000042109, ssc-mir-429, ssc-mir-200b, SAMD11, NOC2L, ENSSSCG00000033735, KLHL17, PLEKHN1, HES4, ISG15, AGRN, ENSSSCG00000026816, RNF223, ENSSSCG00000032231, ENSSSCG00000003336	Average backfat thickness (7), Backfat at last rib (5), Intramuscular fat content (5), Average daily gain (4), Meat color a* (4), Conductivity 24 hours post-mortem (3), Actinobacillus pleuropneumoniae susceptibility (2), Alkaline phosphatase activity (2), Backfat weight (2), Body weight (slaughter) (2), Carcass length (2), Conductivity 45 minutes post-mortem (2), Dressing percentage (2), Drip los…
Unique_BS	54	6	MARC0053051	81892218	81.79-81.99	MYOM3, IL22RA1, IFNLR1	Conductivity 45 minutes post-mortem (7), Intramuscular fat content (7), Loin muscle area (7), Conductivity 24 hours post-mortem (6), Dressing percentage (6), Average backfat thickness (5), Average daily gain (5), Backfat at last rib (5), Fat-cuts percentage (4), Lean meat percentage (4), Meat color a* (4), pH 45 minutes post mortem (4), PH for Longissmus dorsi (4), Carcass length (3), Carcass wei…
Unique_BS	55	6	H3GA0053551	81911516	81.81-82.01	MYOM3, IL22RA1, IFNLR1	Conductivity 45 minutes post-mortem (7), Intramuscular fat content (7), Loin muscle area (7), Conductivity 24 hours post-mortem (6), Dressing percentage (6), Average backfat thickness (5), Average daily gain (5), Backfat at last rib (5), Fat-cuts percentage (4), Lean meat percentage (4), Meat color a* (4), pH 45 minutes post mortem (4), PH for Longissmus dorsi (4), Carcass length (3), Carcass wei…
Unique_BS	56	6	ALGA0113645	82133705	82.03-82.23	U6, GRHL3, STPG1, NIPAL3, NCMAP, RCAN3	Conductivity 45 minutes post-mortem (7), Intramuscular fat content (7), Loin muscle area (7), Dressing percentage (6), Average backfat thickness (5), Average daily gain (5), Backfat at last rib (5), Conductivity 24 hours post-mortem (4), Fat-cuts percentage (4), Lean meat percentage (4), Meat color a* (4), PH for Longissmus dorsi (4), Carcass length (3), Carcass weight (hot) (3), Empty body prote…
Unique_BS	57	6	ALGA0103867	86036915	85.94-86.14	U6, EPB41, SRSF4	Intramuscular fat content (10), Loin muscle area (9), Conductivity 45 minutes post-mortem (7), Backfat at last rib (6), Dressing percentage (6), Average backfat thickness (5), Average daily gain (5), Meat color a* (5), Conductivity 24 hours post-mortem (4), Fat-cuts percentage (4), Marbling (4), PH for Longissmus dorsi (4), tenderness score (4), Carcass length (3), Carcass weight (hot) (3), Empty…
Unique_BS	58	6	ALGA0109186	99339946	99.24-99.44	RAB12, PTPRM	Intramuscular fat content (8), Loin muscle area (8), Backfat at last rib (7), Backfat at tenth rib (5), Average backfat thickness (3), Backfat at first rib (2), Backfat at last lumbar (2), Backfat between 3rd and 4th last ribs (2), Carcass length (2), Ham weight (2), Loin muscle depth (2), Loin weight (2), Marbling (2), Muscle moisture percentage (2), Teat number (2), Age at puberty (1), Alkaline…
Unique_BS	59	6	H3GA0054029	99413183	99.31-99.51	PTPRM	Intramuscular fat content (8), Loin muscle area (8), Backfat at last rib (7), Backfat at tenth rib (5), Average backfat thickness (3), Backfat at first rib (2), Backfat at last lumbar (2), Backfat between 3rd and 4th last ribs (2), Carcass length (2), Ham weight (2), Loin muscle depth (2), Loin weight (2), Marbling (2), Muscle moisture percentage (2), Teat number (2), Age at puberty (1), Alkaline…
Unique_BS	60	6	ALGA0103526	100431647	100.33-100.53	ENSSSCG00000044387, LAMA1, ARHGAP28	Intramuscular fat content (8), Loin muscle area (8), Backfat at last rib (6), Backfat at tenth rib (5), Average backfat thickness (3), Backfat at first rib (2), Backfat at last lumbar (2), Carcass length (2), Ham weight (2), Loin muscle depth (2), Loin weight (2), Marbling (2), Muscle moisture percentage (2), Teat number (2), Age at puberty (1), Alkaline phosphatase activity (1), Average daily ga…
Unique_BS	61	6	ALGA0102906	100547077	100.45-100.65	ENSSSCG00000044387, LAMA1, ARHGAP28	Intramuscular fat content (8), Loin muscle area (8), Backfat at last rib (6), Backfat at tenth rib (5), Average backfat thickness (3), Teat number (3), Backfat at first rib (2), Backfat at last lumbar (2), Carcass length (2), Ham weight (2), Loin muscle depth (2), Loin weight (2), Marbling (2), Muscle moisture percentage (2), Age at puberty (1), Alkaline phosphatase activity (1), Average daily ga…
Unique_BS	62	6	ALGA0036253	102770877	102.67-102.87	ENSSSCG00000003690	Intramuscular fat content (7), Loin muscle area (7), Backfat at last rib (6), Backfat at tenth rib (5), Average backfat thickness (3), Backfat at last lumbar (2), Carcass length (2), Ham weight (2), Loin weight (2), Marbling (2), Muscle moisture percentage (2), Teat number (2), Age at puberty (1), Alkaline phosphatase activity (1), Average daily gain (1), Backfat at first rib (1), Backfat between…
Unique_BS	63	6	MARC0094046	102958607	102.86-103.06	ENSSSCG00000003690	Intramuscular fat content (7), Loin muscle area (7), Backfat at last rib (6), Backfat at tenth rib (5), Average backfat thickness (3), Backfat at last lumbar (2), Carcass length (2), Ham weight (2), Loin weight (2), Marbling (2), Muscle moisture percentage (2), Teat number (2), Age at puberty (1), Alkaline phosphatase activity (1), Average daily gain (1), Backfat at first rib (1), Backfat between…
Unique_BS	64	7	MARC0083963	43647170	43.55-43.75	ENSSSCG00000042003, ENSSSCG00000042064, MMUT, CENPQ, GLYATL3, ENSSSCG00000001734, RHAG	Average backfat thickness (19), Average daily gain (18), Conductivity 45 minutes post-mortem (6), Backfat at last rib (5), Fat androstenone level (5), NADP-malate dehydrogenase activity (5), Backfat at last lumbar (4), Dressing percentage (4), Adipocyte diameter (3), Backfat at mid-back (3), Carcass length (3), Carcass weight (hot) (3), Leaf fat weight (3), NADPH-generating enzyme activity (3), P…
Unique_BS	65	7	ALGA0041258	43658166	43.56-43.76	ENSSSCG00000042003, ENSSSCG00000042064, MMUT, CENPQ, GLYATL3, ENSSSCG00000001734, RHAG, CRISP2	Average backfat thickness (19), Average daily gain (18), Conductivity 45 minutes post-mortem (6), Backfat at last rib (5), Fat androstenone level (5), NADP-malate dehydrogenase activity (5), Backfat at last lumbar (4), Dressing percentage (4), Adipocyte diameter (3), Backfat at mid-back (3), Carcass length (3), Carcass weight (hot) (3), Leaf fat weight (3), NADPH-generating enzyme activity (3), P…
Unique_BS	66	7	M1GA0010269	43669059	43.57-43.77	ENSSSCG00000042003, ENSSSCG00000042064, MMUT, CENPQ, GLYATL3, ENSSSCG00000001734, RHAG, CRISP2	Average backfat thickness (19), Average daily gain (18), Conductivity 45 minutes post-mortem (6), Backfat at last rib (5), Fat androstenone level (5), NADP-malate dehydrogenase activity (5), Backfat at last lumbar (4), Dressing percentage (4), Adipocyte diameter (3), Backfat at mid-back (3), Carcass length (3), Carcass weight (hot) (3), Leaf fat weight (3), NADPH-generating enzyme activity (3), P…
Unique_BS	67	7	ASGA0034343	63522661	63.42-63.62	ENSSSCG00000047858, ENSSSCG00000043128, NKX2-8, NKX2-1	Average daily gain (5), Backfat at last rib (5), Average backfat thickness (4), Loin muscle area (4), Adipocyte diameter (3), Body weight (birth) (3), Loin weight (3), Alkaline phosphatase activity (2), backfat above muscle dorsi (2), Backfat at tenth rib (2), Carcass length (2), Ear area (2), Ear erectness (2), Ear weight (2), Ham weight (2), Loin muscle depth (2), Muscle moisture percentage (2)…
Unique_BS	68	8	MARC0084454	82620353	82.52-82.72	ZNF827	Loin muscle area (3), Palmitic acid content (3), Ear area (2), Palmitoleic acid content (2), Stearic acid content (2), Abdominal fat weight (1), Age at puberty (1), Alkaline phosphatase activity (1), Average chain length (1), Backfat at rump (1), Belly weight (1), Bilirubin level (1), Body weight (3 weeks) (1), Body weight (30 weeks) (1), Body weight (34 weeks) (1), CD4-negative CD8-positive leuk…
Unique_BS	69	8	ALGA0048720	95231162	95.13-95.33	ENSSSCG00000047919, ENSSSCG00000045436, ENSSSCG00000043290	Backfat between 3rd and 4th last ribs (5), Red blood cell count (4), Lean meat percentage (3), Ear area (2), Loin muscle area (2), Palmitic acid content (2), Palmitoleic acid content (2), Teat number (2), Abdominal fat weight (1), Age at puberty (1), Alkaline phosphatase activity (1), Average chain length (1), Backfat at last rib (1), Backfat at tenth rib (1), Backfat linear at last rib (1), Corp…
Unique_BS	70	8	MARC0045606	95253518	95.15-95.35	ENSSSCG00000047919, ENSSSCG00000045436, ENSSSCG00000043290	Backfat between 3rd and 4th last ribs (5), Red blood cell count (4), Lean meat percentage (3), Ear area (2), Loin muscle area (2), Palmitic acid content (2), Palmitoleic acid content (2), Teat number (2), Abdominal fat weight (1), Age at puberty (1), Alkaline phosphatase activity (1), Average chain length (1), Backfat at last rib (1), Backfat at tenth rib (1), Backfat linear at last rib (1), Corp…
Unique_BS	71	8	ALGA0049082	106369969	106.27-106.47	ENSSSCG00000036158	Red blood cell count (4), Litter size (2), Palmitic acid content (2), Palmitoleic acid content (2), Abdominal fat weight (1), Adipocyte diameter (1), Age at puberty (1), Arachidic acid content (1), Average backfat thickness (1), Average chain length (1), Average daily gain (1), Backfat at last rib (1), Backfat at tenth rib (1), Backfat linear at last rib (1), Belly meat content (1), Corpus luteum…
Unique_BS	72	8	ALGA0106192	124443641	124.34-124.54	UNC5C, BMPR1B	Fat area percentage in carcass (3), Litter size (3), Scrotal/inguinal hernia (3), Loin muscle area (2), Muscle moisture percentage (2), Age at puberty (1), Arachidic acid content (1), Carcass weight (hot) (1), CO2 partial pressure (1), Cooking yield (1), Lauric acid content (1), Meat color-L (1), Melanoma susceptibility (1), Monocyte number (1), Off-flavor score (1), Oxygen saturation (1), pH 24 …
Unique_BS	73	9	ASGA0042057	21128058	21.03-21.23	ENSSSCG00000043229	Average daily gain (2), Backfat at mid-back (2), Average backfat thickness (1), backfat above muscle dorsi (1), Backfat at rump (1), Belly fat area (1), Body weight (weaning) (1), Ear erectness (1), Ham weight (1), Leptin level (1), Linolenic acid content (1), Meat color a* (1), Meat color L* (1), Muscle moisture percentage (1), Myristic acid content (1), Nonfunctional nipples (1), Shear force (1…
Unique_BS	74	9	ALGA0052297	31017167	30.92-31.12	CNTN5	Average daily gain (2), Backfat at mid-back (2), Leaf fat weight (2), Average backfat thickness (1), backfat above muscle dorsi (1), Belly fat area (1), Body weight (16 days) (1), Body weight (weaning) (1), Ear erectness (1), Ham weight (1), Leptin level (1), Loin muscle area (1), Meat color a* (1), Meat color L* (1), Muscle moisture percentage (1), Nonfunctional nipples (1), Shear force (1), ten…
Unique_BS	75	9	MARC0069464	31157455	31.06-31.26	CNTN5	Average daily gain (2), Backfat at mid-back (2), Leaf fat weight (2), Average backfat thickness (1), backfat above muscle dorsi (1), Belly fat area (1), Body weight (16 days) (1), Body weight (weaning) (1), Ear erectness (1), Ham weight (1), Leptin level (1), Loin muscle area (1), Meat color a* (1), Meat color L* (1), Muscle moisture percentage (1), Nonfunctional nipples (1), Shear force (1), ten…
Unique_BS	76	9	ASGA0042446	31288970	31.19-31.39	CNTN5	Average daily gain (2), Backfat at mid-back (2), Leaf fat weight (2), Average backfat thickness (1), backfat above muscle dorsi (1), Belly fat area (1), Body weight (16 days) (1), Body weight (weaning) (1), Ear erectness (1), Ham weight (1), Leptin level (1), Loin muscle area (1), Meat color a* (1), Meat color L* (1), Muscle moisture percentage (1), Nonfunctional nipples (1), Shear force (1), ten…
Unique_BS	77	9	DRGA0009289	31398687	31.3-31.5	CNTN5	Average daily gain (2), Backfat at mid-back (2), Leaf fat weight (2), Average backfat thickness (1), backfat above muscle dorsi (1), Belly fat area (1), Body weight (16 days) (1), Body weight (weaning) (1), Ear erectness (1), Ham weight (1), Leptin level (1), Loin muscle area (1), Meat color a* (1), Meat color L* (1), Muscle moisture percentage (1), Nonfunctional nipples (1), Shear force (1), ten…
Unique_BS	78	9	ALGA0052307	31434163	31.33-31.53	CNTN5	Average daily gain (2), Backfat at mid-back (2), Leaf fat weight (2), Average backfat thickness (1), backfat above muscle dorsi (1), Belly fat area (1), Body weight (16 days) (1), Body weight (weaning) (1), Ear erectness (1), Ham weight (1), Leptin level (1), Loin muscle area (1), Meat color a* (1), Meat color L* (1), Muscle moisture percentage (1), Nonfunctional nipples (1), Shear force (1), ten…
Unique_BS	79	9	MARC0075559	31701292	31.6-31.8	ARHGAP42	Average daily gain (2), Backfat at mid-back (2), Leaf fat weight (2), Anal atresia (1), Average backfat thickness (1), backfat above muscle dorsi (1), Belly fat area (1), Body weight (16 days) (1), Body weight (weaning) (1), Ear erectness (1), Ham weight (1), Leptin level (1), Loin muscle area (1), Meat color a* (1), Meat color L* (1), Muscle moisture percentage (1), Nonfunctional nipples (1), Sh…
Unique_BS	80	9	ASGA0042459	31716618	31.62-31.82	ARHGAP42	Average daily gain (2), Backfat at mid-back (2), Leaf fat weight (2), Anal atresia (1), Average backfat thickness (1), backfat above muscle dorsi (1), Belly fat area (1), Body weight (16 days) (1), Body weight (weaning) (1), Ear erectness (1), Ham weight (1), Leptin level (1), Loin muscle area (1), Meat color a* (1), Meat color L* (1), Muscle moisture percentage (1), Nonfunctional nipples (1), Sh…
Unique_BS	81	9	M1GA0013009	47675794	47.58-47.78	ENSSSCG00000041436, ENSSSCG00000043534, ARHGEF12, GRIK4	Backfat at mid-back (2), Leaf fat weight (2), androstenone laboratory (1), Average backfat thickness (1), Average daily gain (1), backfat above muscle dorsi (1), CSFV antibody level (1), Ear erectness (1), Liver weight (1), Meat color a* (1), Meat color L* (1), Melanoma susceptibility (1), Muscle fat content (1), Muscle moisture percentage (1), Nonfunctional nipples (1), Palmitoleic acid content …
Unique_BS	82	9	INRA0031791	47798392	47.7-47.9	GRIK4	Backfat at mid-back (2), Leaf fat weight (2), androstenone laboratory (1), Average backfat thickness (1), Average daily gain (1), backfat above muscle dorsi (1), CSFV antibody level (1), Ear erectness (1), Liver weight (1), Meat color a* (1), Meat color L* (1), Melanoma susceptibility (1), Muscle fat content (1), Muscle moisture percentage (1), Nonfunctional nipples (1), Palmitoleic acid content …
Unique_BS	83	9	ASGA0044846	128248732	128.15-128.35	PLA2G4A	Coping behavior (3), Mean corpuscular hemoglobin concentration (2), Mean corpuscular hemoglobin content (2), Arachidic acid content (1), Average backfat thickness (1), backfat above muscle dorsi (1), Backfat at first rib (1), body weight (10 weeks) (1), Capric acid content (1), Carcass length (1), Carcass weight (hot) (1), Creatine kinase level (1), Diameter of type IIa muscle fibers (1), Fat and…
Unique_BS	84	9	ASGA0044853	128331592	128.23-128.43	KCNK2	Coping behavior (3), Mean corpuscular hemoglobin concentration (2), Mean corpuscular hemoglobin content (2), Arachidic acid content (1), Average backfat thickness (1), backfat above muscle dorsi (1), Backfat at first rib (1), body weight (10 weeks) (1), Capric acid content (1), Carcass length (1), Carcass weight (hot) (1), Creatine kinase level (1), Diameter of type IIa muscle fibers (1), Fat and…
Unique_BS	85	9	MARC0070295	128431815	128.33-128.53	KCNK2	Coping behavior (7), Feed efficiency (4), Mean corpuscular hemoglobin concentration (2), Mean corpuscular hemoglobin content (2), Arachidic acid content (1), Average backfat thickness (1), backfat above muscle dorsi (1), Backfat at first rib (1), body weight (10 weeks) (1), Capric acid content (1), Carcass length (1), Carcass weight (hot) (1), Creatine kinase level (1), Diameter of type IIa muscl…
Unique_BS	86	9	CASI0006830	129225630	129.13-129.33	U6, PTPN14, ENSSSCG00000050019, SMYD2	Mean corpuscular hemoglobin concentration (2), Mean corpuscular hemoglobin content (2), Arachidic acid content (1), Average backfat thickness (1), backfat above muscle dorsi (1), Backfat at first rib (1), body weight (10 weeks) (1), Capric acid content (1), Carcass length (1), Carcass weight (hot) (1), Creatine kinase level (1), Diameter of type IIa muscle fibers (1), Gestation length (1), Hemogl…
Unique_BS	87	10	ALGA0056456	3293112	3.19-3.39	BRINP3	Average daily gain (2), Percentage type I fibers (2), Body weight (slaughter) (1), Carcass weight (cold) (1), Change in interferon-gamma level (1), Days to 100 kg (1), Fat androstenone level (1), Ham weight (1), Head weight (1), Hemolytic complement activity (alternative pathway) (1), Interleukin-10 level (1), Loin and neck meat weight (1), Marbling (1), Meat color a* (1), Meat color b* (1), Numb…
Unique_BS	88	11	ALGA0060956	13749336	13.65-13.85	ENSSSCG00000047667, ENSSSCG00000044780, ENSSSCG00000046274, ENSSSCG00000048951, UFM1	Percentage type IIb fibers (3), Hemolytic complement activity (alternative pathway) (2), Loin muscle area (2), Loin muscle depth (2), Percentage type IIa fibers (2), Toll-like receptor 9 level (2), Backfat at last rib (1), Backfat at tenth rib (1), Backfat thickness between 3rd and 4th rib (1), Backfat weight (1), Belly weight (1), Carcass length (1), Change in interferon-gamma level (1), Conduct…
Unique_BS	89	11	DRGA0010889	13868432	13.77-13.97	UFM1, FREM2	Percentage type IIb fibers (3), Hemolytic complement activity (alternative pathway) (2), Loin muscle area (2), Loin muscle depth (2), Percentage type IIa fibers (2), Toll-like receptor 9 level (2), Backfat at last rib (1), Backfat at tenth rib (1), Backfat thickness between 3rd and 4th rib (1), Backfat weight (1), Belly weight (1), Carcass length (1), Change in interferon-gamma level (1), Conduct…
Unique_BS	90	11	ALGA0060957	13876237	13.78-13.98	UFM1, FREM2	Percentage type IIb fibers (3), Hemolytic complement activity (alternative pathway) (2), Loin muscle area (2), Loin muscle depth (2), Percentage type IIa fibers (2), Toll-like receptor 9 level (2), Backfat at last rib (1), Backfat at tenth rib (1), Backfat thickness between 3rd and 4th rib (1), Backfat weight (1), Belly weight (1), Carcass length (1), Change in interferon-gamma level (1), Conduct…
Unique_BS	91	13	MARC0088190	4548151	4.45-4.65	TBC1D5, ENSSSCG00000049233, ENSSSCG00000049368	Salmonella count in spleen (3), Average backfat thickness (2), Average daily gain (2), Backfat at tenth rib (2), Actinobacillus pleuropneumoniae susceptibility (1), Body temperature (1), Corpus luteum number (1), Ear weight (1), LDL cholesterol (1), Lean meat percentage (1), Meat color-b (1), Myofibril fragmentation index (1), Nonfunctional nipples (1), PH for Longissmus dorsi (1), Salmonella cou…
Unique_BS	92	13	INRA0039425	4577294	4.48-4.68	TBC1D5, ENSSSCG00000049233, ENSSSCG00000049368	Salmonella count in spleen (3), Average backfat thickness (2), Average daily gain (2), Backfat at tenth rib (2), Actinobacillus pleuropneumoniae susceptibility (1), Body temperature (1), Corpus luteum number (1), Ear weight (1), LDL cholesterol (1), Lean meat percentage (1), Meat color-b (1), Myofibril fragmentation index (1), Nonfunctional nipples (1), PH for Longissmus dorsi (1), Salmonella cou…
Unique_BS	93	13	ASGA0055719	4592633	4.49-4.69	TBC1D5, ENSSSCG00000049233, ENSSSCG00000049368	Salmonella count in spleen (3), Average backfat thickness (2), Average daily gain (2), Backfat at tenth rib (2), Actinobacillus pleuropneumoniae susceptibility (1), Body temperature (1), Corpus luteum number (1), Ear weight (1), LDL cholesterol (1), Lean meat percentage (1), Meat color-b (1), Myofibril fragmentation index (1), Nonfunctional nipples (1), PH for Longissmus dorsi (1), Salmonella cou…
Unique_BS	94	13	ASGA0055725	4650280	4.55-4.75	TBC1D5, ENSSSCG00000049368	Salmonella count in spleen (3), Average backfat thickness (2), Average daily gain (2), Backfat at tenth rib (2), Actinobacillus pleuropneumoniae susceptibility (1), Body temperature (1), Corpus luteum number (1), Ear weight (1), LDL cholesterol (1), Lean meat percentage (1), Meat color-b (1), Myofibril fragmentation index (1), Nonfunctional nipples (1), PH for Longissmus dorsi (1), Salmonella cou…
Unique_BS	95	13	INRA0040909	118682540	118.58-118.78	U6, TTC14, CCDC39, ENSSSCG00000041320	Backfat at last rib (3), Meat color a* (3), Adipocyte diameter (2), Carcass length (2), External fat on ham (2), Hematocrit (2), Hemoglobin (2), Mean corpuscular hemoglobin content (2), PH for Longissmus dorsi (2), 3 hr-9 hr pH decline (1), Actinobacillus pleuropneumoniae susceptibility (1), Arachidic acid content (1), Average daily gain (1), backfat at P2 position (1), Backfat between 3rd and 4t…
Unique_BS	96	13	MARC0008872	136268964	136.17-136.37	ENSSSCG00000048298, ENSSSCG00000046014, ENSSSCG00000046598, ENSSSCG00000047961	Meat color a* (3), Adipocyte diameter (2), Average daily gain (2), Backfat at last rib (2), External fat on ham (2), Hematocrit (2), Hemoglobin (2), Mean corpuscular hemoglobin content (2), Actinobacillus pleuropneumoniae susceptibility (1), Arachidic acid content (1), Body weight (5 weeks) (1), Body weight (slaughter) (1), Capric acid content (1), Cholesterol level (1), Corpus luteum number (1),…
Unique_BS	97	13	ALGA0118699	181997721	181.9-182.1	ENSSSCG00000043148, ENSSSCG00000044161, ENSSSCG00000050489, ENSSSCG00000048248	Body weight (5 weeks) (2), Actinobacillus pleuropneumoniae susceptibility (1), Arachidic acid content (1), Average daily gain (1), Calcium level (1), Cholesterol level (1), Cooking loss (1), Cortisol level (1), Intramuscular fat content (1), Mean corpuscular hemoglobin content (1), Mean corpuscular volume (1), Melanoma susceptibility (1), Red blood cell count (1), Shoulder external fat weight (1)…
Unique_BS	98	13	ASGA0059528	182109345	182.01-182.21	ENSSSCG00000041266, ENSSSCG00000048248, ENSSSCG00000032702, ENSSSCG00000021535, BTG3	Body weight (5 weeks) (2), Actinobacillus pleuropneumoniae susceptibility (1), Arachidic acid content (1), Average daily gain (1), Calcium level (1), Cholesterol level (1), Cortisol level (1), Mean corpuscular hemoglobin content (1), Mean corpuscular volume (1), Melanoma susceptibility (1), Red blood cell count (1), Shoulder external fat weight (1), subjective abnormal odor (1), subjective pork o…
Unique_BS	99	14	ASGA0061207	10180006	10.08-10.28	ENSSSCG00000051172, ENSSSCG00000044680, ENSSSCG00000044047, ENSSSCG00000041442, PPP2R2A	Percentage type I fibers (2), androstenone sensory panel (1), Arachidonic acid content (1), Average backfat thickness (1), backfat above muscle dorsi (1), Backfat at last rib (1), body mass index (1), Body weight (3 weeks) (1), Body weight (1), C3c concentration (1), CD4-negative CD8-positive leukocyte percentage (1), Cryptorchidism (1), Daily feed intake (1), Eicosenoic acid to eicosanoic acid r…
Unique_BS	100	14	ALGA0079432	86548955	86.45-86.65	GRID1	Aspartate aminotransferase activity (14), Loin muscle area (4), Oleic acid content (3), Shear force at first peak (3), Shear force (3), Estimated carcass lean content (2), Melting point (2), pH 24 hr post-mortem (loin) (2), Stearic acid content (2), androstenone sensory panel (1), Arachidonic acid content (1), Backfat at last rib (1), Body weight (birth) (1), Capric acid content (1), Carcass weig…
Unique_BS	101	14	ALGA0080256	98712454	98.61-98.81	PRKG1	Loin muscle area (3), Shear force at first peak (3), Shear force (3), Estimated carcass lean content (2), Meat color L* (2), pH 24 hr post-mortem (loin) (2), Arachidonic acid content (1), Backfat at last rib (1), Body weight (birth) (1), Capric acid content (1), Carcass weight (cold) (1), Drip loss (1), Fat-cuts percentage (1), Fat protein content (1), Feed conversion ratio (1), Lactate level (1)…
Unique_BS	102	14	ASGA0065536	98882885	98.78-98.98	ENSSSCG00000042845, PRKG1, A1CF	Loin muscle area (3), Shear force at first peak (3), Shear force (3), Estimated carcass lean content (2), Meat color L* (2), pH 24 hr post-mortem (loin) (2), Arachidonic acid content (1), Backfat at last rib (1), Body weight (birth) (1), Capric acid content (1), Carcass weight (cold) (1), Drip loss (1), Fat-cuts percentage (1), Fat protein content (1), Lactate level (1), Light butt ham weight (1)…
Unique_BS	103	14	MARC0069003	98901034	98.8-99	ENSSSCG00000044575, ENSSSCG00000042845, A1CF	Loin muscle area (3), Shear force at first peak (3), Shear force (3), Estimated carcass lean content (2), Meat color L* (2), pH 24 hr post-mortem (loin) (2), Arachidonic acid content (1), Backfat at last rib (1), Body weight (birth) (1), Capric acid content (1), Carcass weight (cold) (1), Drip loss (1), Fat-cuts percentage (1), Fat protein content (1), Lactate level (1), Light butt ham weight (1)…
Unique_BS	104	14	INRA0046305	102399837	102.3-102.5	ENSSSCG00000050653, HTR7	Loin muscle area (3), Shear force at first peak (3), Shear force (3), Estimated carcass lean content (2), Meat color L* (2), pH 24 hr post-mortem (loin) (2), Arachidonic acid content (1), Backfat at last rib (1), Body weight (birth) (1), Capric acid content (1), Carcass weight (cold) (1), Drip loss (1), Fat-cuts percentage (1), Lactate level (1), Light butt ham weight (1), Loin muscle depth (1), …
Unique_BS	105	14	ASGA0067514	133868166	133.77-133.97	ENSSSCG00000048831, ENSSSCG00000010734, NKX1-2, LHPP	Loin muscle area (3), Shear force at first peak (3), Belly weight (2), Estimated carcass lean content (2), Shear force (2), androstenone sensory panel (1), Arachidonic acid content (1), Body weight (birth) (1), Capric acid content (1), Diameter of type IIa muscle fibers (1), Diameter of type IIb muscle fibers (1), Fat-cuts percentage (1), Lactate level (1), Loin muscle depth (1), Loin weight (1),…
Unique_BS	106	15	ASGA0069398	37578035	37.48-37.68	MCPH1, ANGPT2	Loin muscle area (2), Average backfat thickness (1), Backfat at tenth rib (1), C3c concentration (1), Corpus luteum number (1), Hind feet conformation (1), Hind leg conformation (1), Intestinal fat weight (1), Juiciness score (1), Palmitic acid content (1), Percentage type I fibers (1), Saturated fatty acid content (1), Shear force (1)
Unique_BS	107	15	H3GA0055923	135749785	135.65-135.85	AGAP1	Loin muscle area (2), Calcium level (1), Corpus luteum number (1), Creatinine level (1), Gadoleic acid content (1), Gestation length (1), Meat color b* (1), Monounsaturated fatty acid content (1), Phosphate level (1), Shear force (1), Teat number (1)
Unique_BS	108	16	ALGA0090686	48269199	48.17-48.37	--	Average backfat thickness (2), Average daily gain (2), C3c concentration (2), Cooking loss (2), pH 24 hr post-mortem (loin) (2), Teat number (2), Actinobacillus pleuropneumoniae susceptibility (1), Arachidic acid to stearic acid ratio (1), backfat above muscle dorsi (1), Backfat at last rib (1), Backfat at tenth rib (1), body weight (19 weeks) (1), body weight (22 weeks) (1), Body weight (birth) …
Unique_BS	109	16	MARC0031890	73446265	73.35-73.55	ENSSSCG00000050999	Average backfat thickness (2), Average daily gain (2), C3c concentration (2), pH 24 hr post-mortem (loin) (2), 45 min-24 h pH decline (1), backfat above muscle dorsi (1), Backfat at last rib (1), Backfat at tenth rib (1), body weight (19 weeks) (1), body weight (22 weeks) (1), Body weight (birth) (1), Change in Mycoplasma hyopneumoniae antibody titer (1), Conductivity 24 hours post-mortem (1), Co…
Unique_DNXE	1	1	DRGA0000658	39801235	39.7-39.9	CLVS2, SMPDL3A, FABP7	Drip loss (19), Shoulder subcutaneous fat thickness (3), Average daily gain (2), Backfat at last rib (2), Loin muscle area (2), Melanoma susceptibility (2), Average backfat thickness (1), backfat above muscle dorsi (1), Belly meat content (1), Body weight (birth) (1), Estimated carcass lean content (1), Fat to meat ratio (1), Glucose level (1), Ham weight (1), Leaf fat weight (1), Loin fat percen…
Unique_DNXE	2	1	H3GA0002791	132591966	132.49-132.69	--	Drip loss (9), Average daily gain (5), Backfat at last rib (4), Loin muscle area (4), Average backfat thickness (3), Shoulder subcutaneous fat thickness (3), Teat number (3), backfat above muscle dorsi (2), Backfat at rump (2), Backfat at tenth rib (2), Backfat weight (2), Body weight (weaning) (2), Ear area (2), Ear erectness (2), Ear weight (2), External fat on ham (2), Fat to meat ratio (2), F…
Unique_DNXE	3	1	ALGA0007933	217427262	217.33-217.53	ENSSSCG00000043234, SPATA6L, SLC1A1	Drip loss (11), Average daily gain (10), Teat number (5), Average backfat thickness (4), Backfat weight (4), Carcass length (3), Fat-cuts percentage (3), Ham weight (3), Loin muscle area (3), Shoulder subcutaneous fat thickness (3), Adipocyte diameter (2), Alkaline phosphatase activity (2), Backfat at last rib (2), Body weight (weaning) (2), Fat percentage in carcass (2), Lean meat percentage (2)…
Unique_DNXE	4	1	MARC0093617	217587921	217.49-217.69	ENSSSCG00000042244, ENSSSCG00000043234, GLIS3	Average daily gain (10), Drip loss (10), Teat number (5), Average backfat thickness (4), Backfat weight (4), Carcass length (3), Fat-cuts percentage (3), Ham weight (3), Loin muscle area (3), Shoulder subcutaneous fat thickness (3), Vertebra number (3), Adipocyte diameter (2), Alkaline phosphatase activity (2), Backfat at last rib (2), Body weight (weaning) (2), Fat percentage in carcass (2), Lea…
Unique_DNXE	5	1	ALGA0007959	217954117	217.85-218.05	GLIS3	Average daily gain (10), Drip loss (10), Teat number (5), Backfat weight (4), Average backfat thickness (3), Carcass length (3), Fat-cuts percentage (3), Ham weight (3), Loin muscle area (3), Shoulder subcutaneous fat thickness (3), Vertebra number (3), Adipocyte diameter (2), Alkaline phosphatase activity (2), Backfat at last rib (2), Body weight (weaning) (2), Fat percentage in carcass (2), Lea…
Unique_DNXE	6	2	ASGA0009510	19062193	18.96-19.16	API5	Average backfat thickness (13), Backfat at last rib (5), Loin muscle area (5), C3c concentration (3), Estimated carcass lean content (3), Ham weight (3), Hemolytic complement activity (alternative pathway) (3), Lean meat percentage (3), Loin and neck meat weight (3), Abdominal fat weight (2), Actinobacillus pleuropneumoniae susceptibility (2), Average daily gain (2), Backfat at first rib (2), Bac…
Unique_DNXE	7	2	ALGA0112320	19138048	19.04-19.24	--	Average backfat thickness (13), Backfat at last rib (5), Loin muscle area (5), C3c concentration (3), Estimated carcass lean content (3), Ham weight (3), Hemolytic complement activity (alternative pathway) (3), Lean meat percentage (3), Loin and neck meat weight (3), Abdominal fat weight (2), Actinobacillus pleuropneumoniae susceptibility (2), Average daily gain (2), Backfat at first rib (2), Bac…
Unique_DNXE	8	2	H3GA0006253	19238785	19.14-19.34	--	Average backfat thickness (13), Backfat at last rib (5), Loin muscle area (5), C3c concentration (3), Estimated carcass lean content (3), Ham weight (3), Hemolytic complement activity (alternative pathway) (3), Lean meat percentage (3), Loin and neck meat weight (3), Abdominal fat weight (2), Actinobacillus pleuropneumoniae susceptibility (2), Average daily gain (2), Backfat at first rib (2), Bac…
Unique_DNXE	9	2	ASGA0086572	112464450	112.36-112.56	ENSSSCG00000044646, EFNA5	Actinobacillus pleuropneumoniae susceptibility (9), C3c concentration (4), Ham weight (3), Shear force (3), Backfat at mid-back (2), Cooking loss (2), Estimated carcass lean content (2), Meat color b* (2), Percentage type IIb fibers (2), Shoulder subcutaneous fat thickness (2), Abdominal fat weight (1), Arachidic acid content (1), Arachidonic acid content (1), Average daily gain (1), Backfat at l…
Unique_DNXE	10	2	ASGA0011224	112466949	112.37-112.57	ENSSSCG00000044646, EFNA5	Actinobacillus pleuropneumoniae susceptibility (9), C3c concentration (4), Ham weight (3), Shear force (3), Backfat at mid-back (2), Cooking loss (2), Estimated carcass lean content (2), Meat color b* (2), Percentage type IIb fibers (2), Shoulder subcutaneous fat thickness (2), Abdominal fat weight (1), Arachidic acid content (1), Arachidonic acid content (1), Average daily gain (1), Backfat at l…
Unique_DNXE	11	2	ASGA0011226	112482102	112.38-112.58	ENSSSCG00000044646, EFNA5	Actinobacillus pleuropneumoniae susceptibility (9), C3c concentration (4), Ham weight (3), Shear force (3), Backfat at mid-back (2), Cooking loss (2), Estimated carcass lean content (2), Meat color b* (2), Percentage type IIb fibers (2), Shoulder subcutaneous fat thickness (2), Abdominal fat weight (1), Arachidic acid content (1), Arachidonic acid content (1), Average daily gain (1), Backfat at l…
Unique_DNXE	12	2	H3GA0007338	112484544	112.38-112.58	ENSSSCG00000044646, EFNA5	Actinobacillus pleuropneumoniae susceptibility (9), C3c concentration (4), Ham weight (3), Shear force (3), Backfat at mid-back (2), Cooking loss (2), Estimated carcass lean content (2), Meat color b* (2), Percentage type IIb fibers (2), Shoulder subcutaneous fat thickness (2), Abdominal fat weight (1), Arachidic acid content (1), Arachidonic acid content (1), Average daily gain (1), Backfat at l…
Unique_DNXE	13	2	ALGA0015023	112522997	112.42-112.62	ENSSSCG00000044646, EFNA5	Actinobacillus pleuropneumoniae susceptibility (9), C3c concentration (4), Ham weight (3), Shear force (3), Backfat at mid-back (2), Cooking loss (2), Estimated carcass lean content (2), Meat color b* (2), Percentage type IIb fibers (2), Shoulder subcutaneous fat thickness (2), Abdominal fat weight (1), Arachidic acid content (1), Arachidonic acid content (1), Average daily gain (1), Backfat at l…
Unique_DNXE	14	2	ASGA0011229	112554182	112.45-112.65	ENSSSCG00000044646, EFNA5	Actinobacillus pleuropneumoniae susceptibility (9), C3c concentration (4), Ham weight (3), Shear force (3), Backfat at mid-back (2), Cooking loss (2), Estimated carcass lean content (2), Meat color b* (2), Percentage type IIb fibers (2), Shoulder subcutaneous fat thickness (2), Abdominal fat weight (1), Arachidic acid content (1), Arachidonic acid content (1), Average daily gain (1), Backfat at l…
Unique_DNXE	15	3	MARC0098230	63516239	63.42-63.62	ENSSSCG00000008250, LRRTM1	Average daily gain (5), CD3-negative CD8-negative leukocyte percentage (4), CD8-negative leukocyte percentage (4), CD8-positive leukocyte percentage (4), Carcass length (2), Carcass weight (hot) (2), Fat androstenone level (2), Loin muscle area (2), Nonfunctional nipples (2), pH 45 minutes post mortem (2), Base excess (1), Blood pH (1), body weight (17 weeks) (1), Body weight (34 weeks) (1), Body…
Unique_DNXE	16	3	MARC0098231	63516294	63.42-63.62	ENSSSCG00000008250, LRRTM1	Average daily gain (5), CD3-negative CD8-negative leukocyte percentage (4), CD8-negative leukocyte percentage (4), CD8-positive leukocyte percentage (4), Carcass length (2), Carcass weight (hot) (2), Fat androstenone level (2), Loin muscle area (2), Nonfunctional nipples (2), pH 45 minutes post mortem (2), Base excess (1), Blood pH (1), body weight (17 weeks) (1), Body weight (34 weeks) (1), Body…
Unique_DNXE	17	3	ALGA0020573	104033050	103.93-104.13	ENSSSCG00000046888	Teat number (4), Coping behavior (2), Average backfat thickness (1), Backfat at mid-back (1), Base excess (1), Body weight (end of test) (1), Bone mineral density (1), Cooking loss (1), Creatinine level (1), Dressing percentage (1), Fat protein content (1), Ham fat thickness (1), Hind leg conformation (1), Intestinal fat weight (1), Linolenic acid content (1), Loin muscle area (1), Meat color b* …
Unique_DNXE	18	3	MARC0087294	104979920	104.88-105.08	--	Teat number (4), Average backfat thickness (1), Backfat at mid-back (1), Base excess (1), Body weight (end of test) (1), Bone mineral density (1), Cooking loss (1), Coping behavior (1), Creatinine level (1), Dressing percentage (1), Fat protein content (1), Ham fat thickness (1), Hind leg conformation (1), Intestinal fat weight (1), Linolenic acid content (1), Loin muscle area (1), Loin muscle de…
Unique_DNXE	19	3	ALGA0020596	105015362	104.92-105.12	--	Teat number (4), Average backfat thickness (1), Backfat at mid-back (1), Base excess (1), Body weight (end of test) (1), Bone mineral density (1), Cooking loss (1), Coping behavior (1), Creatinine level (1), Dressing percentage (1), Fat protein content (1), Ham fat thickness (1), Hind leg conformation (1), Intestinal fat weight (1), LDL cholesterol (1), Linolenic acid content (1), Loin muscle are…
Unique_DNXE	20	3	ALGA0020597	105033562	104.93-105.13	--	Teat number (4), Average backfat thickness (1), Backfat at mid-back (1), Base excess (1), Body weight (end of test) (1), Bone mineral density (1), Cooking loss (1), Coping behavior (1), Creatinine level (1), Dressing percentage (1), Fat protein content (1), Ham fat thickness (1), Hind leg conformation (1), Intestinal fat weight (1), LDL cholesterol (1), Linolenic acid content (1), Loin muscle are…
Unique_DNXE	21	4	ALGA0120240	1957656	1.86-2.06	ENSSSCG00000032079, ENSSSCG00000051425, ENSSSCG00000042284, ENSSSCG00000046343	Average daily gain (4), Average backfat thickness (2), Enterotoxigenic E. coli susceptibility (2), Loin muscle area (2), Backfat at last lumbar (1), Backfat at last rib (1), backfat at P2 position (1), Body weight (slaughter) (1), Carcass weight (hot) (1), Ham meat weight (1), Heart weight (1), Linoleic acid content (1), Loin eye area linear (1), Loin muscle depth (1), Shoulder meat weight (1), T…
Unique_DNXE	22	4	ASGA0017011	2105831	2.01-2.21	ENSSSCG00000032079, ENSSSCG00000042284, ENSSSCG00000046343, ENSSSCG00000043193	Average daily gain (4), Average backfat thickness (2), Enterotoxigenic E. coli susceptibility (2), Loin muscle area (2), Backfat at last lumbar (1), Backfat at last rib (1), backfat at P2 position (1), Body weight (slaughter) (1), Carcass weight (hot) (1), Ham meat weight (1), Heart weight (1), Linoleic acid content (1), Loin eye area linear (1), Loin muscle depth (1), Shoulder meat weight (1), T…
Unique_DNXE	23	4	MARC0023741	2326320	2.23-2.43	ENSSSCG00000041622, ENSSSCG00000048659, ENSSSCG00000044629, MROH5, PTP4A3, GPR20	Average daily gain (4), Average backfat thickness (2), Loin muscle area (2), Sperm abnormality rate (2), Backfat at last lumbar (1), Backfat at last rib (1), backfat at P2 position (1), Body weight (slaughter) (1), Carcass weight (hot) (1), Enterotoxigenic E. coli susceptibility (1), Ham meat weight (1), Heart weight (1), Linoleic acid content (1), Loin eye area linear (1), Loin muscle depth (1),…
Unique_DNXE	24	4	H3GA0012701	49047386	48.95-49.15	--	Average daily gain (11), Carcass length (9), Average backfat thickness (7), Backfat at last rib (5), Shoulder subcutaneous fat thickness (4), Body weight (slaughter) (3), Fat androstenone level (3), Loin muscle area (3), Shoulder weight (3), Teat number (3), Adipocyte diameter (2), Backfat at mid-back (2), Body weight (birth) (2), Body weight (2), Cervical vertebra length (2), Ham weight (2), Ole…
Unique_DNXE	25	4	SIRI0001399	49177096	49.08-49.28	--	Average daily gain (11), Carcass length (9), Average backfat thickness (7), Backfat at last rib (5), Shoulder subcutaneous fat thickness (4), Body weight (slaughter) (3), Fat androstenone level (3), Loin muscle area (3), Shoulder weight (3), Teat number (3), Adipocyte diameter (2), Backfat at mid-back (2), Body weight (birth) (2), Body weight (2), Cervical vertebra length (2), Ham weight (2), Ole…
Unique_DNXE	26	4	ASGA0020293	74693408	74.59-74.79	ENSSSCG00000041775, FAM110B	Average daily gain (22), Head weight (9), Average backfat thickness (8), Carcass length (6), Backfat at last rib (5), Ham weight (5), Loin muscle area (5), Lean meat percentage (4), Tongue weight (4), Backfat at mid-back (3), Backfat weight (3), Body weight (birth) (3), Fat-cuts percentage (3), Fat androstenone level (3), Linoleic acid content (3), Small intestine length (3), Abdominal fat weight…
Unique_DNXE	27	4	H3GA0013036	74714319	74.61-74.81	FAM110B	Average daily gain (22), Head weight (10), Average backfat thickness (8), Carcass length (6), Backfat at last rib (5), Ham weight (5), Loin muscle area (5), Lean meat percentage (4), Tongue weight (4), Backfat at first rib (3), Backfat at mid-back (3), Backfat weight (3), Body weight (birth) (3), Fat-cuts percentage (3), Fat androstenone level (3), Linoleic acid content (3), Small intestine lengt…
Unique_DNXE	28	4	M1GA0005966	74751259	74.65-74.85	FAM110B	Average daily gain (22), Head weight (9), Average backfat thickness (8), Carcass length (6), Ham weight (5), Loin muscle area (5), Backfat at last rib (4), Lean meat percentage (4), Backfat at first rib (3), Backfat at mid-back (3), Backfat weight (3), Body weight (birth) (3), Fat-cuts percentage (3), Fat androstenone level (3), Linoleic acid content (3), Small intestine length (3), Tongue weight…
Unique_DNXE	29	4	H3GA0013054	74825094	74.73-74.93	FAM110B	Average daily gain (23), Average backfat thickness (8), Head weight (8), Carcass length (6), Ham weight (5), Loin muscle area (5), Backfat at last rib (4), Backfat at first rib (3), Backfat at mid-back (3), Backfat weight (3), Body weight (birth) (3), Fat-cuts percentage (3), Fat androstenone level (3), Linoleic acid content (3), Small intestine length (3), Tongue weight (3), Abdominal fat weight…
Unique_DNXE	30	4	INRA0015733	95033517	94.93-95.13	KCNN3, ENSSSCG00000033749	Average daily gain (10), Hemolytic complement activity (classical pathway) (6), Average backfat thickness (4), Intramuscular fat content (3), Body weight (end of test) (2), Diameter of type IIb muscle fibers (2), Drip loss (2), Linoleic acid content (2), Loin muscle area (2), Oleic acid content (2), Adipocyte diameter (1), Backfat at mid-back (1), body weight (17 weeks) (1), Body weight (3 weeks)…
Unique_DNXE	31	5	ASGA0090656	19822293	19.72-19.92	ENSSSCG00000049332, ENSSSCG00000047339, ENSSSCG00000000295, ENSSSCG00000000297, ENSSSCG00000000298, ENSSSCG00000000299	backfat above muscle dorsi (2), Meat color L* (2), Activity during lying (1), Backfat at mid-back (1), Backfat at tenth rib (1), CD4-positive CD8-positive leukocyte percentage (1), CD4-positive/CD8-positive leukocyte ratio (1), Creatinine level (1), Drip loss (1), Feed intake (1), Hemolytic complement activity (alternative pathway) (1), Loin muscle area (1), Lumbar vertebra number (1), Platelet c…
Unique_DNXE	32	5	MARC0090836	19837397	19.74-19.94	ENSSSCG00000049332, ENSSSCG00000047339, ENSSSCG00000000297, ENSSSCG00000000298, ENSSSCG00000000299	backfat above muscle dorsi (2), Meat color L* (2), Activity during lying (1), Backfat at mid-back (1), Backfat at tenth rib (1), CD4-positive CD8-positive leukocyte percentage (1), CD4-positive/CD8-positive leukocyte ratio (1), Creatinine level (1), Drip loss (1), Feed intake (1), Hemolytic complement activity (alternative pathway) (1), Loin muscle area (1), Lumbar vertebra number (1), Platelet c…
Unique_DNXE	33	5	ASGA0092424	93003178	92.9-93.1	ATP2B1, ENSSSCG00000042626	Average backfat thickness (3), Backfat at last lumbar (3), Backfat at last rib (3), pH 24 hr post-mortem (loin) (2), Shoulder subcutaneous fat thickness (2), Activity during lying (1), Arachidic acid content (1), Average daily gain (1), backfat above muscle dorsi (1), Backfat at mid-back (1), Carcass length (1), Carcass weight (hot) (1), Cholesterol level (1), Cooking loss (1), Creatinine level (…
Unique_DNXE	34	5	H3GA0017143	93097188	93-93.2	ATP2B1, POC1B, ENSSSCG00000043102, ENSSSCG00000042626	Average backfat thickness (3), Backfat at last lumbar (3), Backfat at last rib (3), pH 24 hr post-mortem (loin) (2), Shoulder subcutaneous fat thickness (2), Activity during lying (1), Arachidic acid content (1), Average daily gain (1), backfat above muscle dorsi (1), Backfat at mid-back (1), Carcass length (1), Carcass weight (hot) (1), Cholesterol level (1), Cooking loss (1), Creatinine level (…
Unique_DNXE	35	5	ALGA0118966	93203406	93.1-93.3	ENSSSCG00000041180, POC1B, ENSSSCG00000043102, DUSP6, ENSSSCG00000042935	Average backfat thickness (3), Backfat at last lumbar (3), Backfat at last rib (3), pH 24 hr post-mortem (loin) (2), Shoulder subcutaneous fat thickness (2), Activity during lying (1), Arachidic acid content (1), Average daily gain (1), backfat above muscle dorsi (1), Backfat at mid-back (1), Carcass length (1), Carcass weight (hot) (1), Cholesterol level (1), Cooking loss (1), Creatinine level (…
Unique_DNXE	36	6	H3GA0017433	5567530	5.47-5.67	CDH13	Nonfunctional nipples (2), Fat skatole level (1), Intramuscular fat content (1), Lean meat percentage (1), Vertebra number (1)
Unique_DNXE	37	6	ALGA0034400	5577839	5.48-5.68	CDH13	Nonfunctional nipples (2), Body length (1), Fat skatole level (1), Intramuscular fat content (1), Lean meat percentage (1), Vertebra number (1)
Unique_DNXE	38	6	ALGA0034385	5624119	5.52-5.72	CDH13	Nonfunctional nipples (2), Body length (1), Fat skatole level (1), Intramuscular fat content (1), Lean meat percentage (1), Vertebra number (1)
Unique_DNXE	39	6	DRGA0006493	5639110	5.54-5.74	CDH13	Nonfunctional nipples (2), Body length (1), Fat skatole level (1), Intramuscular fat content (1), Lean meat percentage (1), Vertebra number (1)
Unique_DNXE	40	6	H3GA0054240	167477421	167.38-167.58	ST3GAL3	Backfat thickness between 3rd and 4th rib (1), Loin muscle area (1), Loin weight (1), muscle protein percentage (1), Teat number (1)
Unique_DNXE	41	6	ALGA0106402	168803791	168.7-168.9	YBX1, PPIH, ENSSSCG00000003965, PPCS, ZMYND12	Total number born alive (2), Backfat thickness between 3rd and 4th rib (1), Loin muscle area (1), Loin weight (1), muscle protein percentage (1), Teat number (1)
Unique_DNXE	42	6	MARC0031395	168880593	168.78-168.98	ENSSSCG00000003965, PPCS, ZMYND12, RIMKLA	Total number born alive (4), Backfat thickness between 3rd and 4th rib (1), Loin muscle area (1), Loin weight (1), muscle protein percentage (1), Teat number (1)
Unique_DNXE	43	7	MARC0014933	33216744	33.12-33.32	ENSSSCG00000040672, MDGA1	Average daily gain (13), Average backfat thickness (9), Adipocyte diameter (6), Backfat at last rib (6), Conductivity 45 minutes post-mortem (6), Mean corpuscular hemoglobin concentration (6), Loin muscle area (5), Backfat at last lumbar (4), NADP-malate dehydrogenase activity (4), Birth weight variability (3), Carcass length (3), Carcass weight (hot) (3), NADPH-generating enzyme activity (3), PH…
Unique_DNXE	44	7	ASGA0034662	81733745	81.63-81.83	ENSSSCG00000038741, ARRDC4	Average daily gain (5), Average backfat thickness (3), Backfat at last rib (2), Carcass length (2), Cortisol level (2), Loin muscle area (2), Piglet mortality (2), Shoulder subcutaneous fat thickness (2), Teat number (2), Average glycolytic potential (1), Average lactate (1), Backfat at last lumbar (1), Backfat at rump (1), Backfat at tenth rib (1), Backfat between 3rd and 4th last ribs (1), back…
Unique_DNXE	45	7	ASGA0101005	81813821	81.71-81.91	ENSSSCG00000038741	Average daily gain (5), Average backfat thickness (3), Backfat at last rib (2), Carcass length (2), Cortisol level (2), Loin muscle area (2), Shoulder subcutaneous fat thickness (2), Teat number (2), Average glycolytic potential (1), Average lactate (1), Backfat at last lumbar (1), Backfat at rump (1), Backfat at tenth rib (1), Backfat between 3rd and 4th last ribs (1), backfat between the last 3…
Unique_DNXE	46	7	DRGA0008014	95024992	94.92-95.12	SIPA1L1	Average daily gain (4), Average backfat thickness (3), Backfat at last lumbar (2), Backfat at last rib (2), Cortisol level (2), Ear area (2), Lean meat percentage (2), Loin muscle area (2), Shoulder subcutaneous fat thickness (2), tenderness score (2), Vertebra number (2), 45 min-24 h pH decline (1), Average glycolytic potential (1), Average lactate (1), Backfat at tenth rib (1), Backfat weight (…
Unique_DNXE	47	7	M1GA0011120	120767736	120.67-120.87	CYP46A1, EML1	Cortisol level (2), Backfat weight (1), Body weight linear (1), Cortisol level variations (1), Drip loss (1), lean thickness between 3rd and 4th last ribs (1), Linolenic acid content (1), Myristic acid content (1), NADP-malate dehydrogenase activity (1), Osteochondrosis score (1), Percentage type IIa fibers (1), Potassium level (1), Time spent feeding (1), uterine horn length (1)
Unique_DNXE	48	8	H3GA0024033	2002063	1.9-2.1	HTT, MSANTD1, RGS12, HGFAC, DOK7	Average daily gain (2), Loin meat weight (2), Average backfat thickness (1), Belly meat content (1), Bilirubin level (1), body weight (13 weeks) (1), body weight (17 weeks) (1), body weight (22 weeks) (1), Bone/lean meat ratio in ham (1), Carcass length (1), Conductivity 24 hours postmortem (loin) (1), Conductivity 45 minutes post-mortem (1), Corpus luteum number (1), Front feet conformation (1),…
Unique_DNXE	49	8	ALGA0046053	2033476	1.93-2.13	HTT, MSANTD1, RGS12, HGFAC, DOK7, LRPAP1	Average daily gain (2), Loin meat weight (2), Average backfat thickness (1), Belly meat content (1), Bilirubin level (1), body weight (13 weeks) (1), body weight (17 weeks) (1), body weight (22 weeks) (1), Bone/lean meat ratio in ham (1), Carcass length (1), Conductivity 24 hours postmortem (loin) (1), Conductivity 45 minutes post-mortem (1), Corpus luteum number (1), Front feet conformation (1),…
Unique_DNXE	50	8	ASGA0090463	5434873	5.33-5.53	STK32B, CYTL1	Average daily gain (2), Corpus luteum number (2), Loin meat weight (2), Loin muscle area (2), Average backfat thickness (1), Belly meat content (1), Bilirubin level (1), body weight (13 weeks) (1), body weight (17 weeks) (1), body weight (22 weeks) (1), Body weight (30 weeks) (1), Bone/lean meat ratio in ham (1), Carcass length (1), Conductivity 45 minutes post-mortem (1), Ham weight (1), Haptogl…
Unique_DNXE	51	8	ALGA0046168	5445168	5.35-5.55	STK32B, CYTL1	Average daily gain (2), Corpus luteum number (2), Loin meat weight (2), Loin muscle area (2), Average backfat thickness (1), Belly meat content (1), Bilirubin level (1), body weight (13 weeks) (1), body weight (17 weeks) (1), body weight (22 weeks) (1), Body weight (30 weeks) (1), Bone/lean meat ratio in ham (1), Carcass length (1), Conductivity 45 minutes post-mortem (1), Ham weight (1), Haptogl…
Unique_DNXE	52	9	ALGA0051468	12124969	12.02-12.22	PAK1, CLNS1A, AQP11, RSF1	Carcass weight (hot) (3), Average daily gain (2), Backfat at mid-back (2), Body weight (slaughter) (2), Conductivity 24 hours postmortem (ham) (2), Empty body lipid content (2), Ham weight (2), PH for Longissmus dorsi (2), pH for Semimembranosus (2), tenderness score (2), backfat above muscle dorsi (1), Backfat at last rib (1), body weight (19 weeks) (1), body weight (22 weeks) (1), Carcass lengt…
Unique_DNXE	53	9	ALGA0052365	34248222	34.15-34.35	--	Average daily gain (2), Backfat at mid-back (2), Leaf fat weight (2), Average backfat thickness (1), backfat above muscle dorsi (1), Belly fat area (1), Body weight (16 days) (1), Body weight (weaning) (1), Ear erectness (1), Ham weight (1), Leptin level (1), Litter size (1), Loin muscle area (1), Meat color a* (1), Meat color L* (1), Muscle moisture percentage (1), Nonfunctional nipples (1), She…
Unique_DNXE	54	9	H3GA0026977	34364674	34.26-34.46	PDGFD	Average daily gain (2), Backfat at mid-back (2), Leaf fat weight (2), Average backfat thickness (1), backfat above muscle dorsi (1), Belly fat area (1), Body weight (16 days) (1), Body weight (weaning) (1), Ear erectness (1), Ham weight (1), Leptin level (1), Loin muscle area (1), Meat color a* (1), Meat color L* (1), Muscle moisture percentage (1), Nonfunctional nipples (1), Shear force (1), ten…
Unique_DNXE	55	9	ASGA0096738	34370903	34.27-34.47	PDGFD	Average daily gain (2), Backfat at mid-back (2), Leaf fat weight (2), Average backfat thickness (1), backfat above muscle dorsi (1), Belly fat area (1), Body weight (16 days) (1), Body weight (weaning) (1), Ear erectness (1), Ham weight (1), Leptin level (1), Loin muscle area (1), Meat color a* (1), Meat color L* (1), Muscle moisture percentage (1), Nonfunctional nipples (1), Shear force (1), ten…
Unique_DNXE	56	9	ALGA0122925	34404125	34.3-34.5	PDGFD, DDI1	Average daily gain (2), Backfat at mid-back (2), Leaf fat weight (2), Average backfat thickness (1), backfat above muscle dorsi (1), Belly fat area (1), Body weight (16 days) (1), Body weight (weaning) (1), Ear erectness (1), Ham weight (1), Leptin level (1), Loin muscle area (1), Meat color a* (1), Meat color L* (1), Muscle moisture percentage (1), Nonfunctional nipples (1), Shear force (1), ten…
Unique_DNXE	57	9	ALGA0105520	74303991	74.2-74.4	COL1A2, CASD1, SGCE	Shoulder weight (3), Average daily gain (2), Backfat at mid-back (2), External fat on ham (2), Loin muscle area (2), Meat color-L (2), Muscle moisture percentage (2), Off-flavor score (2), Stearic acid content (2), Abdominal fat weight (1), androstenone laboratory (1), Average backfat thickness (1), backfat above muscle dorsi (1), Backfat at first rib (1), Body weight (3 weeks) (1), CO2 partial p…
Unique_DNXE	58	9	H3GA0055357	74519626	74.42-74.62	U6, SGCE, PEG10	Shoulder weight (3), Average daily gain (2), Backfat at mid-back (2), External fat on ham (2), Loin muscle area (2), Meat color-L (2), Muscle moisture percentage (2), Off-flavor score (2), Stearic acid content (2), Abdominal fat weight (1), androstenone laboratory (1), Average backfat thickness (1), backfat above muscle dorsi (1), Backfat at first rib (1), Body weight (3 weeks) (1), CO2 partial p…
Unique_DNXE	59	9	ASGA0043786	74614086	74.51-74.71	U6, PPP1R9A	Shoulder weight (3), Average daily gain (2), Backfat at mid-back (2), External fat on ham (2), Loin muscle area (2), Meat color-L (2), Muscle moisture percentage (2), Off-flavor score (2), Stearic acid content (2), Abdominal fat weight (1), androstenone laboratory (1), Average backfat thickness (1), backfat above muscle dorsi (1), Backfat at first rib (1), Body weight (3 weeks) (1), CO2 partial p…
Unique_DNXE	60	10	DRGA0010074	2528658	2.43-2.63	ENSSSCG00000050890, ENSSSCG00000043005	Average daily gain (2), Percentage type I fibers (2), Antibody response to Brucella suis (1), Body weight (slaughter) (1), Carcass weight (cold) (1), Change in interferon-gamma level (1), Ham weight (1), Head weight (1), Hemolytic complement activity (alternative pathway) (1), Interleukin-10 level (1), Loin and neck meat weight (1), Mean corpuscular hemoglobin content (1), Meat color a* (1), Meat…
Unique_DNXE	61	10	ASGA0082250	18428433	18.33-18.53	SMYD3	Average daily gain (4), Creatinine level (2), Marbling (2), Meat color a* (2), Palmitic acid content (2), Percentage type I fibers (2), Average daily lean meat gain (1), Backfat at mid-back (1), Body weight (birth) (1), Body weight (slaughter) (1), Carcass weight (cold) (1), Carcass weight (hot) (1), Change in interferon-gamma level (1), Ham weight (1), Head weight (1), Interleukin-10 level (1), …
Unique_DNXE	62	10	ASGA0046954	18810278	18.71-18.91	SMYD3	Average daily gain (4), Creatinine level (2), Marbling (2), Meat color a* (2), Percentage type I fibers (2), Average daily lean meat gain (1), Backfat at mid-back (1), Body weight (birth) (1), Body weight (slaughter) (1), Carcass weight (cold) (1), Carcass weight (hot) (1), Change in interferon-gamma level (1), Feed intake (1), Ham weight (1), Head weight (1), Interleukin-10 level (1), Knuckle ha…
Unique_DNXE	63	10	ALGA0057679	19512266	19.41-19.61	SUSD4, ENSSSCG00000046946, ENSSSCG00000048503, ENSSSCG00000010888	Average daily gain (4), Creatinine level (2), Marbling (2), Meat color a* (2), Percentage type I fibers (2), Average daily lean meat gain (1), Backfat at mid-back (1), Body weight (birth) (1), Body weight (slaughter) (1), Carcass weight (cold) (1), Carcass weight (hot) (1), Change in interferon-gamma level (1), Ham weight (1), Head weight (1), Interleukin-10 level (1), Knuckle ham weight (1), Lin…
Unique_DNXE	64	10	ASGA0097583	26473482	26.37-26.57	--	Average daily gain (4), Marbling (2), Percentage type I fibers (2), Stearic acid content (2), Backfat at mid-back (1), Carcass weight (hot) (1), Change in interferon-gamma level (1), Corpus luteum number (1), Dressing percentage (1), Gait score (hind) (1), Interleukin-10 level (1), Linoleic acid content (1), Litter size (1), Lumbar vertebra number (1), Meat color a* (1), Meat color b* (1), Melano…
Unique_DNXE	65	10	ASGA0098326	27879987	27.78-27.98	DAPK1, ENSSSCG00000044562, ENSSSCG00000051472	Average daily gain (4), Dressing percentage (2), Percentage type I fibers (2), Average backfat thickness (1), Backfat at mid-back (1), Carcass weight (hot) (1), Change in interferon-gamma level (1), Corpus luteum number (1), Gait score (hind) (1), Heart weight (1), Interleukin-10 level (1), Linoleic acid content (1), Lumbar vertebra number (1), Marbling (1), Meat color a* (1), Meat color b* (1), …
Unique_DNXE	66	10	ALGA0102869	27894378	27.79-27.99	DAPK1, ENSSSCG00000044562, ENSSSCG00000051472	Average daily gain (4), Dressing percentage (2), Percentage type I fibers (2), Average backfat thickness (1), Backfat at mid-back (1), Carcass weight (hot) (1), Change in interferon-gamma level (1), Corpus luteum number (1), Gait score (hind) (1), Heart weight (1), Interleukin-10 level (1), Linoleic acid content (1), Lumbar vertebra number (1), Marbling (1), Meat color a* (1), Meat color b* (1), …
Unique_DNXE	67	10	ALGA0116915	27918154	27.82-28.02	DAPK1, ENSSSCG00000044562, ENSSSCG00000051472	Average daily gain (4), Dressing percentage (2), Percentage type I fibers (2), Average backfat thickness (1), Backfat at mid-back (1), Carcass weight (hot) (1), Change in interferon-gamma level (1), Corpus luteum number (1), Gait score (hind) (1), Heart weight (1), Interleukin-10 level (1), Linoleic acid content (1), Lumbar vertebra number (1), Marbling (1), Meat color a* (1), Meat color b* (1), …
Unique_DNXE	68	10	MARC0058822	31694481	31.59-31.79	ENSSSCG00000049178, ENSSSCG00000044748, FRMD3	Average daily gain (3), Dressing percentage (2), Percentage type I fibers (2), Average backfat thickness (1), Backfat at mid-back (1), Basophil percentage (1), Change in interferon-gamma level (1), Corpus luteum number (1), Creatinine level (1), External fat on loin (1), Feed conversion ratio (1), Gait score (hind) (1), Interleukin-10 level (1), Lumbar vertebra number (1), Marbling (1), Meat colo…
Unique_DNXE	69	10	H3GA0052927	31884005	31.78-31.98	ENSSSCG00000049178, U6, ENSSSCG00000044748, ENSSSCG00000040707, CCL21	Average daily gain (3), Dressing percentage (2), Percentage type I fibers (2), Average backfat thickness (1), Backfat at mid-back (1), Basophil percentage (1), Change in interferon-gamma level (1), Corpus luteum number (1), Creatinine level (1), External fat on loin (1), Feed conversion ratio (1), Gait score (hind) (1), Interleukin-10 level (1), Lumbar vertebra number (1), Marbling (1), Meat colo…
Unique_DNXE	70	10	MARC0060112	32002435	31.9-32.1	U6, ENSSSCG00000040707, CCL21	Average daily gain (3), Dressing percentage (2), Percentage type I fibers (2), Average backfat thickness (1), Backfat at mid-back (1), Change in interferon-gamma level (1), Corpus luteum number (1), Creatinine level (1), External fat on loin (1), Gait score (hind) (1), Interleukin-10 level (1), Lumbar vertebra number (1), Marbling (1), Meat color a* (1), Meat color b* (1), Number of capillaries p…
Unique_DNXE	71	10	INRA0033787	37506242	37.41-37.61	ENSSSCG00000044020, ENSSSCG00000048728	Teat number (4), Average daily gain (2), Body weight (slaughter) (2), Marbling (2), Shear force (2), Average instron (star probe) force (1), Backfat at last rib (1), Backfat at mid-back (1), Backfat linear at last rib (1), Body weight (46 days) (1), Carcass weight (cold) (1), Carcass weight (hot) (1), chew score (1), Conductivity 24 hours postmortem (ham) (1), Connective tissue amount (1), Corpus…
Unique_DNXE	72	10	ALGA0105339	37578858	37.48-37.68	ENSSSCG00000044020	Teat number (4), Average daily gain (2), Body weight (slaughter) (2), Marbling (2), Shear force (2), Average instron (star probe) force (1), Backfat at last rib (1), Backfat at mid-back (1), Backfat linear at last rib (1), Body weight (46 days) (1), Carcass weight (cold) (1), Carcass weight (hot) (1), chew score (1), Conductivity 24 hours postmortem (ham) (1), Connective tissue amount (1), Corpus…
Unique_DNXE	73	10	MARC0020458	37589500	37.49-37.69	ENSSSCG00000044020	Teat number (4), Average daily gain (2), Body weight (slaughter) (2), Marbling (2), Shear force (2), Average instron (star probe) force (1), Backfat at last rib (1), Backfat at mid-back (1), Backfat linear at last rib (1), Body weight (46 days) (1), Carcass weight (cold) (1), Carcass weight (hot) (1), chew score (1), Conductivity 24 hours postmortem (ham) (1), Connective tissue amount (1), Corpus…
Unique_DNXE	74	10	MARC0053019	37612332	37.51-37.71	ENSSSCG00000040988	Teat number (4), Average daily gain (2), Body weight (slaughter) (2), Marbling (2), Shear force (2), Average instron (star probe) force (1), Backfat at last rib (1), Backfat at mid-back (1), Backfat linear at last rib (1), Body weight (46 days) (1), Carcass weight (cold) (1), Carcass weight (hot) (1), chew score (1), Conductivity 24 hours postmortem (ham) (1), Connective tissue amount (1), Corpus…
Unique_DNXE	75	11	ASGA0049159	1689038	1.59-1.79	ENSSSCG00000049445, ENSSSCG00000042583, ENSSSCG00000050472	Percentage type IIb fibers (3), Backfat weight (1), Belly weight (1), Carcass length (1), Ear area (1), Ear erectness (1), Loin muscle area (1), Lymphocyte number (1), Marbling (1), Mean corpuscular hemoglobin content (1), Monocyte number (1), Percentage of backfat and leaf fat in carcass (1), Percentage type IIa fibers (1), Segmented neutrophil number (1), Teat number (1), Time spent socializing…
Unique_DNXE	76	11	MARC0055846	8551658	8.45-8.65	FRY	Coping behavior (4), Percentage type IIb fibers (3), Backfat at last rib (1), Backfat at tenth rib (1), Backfat thickness between 3rd and 4th rib (1), Backfat weight (1), Belly weight (1), Carcass length (1), Conductivity 24 hours postmortem (loin) (1), Ear area (1), Ear erectness (1), Ham weight (1), Lauric acid content (1), Loin muscle area (1), Lymphocyte number (1), Marbling (1), Mean corpusc…
Unique_DNXE	77	11	MARC0063374	19609631	19.51-19.71	MED4, NUDT15, SUCLA2	Litter size (3), Loin muscle area (3), Loin muscle depth (3), Percentage type IIb fibers (3), Hemolytic complement activity (alternative pathway) (2), Percentage type IIa fibers (2), Toll-like receptor 9 level (2), Average daily gain (1), Backfat at last rib (1), Backfat at mid-back (1), Backfat at tenth rib (1), Backfat thickness between 3rd and 4th rib (1), Backfat weight (1), Belly weight (1),…
Unique_DNXE	78	11	ALGA0062389	51886282	51.79-51.99	ENSSSCG00000051611, ENSSSCG00000042274	Backfat at last rib (2), Interferon-gamma level (2), Muscle moisture percentage (2), Average backfat thickness (1), Average daily gain (1), Backfat at mid-back (1), Body temperature (1), body weight (19 weeks) (1), Body weight (slaughter) (1), Body weight (weaning) (1), Double-bond index (1), Drip loss (1), Eosinophil number (1), Feed intake (1), Haptoglobin concentration (1), Interferon-gamma to…
Unique_DNXE	79	11	ALGA0062433	52921699	52.82-53.02	--	Backfat at tenth rib (3), Backfat at last rib (2), Empty body lipid content (2), 45 min-24 h pH decline (1), Average backfat thickness (1), Average daily gain (1), Backfat at mid-back (1), Body temperature (1), Body weight (slaughter) (1), Body weight (weaning) (1), Double-bond index (1), Drip loss (1), Eosinophil number (1), Feed intake (1), Haptoglobin concentration (1), Interferon-gamma level …
Unique_DNXE	80	11	ALGA0062469	54445816	54.35-54.55	--	Backfat at tenth rib (3), Backfat at last rib (2), Empty body lipid content (2), 45 min-24 h pH decline (1), Average backfat thickness (1), Average daily gain (1), Backfat at mid-back (1), Body temperature (1), Body weight (slaughter) (1), Body weight (weaning) (1), Cross-sectional area of type IIa muscle fibers (1), Double-bond index (1), Drip loss (1), Eosinophil number (1), Feed intake (1), Ha…
Unique_DNXE	81	11	ALGA0062534	56941676	56.84-57.04	--	Backfat at tenth rib (3), Backfat at last rib (2), Empty body lipid content (2), Nonfunctional nipples (2), 45 min-24 h pH decline (1), Average backfat thickness (1), Average daily gain (1), Backfat at mid-back (1), Body temperature (1), Body weight (slaughter) (1), Double-bond index (1), Drip loss (1), Eosinophil number (1), Feed intake (1), Ham fat thickness (1), Lauric acid content (1), Lean m…
Unique_DNXE	82	11	ASGA0051053	60175191	60.08-60.28	ENSSSCG00000043274	Backfat at tenth rib (3), Backfat at last rib (2), Empty body lipid content (2), Nonfunctional nipples (2), 45 min-24 h pH decline (1), Average backfat thickness (1), Average daily gain (1), Backfat at mid-back (1), Body temperature (1), Body weight (slaughter) (1), Double-bond index (1), Drip loss (1), Eosinophil number (1), Feed intake (1), Ham fat thickness (1), Lauric acid content (1), Lean m…
Unique_DNXE	83	12	ALGA0065904	31154424	31.05-31.25	ENSSSCG00000034257, TOM1L1, ENSSSCG00000048537, ENSSSCG00000047020	Teat number (4), Actinobacillus pleuropneumoniae susceptibility (3), Backfat at last rib (3), Fat-cuts percentage (2), Muscle moisture percentage (2), Backfat at mid-back (1), Backfat at tenth rib (1), backfat between the last 3rd and 4th lumbar (1), Belly weight (1), body weight (10 weeks) (1), Carcass length (1), Cholesterol level (1), Ear area (1), Fat area percentage in carcass (1), Fat perce…
Unique_DNXE	84	12	ASGA0091832	59503071	59.4-59.6	ADORA2B, TTC19, ZSWIM7, SPECC1	Capric acid content (2), Ham weight (2), Loin muscle area (2), Percentage type IIb fibers (2), Teat number (2), Adipocyte diameter (1), Arachidic acid content (1), Arachidonic acid content (1), Base excess (1), body weight (10 weeks) (1), Carcass weight (hot) (1), cis-9-Heptadecenoic acid content (1), Creatinine level (1), Drip loss (1), Heart weight (1), Linoleic acid content (1), Linolenic acid…
Unique_DNXE	85	12	ASGA0082073	59539052	59.44-59.64	ADORA2B, ZSWIM7, SPECC1	Teat number (3), Capric acid content (2), Ham weight (2), Loin muscle area (2), Percentage type IIb fibers (2), Adipocyte diameter (1), Arachidic acid content (1), Arachidonic acid content (1), Base excess (1), body weight (10 weeks) (1), Carcass weight (hot) (1), cis-9-Heptadecenoic acid content (1), Creatinine level (1), Drip loss (1), Heart weight (1), Linoleic acid content (1), Linolenic acid…
Unique_DNXE	86	12	MARC0104547	59541318	59.44-59.64	ADORA2B, ZSWIM7, SPECC1	Teat number (3), Capric acid content (2), Ham weight (2), Loin muscle area (2), Percentage type IIb fibers (2), Adipocyte diameter (1), Arachidic acid content (1), Arachidonic acid content (1), Base excess (1), body weight (10 weeks) (1), Carcass weight (hot) (1), cis-9-Heptadecenoic acid content (1), Creatinine level (1), Drip loss (1), Heart weight (1), Linoleic acid content (1), Linolenic acid…
Unique_DNXE	87	12	M1GA0027152	59560760	59.46-59.66	SPECC1	Teat number (3), Capric acid content (2), Ham weight (2), Loin muscle area (2), Percentage type IIb fibers (2), Adipocyte diameter (1), Arachidic acid content (1), Arachidonic acid content (1), Base excess (1), body weight (10 weeks) (1), Carcass weight (hot) (1), cis-9-Heptadecenoic acid content (1), Creatinine level (1), Drip loss (1), Heart weight (1), Linoleic acid content (1), Linolenic acid…
Unique_DNXE	88	13	ALGA0068604	17347647	17.25-17.45	U6, ENSSSCG00000048129	Average backfat thickness (2), Average daily gain (2), Salmonella count in spleen (2), Actinobacillus pleuropneumoniae susceptibility (1), Backfat at tenth rib (1), Body temperature (1), Corpus luteum number (1), Ear weight (1), Front feet conformation (1), LDL cholesterol (1), Lean meat percentage (1), Loin muscle area (1), Meat color-b (1), Myofibril fragmentation index (1), Nonfunctional nippl…
Unique_DNXE	89	13	MARC0022423	20164474	20.06-20.26	ENSSSCG00000044082, ENSSSCG00000047854	Average backfat thickness (2), Average daily gain (2), Salmonella count in spleen (2), Actinobacillus pleuropneumoniae susceptibility (1), Alkaline phosphatase activity (1), Backfat at tenth rib (1), Body temperature (1), Corpus luteum number (1), Ear weight (1), Lactate dehydrogenase level (1), LDL cholesterol (1), Lean meat percentage (1), Loin muscle area (1), Meat color-b (1), Myofibril fragm…
Unique_DNXE	90	13	ASGA0088324	22390342	22.29-22.49	ITGA9	Loin muscle area (3), Age at puberty (2), Average backfat thickness (2), Average daily gain (2), Corpus luteum number (2), Salmonella count in spleen (2), Actinobacillus pleuropneumoniae susceptibility (1), Arachidic acid content (1), Backfat at tenth rib (1), Body temperature (1), Ear weight (1), Lactate dehydrogenase level (1), LDL cholesterol (1), Lean meat percentage (1), Linoleic acid conten…
Unique_DNXE	91	13	ALGA0116841	85566377	85.47-85.67	--	Average daily gain (4), Backfat at last rib (2), Loin muscle area (2), Muscle moisture percentage (2), Nonfunctional nipples (2), Red blood cell count (2), Actinobacillus pleuropneumoniae susceptibility (1), androstenone sensory panel (1), Arachidic acid content (1), Backfat weight (1), Basophil number (1), Capric acid content (1), Conductivity 24 hours post-mortem (1), Conductivity 45 minutes po…
Unique_DNXE	92	13	ASGA0092621	85713523	85.61-85.81	--	Average daily gain (4), Backfat at last rib (2), Loin muscle area (2), Muscle moisture percentage (2), Nonfunctional nipples (2), Red blood cell count (2), Actinobacillus pleuropneumoniae susceptibility (1), androstenone sensory panel (1), Arachidic acid content (1), Backfat between 3rd and 4th last ribs (1), Backfat weight (1), Basophil number (1), Capric acid content (1), Conductivity 24 hours …
Unique_DNXE	93	13	ASGA0102033	85718194	85.62-85.82	--	Average daily gain (4), Backfat at last rib (2), Loin muscle area (2), Muscle moisture percentage (2), Nonfunctional nipples (2), Red blood cell count (2), Actinobacillus pleuropneumoniae susceptibility (1), androstenone sensory panel (1), Arachidic acid content (1), Backfat between 3rd and 4th last ribs (1), Backfat weight (1), Basophil number (1), Capric acid content (1), Conductivity 24 hours …
Unique_DNXE	94	13	DRGA0012686	85782308	85.68-85.88	ENSSSCG00000044740	Average daily gain (4), Backfat at last rib (2), Loin muscle area (2), Muscle moisture percentage (2), Nonfunctional nipples (2), Red blood cell count (2), Actinobacillus pleuropneumoniae susceptibility (1), androstenone sensory panel (1), Arachidic acid content (1), Backfat between 3rd and 4th last ribs (1), Backfat weight (1), Basophil number (1), Capric acid content (1), Conductivity 24 hours …
Unique_DNXE	95	13	DRGA0012683	85829100	85.73-85.93	ENSSSCG00000044740	Average daily gain (4), Backfat at last rib (2), Loin muscle area (2), Muscle moisture percentage (2), Nonfunctional nipples (2), Red blood cell count (2), Actinobacillus pleuropneumoniae susceptibility (1), androstenone sensory panel (1), Arachidic acid content (1), Backfat weight (1), Basophil number (1), Capric acid content (1), Conductivity 24 hours post-mortem (1), Conductivity 45 minutes po…
Unique_DNXE	96	13	DRGA0012680	85843849	85.74-85.94	ENSSSCG00000044740	Average daily gain (4), Backfat at last rib (2), Loin muscle area (2), Muscle moisture percentage (2), Nonfunctional nipples (2), Red blood cell count (2), Actinobacillus pleuropneumoniae susceptibility (1), androstenone sensory panel (1), Arachidic acid content (1), Backfat weight (1), Basophil number (1), Capric acid content (1), Conductivity 24 hours post-mortem (1), Conductivity 45 minutes po…
Unique_DNXE	97	13	ASGA0058484	85906191	85.81-86.01	ENSSSCG00000044740	Average daily gain (4), Backfat at last rib (2), Loin muscle area (2), Muscle moisture percentage (2), Nonfunctional nipples (2), Red blood cell count (2), Actinobacillus pleuropneumoniae susceptibility (1), androstenone sensory panel (1), Arachidic acid content (1), Backfat weight (1), Basophil number (1), Body weight (birth) (1), Capric acid content (1), Conductivity 24 hours post-mortem (1), C…
Unique_DNXE	98	13	DRGA0012689	85949627	85.85-86.05	ENSSSCG00000045955, ENSSSCG00000044740	Average daily gain (4), Backfat at last rib (2), Loin muscle area (2), Muscle moisture percentage (2), Nonfunctional nipples (2), Red blood cell count (2), Actinobacillus pleuropneumoniae susceptibility (1), androstenone sensory panel (1), Arachidic acid content (1), Backfat weight (1), Basophil number (1), Body weight (birth) (1), Capric acid content (1), Conductivity 24 hours post-mortem (1), C…
Unique_DNXE	99	13	H3GA0037066	85969141	85.87-86.07	ENSSSCG00000045955	Average daily gain (4), Backfat at last rib (2), Loin muscle area (2), Muscle moisture percentage (2), Nonfunctional nipples (2), Red blood cell count (2), Actinobacillus pleuropneumoniae susceptibility (1), androstenone sensory panel (1), Arachidic acid content (1), Backfat weight (1), Basophil number (1), Body weight (birth) (1), Capric acid content (1), Conductivity 24 hours post-mortem (1), C…
Unique_DNXE	100	13	ALGA0071354	86046070	85.95-86.15	ENSSSCG00000045955	Average daily gain (4), Backfat at last rib (2), Loin muscle area (2), Muscle moisture percentage (2), Nonfunctional nipples (2), Red blood cell count (2), Actinobacillus pleuropneumoniae susceptibility (1), androstenone sensory panel (1), Arachidic acid content (1), Backfat weight (1), Basophil number (1), Body weight (birth) (1), Capric acid content (1), Conductivity 24 hours post-mortem (1), C…
Unique_DNXE	101	13	DRGA0012690	86071968	85.97-86.17	ENSSSCG00000045955	Average daily gain (4), Backfat at last rib (2), Loin muscle area (2), Muscle moisture percentage (2), Nonfunctional nipples (2), Red blood cell count (2), Actinobacillus pleuropneumoniae susceptibility (1), androstenone sensory panel (1), Arachidic acid content (1), Backfat weight (1), Basophil number (1), Body weight (birth) (1), Capric acid content (1), Conductivity 24 hours post-mortem (1), C…
Unique_DNXE	102	13	DRGA0012693	86124103	86.02-86.22	U6	Average daily gain (4), Loin muscle area (2), Muscle moisture percentage (2), Nonfunctional nipples (2), Red blood cell count (2), Actinobacillus pleuropneumoniae susceptibility (1), androstenone sensory panel (1), Arachidic acid content (1), Backfat at last rib (1), Backfat weight (1), Basophil number (1), Body weight (birth) (1), Capric acid content (1), Conductivity 45 minutes post-mortem (1),…
Unique_DNXE	103	13	ALGA0071359	86187841	86.09-86.29	ENSSSCG00000048677, U6, ENSSSCG00000011688	Average daily gain (4), Loin muscle area (2), Muscle moisture percentage (2), Nonfunctional nipples (2), Red blood cell count (2), Actinobacillus pleuropneumoniae susceptibility (1), androstenone sensory panel (1), Arachidic acid content (1), Backfat at last rib (1), Backfat weight (1), Basophil number (1), Body weight (birth) (1), Capric acid content (1), Conductivity 45 minutes post-mortem (1),…
Unique_DNXE	104	13	ASGA0058488	86219389	86.12-86.32	ENSSSCG00000048677, U6, ENSSSCG00000011688	Average daily gain (4), Loin muscle area (2), Muscle moisture percentage (2), Nonfunctional nipples (2), Red blood cell count (2), Actinobacillus pleuropneumoniae susceptibility (1), androstenone sensory panel (1), Arachidic acid content (1), Backfat at last rib (1), Backfat weight (1), Basophil number (1), Body weight (birth) (1), Capric acid content (1), Conductivity 45 minutes post-mortem (1),…
Unique_DNXE	105	13	ALGA0071366	86284627	86.18-86.38	ENSSSCG00000048677, U6, ENSSSCG00000011688	Average daily gain (4), Loin muscle area (2), Muscle moisture percentage (2), Nonfunctional nipples (2), Red blood cell count (2), Actinobacillus pleuropneumoniae susceptibility (1), androstenone sensory panel (1), Arachidic acid content (1), Backfat at last rib (1), Backfat weight (1), Basophil number (1), Body weight (birth) (1), Capric acid content (1), Conductivity 45 minutes post-mortem (1),…
Unique_DNXE	106	13	ALGA0071368	86341184	86.24-86.44	ENSSSCG00000048677, U6, ENSSSCG00000011688, PLOD2	Average daily gain (4), Loin muscle area (2), Muscle moisture percentage (2), Nonfunctional nipples (2), Red blood cell count (2), Actinobacillus pleuropneumoniae susceptibility (1), androstenone sensory panel (1), Arachidic acid content (1), Backfat at last rib (1), Backfat weight (1), Basophil number (1), Body weight (birth) (1), Capric acid content (1), Conductivity 45 minutes post-mortem (1),…
Unique_DNXE	107	13	ALGA0071369	86400569	86.3-86.5	U6, PLOD2	Average daily gain (4), Loin muscle area (2), Muscle moisture percentage (2), Nonfunctional nipples (2), Red blood cell count (2), Actinobacillus pleuropneumoniae susceptibility (1), androstenone sensory panel (1), Arachidic acid content (1), Backfat at last rib (1), Backfat weight (1), Basophil number (1), Body weight (birth) (1), Capric acid content (1), Conductivity 45 minutes post-mortem (1),…
Unique_DNXE	108	13	ALGA0071371	86454669	86.35-86.55	U6, PLOD2, PLSCR4	Average daily gain (4), Loin muscle area (2), Muscle moisture percentage (2), Nonfunctional nipples (2), Red blood cell count (2), Actinobacillus pleuropneumoniae susceptibility (1), androstenone sensory panel (1), Arachidic acid content (1), Backfat at last rib (1), Backfat weight (1), Basophil number (1), Body weight (birth) (1), Capric acid content (1), Conductivity 45 minutes post-mortem (1),…
Unique_DNXE	109	13	MARC0059635	86914739	86.81-87.01	PLSCR1, PLSCR5	Average daily gain (4), Loin muscle area (2), Muscle moisture percentage (2), Nonfunctional nipples (2), Red blood cell count (2), Actinobacillus pleuropneumoniae susceptibility (1), androstenone sensory panel (1), Arachidic acid content (1), Backfat at last rib (1), Backfat weight (1), Basophil number (1), Body weight (birth) (1), Capric acid content (1), Conductivity 45 minutes post-mortem (1),…
Unique_DNXE	110	13	ASGA0058810	128643239	128.54-128.74	OSTN, UTS2B, CCDC50	Meat color a* (3), Adipocyte diameter (2), Average daily gain (2), Backfat at last rib (2), External fat on ham (2), Hematocrit (2), Hemoglobin (2), Mean corpuscular hemoglobin content (2), Actinobacillus pleuropneumoniae susceptibility (1), Arachidic acid content (1), Body length (1), body mass index (1), Body weight (5 weeks) (1), Body weight (slaughter) (1), Capric acid content (1), Cholestero…
Unique_DNXE	111	13	ASGA0058814	128755808	128.66-128.86	ENSSSCG00000050697, ENSSSCG00000042923, CCDC50	Meat color a* (3), Adipocyte diameter (2), Average daily gain (2), Backfat at last rib (2), External fat on ham (2), Hematocrit (2), Hemoglobin (2), Mean corpuscular hemoglobin content (2), Actinobacillus pleuropneumoniae susceptibility (1), Arachidic acid content (1), Body weight (5 weeks) (1), Body weight (slaughter) (1), Capric acid content (1), Cholesterol level (1), Corpus luteum number (1),…
Unique_DNXE	112	13	ASGA0059010	138301468	138.2-138.4	CSTA, ENSSSCG00000037882, ENSSSCG00000029661, CASR	Meat color a* (3), Total number born alive (3), Adipocyte diameter (2), Average daily gain (2), Backfat at last rib (2), Enterotoxigenic E. coli susceptibility (2), External fat on ham (2), Hematocrit (2), Hemoglobin (2), Litter size (2), Mean corpuscular hemoglobin content (2), Actinobacillus pleuropneumoniae susceptibility (1), Arachidic acid content (1), Body weight (5 weeks) (1), Body weight …
Unique_DNXE	113	13	ASGA0059007	138358107	138.26-138.46	ENSSSCG00000029661, CASR, CD86	Meat color a* (3), Total number born alive (3), Adipocyte diameter (2), Average daily gain (2), Backfat at last rib (2), Enterotoxigenic E. coli susceptibility (2), External fat on ham (2), Hematocrit (2), Hemoglobin (2), Litter size (2), Mean corpuscular hemoglobin content (2), Actinobacillus pleuropneumoniae susceptibility (1), Arachidic acid content (1), Body weight (5 weeks) (1), Body weight …
Unique_DNXE	114	13	M1GA0017697	138463667	138.36-138.56	CASR, CD86, ILDR1	Meat color a* (3), Total number born alive (3), Adipocyte diameter (2), Average daily gain (2), Backfat at last rib (2), External fat on ham (2), Hematocrit (2), Hemoglobin (2), Litter size (2), Mean corpuscular hemoglobin content (2), Actinobacillus pleuropneumoniae susceptibility (1), Arachidic acid content (1), Body weight (5 weeks) (1), Body weight (slaughter) (1), Capric acid content (1), Ch…
Unique_DNXE	115	13	ALGA0123379	138534426	138.43-138.63	CD86, ILDR1, SLC15A2	Meat color a* (3), Adipocyte diameter (2), Average daily gain (2), Backfat at last rib (2), External fat on ham (2), Hematocrit (2), Hemoglobin (2), Mean corpuscular hemoglobin content (2), Actinobacillus pleuropneumoniae susceptibility (1), Arachidic acid content (1), Body weight (5 weeks) (1), Body weight (slaughter) (1), Capric acid content (1), Cholesterol level (1), Corpus luteum number (1),…
Unique_DNXE	116	13	DIAS0000558	138804353	138.7-138.9	ENSSSCG00000043870, IQCB1, GOLGB1, ENSSSCG00000031306, HCLS1, FBXO40	Meat color a* (3), Adipocyte diameter (2), Average daily gain (2), Backfat at last rib (2), External fat on ham (2), Hematocrit (2), Hemoglobin (2), Mean corpuscular hemoglobin content (2), Actinobacillus pleuropneumoniae susceptibility (1), Arachidic acid content (1), Body weight (5 weeks) (1), Body weight (slaughter) (1), Capric acid content (1), Cholesterol level (1), Corpus luteum number (1),…
Unique_DNXE	117	13	ASGA0059239	157903993	157.8-158	ENSSSCG00000050239, ENSSSCG00000051572, ENSSSCG00000043603	Average daily gain (2), Body weight (5 weeks) (2), Interleukin-12 level (2), Actinobacillus pleuropneumoniae susceptibility (1), Arachidic acid content (1), Body weight (birth) (1), Calcium level (1), Cholesterol level (1), Corpus luteum number (1), Cortisol level (1), Feed conversion ratio (1), Mean corpuscular hemoglobin content (1), Mean corpuscular volume (1), Meat color a* (1), Melanoma susc…
Unique_DNXE	118	13	DRGA0012990	158002953	157.9-158.1	ENSSSCG00000043603, ABI3BP	Interleukin-12 level (4), Average daily gain (2), Body weight (5 weeks) (2), Actinobacillus pleuropneumoniae susceptibility (1), Arachidic acid content (1), Body weight (birth) (1), Calcium level (1), Cholesterol level (1), Corpus luteum number (1), Cortisol level (1), Feed conversion ratio (1), Mean corpuscular hemoglobin content (1), Mean corpuscular volume (1), Meat color a* (1), Melanoma susc…
Unique_DNXE	119	13	H3GA0037551	158069633	157.97-158.17	ABI3BP	Interleukin-12 level (4), Average daily gain (2), Body weight (5 weeks) (2), Actinobacillus pleuropneumoniae susceptibility (1), Arachidic acid content (1), Body weight (birth) (1), Calcium level (1), Cholesterol level (1), Corpus luteum number (1), Cortisol level (1), Feed conversion ratio (1), Mean corpuscular hemoglobin content (1), Mean corpuscular volume (1), Meat color a* (1), Melanoma susc…
Unique_DNXE	120	13	DRGA0012992	158093089	157.99-158.19	ABI3BP	Interleukin-12 level (5), Average daily gain (2), Body weight (5 weeks) (2), Actinobacillus pleuropneumoniae susceptibility (1), Arachidic acid content (1), Body weight (birth) (1), Calcium level (1), Cholesterol level (1), Corpus luteum number (1), Cortisol level (1), Feed conversion ratio (1), Mean corpuscular hemoglobin content (1), Mean corpuscular volume (1), Meat color a* (1), Melanoma susc…
Unique_DNXE	121	13	ALGA0072596	158155904	158.06-158.26	ABI3BP	Interleukin-12 level (4), Average daily gain (2), Body weight (5 weeks) (2), Actinobacillus pleuropneumoniae susceptibility (1), Arachidic acid content (1), Body weight (birth) (1), Calcium level (1), Cholesterol level (1), Corpus luteum number (1), Cortisol level (1), Feed conversion ratio (1), Mean corpuscular hemoglobin content (1), Mean corpuscular volume (1), Meat color a* (1), Melanoma susc…
Unique_DNXE	122	13	ALGA0072600	158206995	158.11-158.31	ABI3BP, TFG	Interleukin-12 level (3), Average daily gain (2), Body weight (5 weeks) (2), Actinobacillus pleuropneumoniae susceptibility (1), Arachidic acid content (1), Body weight (birth) (1), Calcium level (1), Cholesterol level (1), Corpus luteum number (1), Cortisol level (1), Feed conversion ratio (1), Mean corpuscular hemoglobin content (1), Mean corpuscular volume (1), Meat color a* (1), Melanoma susc…
Unique_DNXE	123	13	MARC0076139	158233280	158.13-158.33	ABI3BP, TFG	Interleukin-12 level (3), Average daily gain (2), Body weight (5 weeks) (2), Actinobacillus pleuropneumoniae susceptibility (1), Arachidic acid content (1), Body weight (birth) (1), Calcium level (1), Cholesterol level (1), Corpus luteum number (1), Cortisol level (1), Feed conversion ratio (1), Mean corpuscular hemoglobin content (1), Mean corpuscular volume (1), Meat color a* (1), Melanoma susc…
Unique_DNXE	124	13	ASGA0094172	158289535	158.19-158.39	ABI3BP, TFG, ADGRG7	Average daily gain (2), Body weight (5 weeks) (2), Interleukin-12 level (2), Actinobacillus pleuropneumoniae susceptibility (1), Arachidic acid content (1), Body weight (birth) (1), Calcium level (1), Cholesterol level (1), Corpus luteum number (1), Cortisol level (1), Feed conversion ratio (1), Mean corpuscular hemoglobin content (1), Mean corpuscular volume (1), Meat color a* (1), Melanoma susc…
Unique_DNXE	125	13	ALGA0072608	158421618	158.32-158.52	TFG, ADGRG7, TMEM45A, ENSSSCG00000040614	Average daily gain (2), Body weight (5 weeks) (2), Interleukin-12 level (2), Actinobacillus pleuropneumoniae susceptibility (1), Arachidic acid content (1), Calcium level (1), Cholesterol level (1), Corpus luteum number (1), Cortisol level (1), Feed conversion ratio (1), Maternal infanticide (1), Mean corpuscular hemoglobin content (1), Mean corpuscular volume (1), Meat color a* (1), Melanoma sus…
Unique_DNXE	126	13	ALGA0072611	158503876	158.4-158.6	ADGRG7, TMEM45A, ENSSSCG00000040614, LNP1, TOMM70	Average daily gain (2), Body weight (5 weeks) (2), Actinobacillus pleuropneumoniae susceptibility (1), Arachidic acid content (1), Calcium level (1), Cholesterol level (1), Corpus luteum number (1), Cortisol level (1), Feed conversion ratio (1), Interleukin-12 level (1), Maternal infanticide (1), Mean corpuscular hemoglobin content (1), Mean corpuscular volume (1), Meat color a* (1), Melanoma sus…
Unique_DNXE	127	13	MARC0024620	158575626	158.48-158.68	TMEM45A, ENSSSCG00000040614, LNP1, TOMM70, NIT2, TBC1D23	Average daily gain (2), Body weight (5 weeks) (2), Actinobacillus pleuropneumoniae susceptibility (1), Arachidic acid content (1), Calcium level (1), CD4-positive CD8-positive leukocyte percentage (1), Cholesterol level (1), Corpus luteum number (1), Cortisol level (1), Feed conversion ratio (1), Interleukin-12 level (1), Maternal infanticide (1), Mean corpuscular hemoglobin content (1), Mean cor…
Unique_DNXE	128	13	ASGA0059251	158792570	158.69-158.89	TBC1D23, ENSSSCG00000011967, CMSS1, ENSSSCG00000049101, FILIP1L	Average daily gain (2), Body weight (5 weeks) (2), Actinobacillus pleuropneumoniae susceptibility (1), Arachidic acid content (1), Calcium level (1), CD4-positive CD8-positive leukocyte percentage (1), Cholesterol level (1), Corpus luteum number (1), Cortisol level (1), Feed conversion ratio (1), Interleukin-12 level (1), Maternal infanticide (1), Mean corpuscular hemoglobin content (1), Mean cor…
Unique_DNXE	129	13	ALGA0072622	158881623	158.78-158.98	ENSSSCG00000011967, CMSS1, ENSSSCG00000049101, FILIP1L	Average daily gain (2), Body weight (5 weeks) (2), Actinobacillus pleuropneumoniae susceptibility (1), Arachidic acid content (1), Calcium level (1), CD4-positive CD8-positive leukocyte percentage (1), Cholesterol level (1), Corpus luteum number (1), Cortisol level (1), Feed conversion ratio (1), Interleukin-12 level (1), Maternal infanticide (1), Mean corpuscular hemoglobin content (1), Mean cor…
Unique_DNXE	130	13	ALGA0072642	159945525	159.85-160.05	ENSSSCG00000050578	Interleukin-12 level (3), Average daily gain (2), Body weight (5 weeks) (2), CD4-positive CD8-positive leukocyte percentage (2), Maternal infanticide (2), Actinobacillus pleuropneumoniae susceptibility (1), Arachidic acid content (1), Calcium level (1), Cholesterol level (1), Corpus luteum number (1), Cortisol level (1), Feed conversion ratio (1), Mean corpuscular hemoglobin content (1), Mean cor…
Unique_DNXE	131	13	ALGA0072641	159963036	159.86-160.06	ENSSSCG00000050578	Interleukin-12 level (3), Average daily gain (2), Body weight (5 weeks) (2), CD4-positive CD8-positive leukocyte percentage (2), Maternal infanticide (2), Actinobacillus pleuropneumoniae susceptibility (1), Arachidic acid content (1), Calcium level (1), Cholesterol level (1), Corpus luteum number (1), Cortisol level (1), Feed conversion ratio (1), Mean corpuscular hemoglobin content (1), Mean cor…
Unique_DNXE	132	13	MARC0111751	203419824	203.32-203.52	ENSSSCG00000012071, PCP4	Body weight (5 weeks) (1), Melanoma susceptibility (1)
Unique_DNXE	133	14	ASGA0091326	8196007	8.1-8.3	ENSSSCG00000048450, ENSSSCG00000044809	--
Unique_DNXE	134	14	ALGA0074865	8215049	8.12-8.32	ENSSSCG00000048450, ENSSSCG00000044809	--
Unique_DNXE	135	14	ASGA0061789	17153058	17.05-17.25	GALNTL6, ENSSSCG00000045762	Shear force at first peak (3), Percentage type I fibers (2), Abdominal fat weight (1), Anal atresia (1), androstenone sensory panel (1), Arachidonic acid content (1), Average backfat thickness (1), backfat above muscle dorsi (1), Backfat at last rib (1), Body weight (birth) (1), C3c concentration (1), CD4-negative CD8-positive leukocyte percentage (1), Daily feed intake (1), Front feet conformati…
Unique_DNXE	136	14	DRGA0013666	17396443	17.3-17.5	GALNTL6	Shear force at first peak (3), Percentage type I fibers (2), Abdominal fat weight (1), androstenone sensory panel (1), Arachidonic acid content (1), Average backfat thickness (1), backfat above muscle dorsi (1), Backfat at last rib (1), Body weight (birth) (1), C3c concentration (1), CD4-negative CD8-positive leukocyte percentage (1), Daily feed intake (1), Front feet conformation (1), Haptoglobi…
Unique_DNXE	137	14	ASGA0061876	19237967	19.14-19.34	--	Shear force at first peak (3), Loin muscle area (2), Percentage type I fibers (2), Abdominal fat weight (1), androstenone sensory panel (1), Arachidonic acid content (1), Average backfat thickness (1), backfat above muscle dorsi (1), Backfat at last rib (1), Body weight (birth) (1), C3c concentration (1), Daily feed intake (1), Front feet conformation (1), Haptoglobin concentration (1), Hind feet…
Unique_DNXE	138	14	INRA0043019	19352494	19.25-19.45	--	Shear force at first peak (3), Loin muscle area (2), Percentage type I fibers (2), Abdominal fat weight (1), androstenone sensory panel (1), Arachidonic acid content (1), Average backfat thickness (1), backfat above muscle dorsi (1), Backfat at last rib (1), Body weight (birth) (1), C3c concentration (1), Daily feed intake (1), Front feet conformation (1), Haptoglobin concentration (1), Hind feet…
Unique_DNXE	139	14	DRGA0013774	33319144	33.22-33.42	CCDC60	Fat androstenone level (4), Percentage type IIb fibers (3), Shear force at first peak (3), Total number born alive (3), Creatinine level (2), Loin muscle area (2), Percentage type I fibers (2), Reflectance value (2), Abdominal fat weight (1), Adipocyte diameter (1), Arachidonic acid content (1), Average backfat thickness (1), Average instron (star probe) force (1), backfat above muscle dorsi (1),…
Unique_DNXE	140	14	MARC0005727	90085797	89.99-90.19	SLC18A3, ERCC6, ENSSSCG00000050787, CHAT, C10orf53	Aspartate aminotransferase activity (14), Loin muscle area (4), Oleic acid content (3), Shear force at first peak (3), Shear force (3), Estimated carcass lean content (2), Melting point (2), pH 24 hr post-mortem (loin) (2), Stearic acid content (2), androstenone sensory panel (1), Arachidonic acid content (1), Backfat at last rib (1), Body weight (birth) (1), Capric acid content (1), Carcass weig…
Unique_DNXE	141	14	ASGA0065226	90149837	90.05-90.25	SLC18A3, ERCC6, CHAT, C10orf53, OGDHL	Aspartate aminotransferase activity (14), Loin muscle area (4), Oleic acid content (3), Shear force at first peak (3), Shear force (3), Estimated carcass lean content (2), Melting point (2), pH 24 hr post-mortem (loin) (2), Stearic acid content (2), androstenone sensory panel (1), Arachidonic acid content (1), Backfat at last rib (1), Body weight (birth) (1), Capric acid content (1), Carcass weig…
Unique_DNXE	142	14	ASGA0065235	90179892	90.08-90.28	SLC18A3, CHAT, C10orf53, OGDHL	Aspartate aminotransferase activity (14), Loin muscle area (4), Oleic acid content (3), Shear force at first peak (3), Shear force (3), Estimated carcass lean content (2), Melting point (2), pH 24 hr post-mortem (loin) (2), Stearic acid content (2), androstenone sensory panel (1), Arachidonic acid content (1), Backfat at last rib (1), Body weight (birth) (1), Capric acid content (1), Carcass weig…
Unique_DNXE	143	14	ASGA0065242	90200693	90.1-90.3	SLC18A3, CHAT, C10orf53, OGDHL	Aspartate aminotransferase activity (14), Loin muscle area (4), Oleic acid content (3), Shear force at first peak (3), Shear force (3), Estimated carcass lean content (2), Melting point (2), pH 24 hr post-mortem (loin) (2), Stearic acid content (2), androstenone sensory panel (1), Arachidonic acid content (1), Backfat at last rib (1), Body weight (birth) (1), Capric acid content (1), Carcass weig…
Unique_DNXE	144	14	ASGA0065254	90225208	90.13-90.33	CHAT, C10orf53, OGDHL	Aspartate aminotransferase activity (14), Loin muscle area (4), Oleic acid content (3), Shear force at first peak (3), Shear force (3), Estimated carcass lean content (2), Melting point (2), pH 24 hr post-mortem (loin) (2), Stearic acid content (2), androstenone sensory panel (1), Arachidonic acid content (1), Backfat at last rib (1), Body weight (birth) (1), Capric acid content (1), Carcass weig…
Unique_DNXE	145	14	ALGA0079862	90282613	90.18-90.38	C10orf53, OGDHL, PARG	Aspartate aminotransferase activity (14), Loin muscle area (4), Oleic acid content (3), Shear force at first peak (3), Shear force (3), Estimated carcass lean content (2), Melting point (2), pH 24 hr post-mortem (loin) (2), Stearic acid content (2), androstenone sensory panel (1), Arachidonic acid content (1), Backfat at last rib (1), Body weight (birth) (1), Capric acid content (1), Carcass weig…
Unique_DNXE	146	15	MARC0031422	82292726	82.19-82.39	ENSSSCG00000046644	Loin muscle area (4), pH 24 hr post-mortem (loin) (4), Backfat at tenth rib (3), Lean meat percentage (3), Average backfat thickness (2), Average daily gain (2), Backfat at first rib (2), Corpus luteum number (2), Intramuscular fat content (2), Meat color-a (2), Meat color-L (2), muscle protein percentage (2), pH for Semimembranosus (2), Abdominal fat weight (1), Arachidic acid content (1), Avera…
Unique_DNXE	147	15	ALGA0110175	82332423	82.23-82.43	ENSSSCG00000046644	Loin muscle area (4), pH 24 hr post-mortem (loin) (4), Backfat at tenth rib (3), Lean meat percentage (3), Average backfat thickness (2), Average daily gain (2), Backfat at first rib (2), Corpus luteum number (2), Intramuscular fat content (2), Meat color-a (2), Meat color-L (2), muscle protein percentage (2), pH for Semimembranosus (2), Abdominal fat weight (1), Arachidic acid content (1), Avera…
Unique_DNXE	148	15	MARC0089994	95737891	95.64-95.84	ENSSSCG00000041505, STAT1, STAT4	tenderness score (5), Backfat at tenth rib (4), Lean meat percentage (3), Loin muscle area (3), Meat color-L (3), pH 24 hr post-mortem (loin) (3), Shear force (3), Average daily gain (2), Average glycogen (2), Average glycolytic potential (2), Cooking loss (2), Corpus luteum number (2), Ear weight (2), Meat color score (2), muscle protein percentage (2), pH for Semimembranosus (2), 1h-48h pH decl…
Unique_DNXE	149	15	ALGA0109557	95768704	95.67-95.87	ENSSSCG00000041505, U6, STAT4	tenderness score (5), Backfat at tenth rib (4), Lean meat percentage (3), Loin muscle area (3), Meat color-L (3), pH 24 hr post-mortem (loin) (3), Shear force (3), Average daily gain (2), Average glycogen (2), Average glycolytic potential (2), Cooking loss (2), Corpus luteum number (2), Ear weight (2), Meat color score (2), muscle protein percentage (2), pH for Semimembranosus (2), 1h-48h pH decl…
Unique_DNXE	150	15	ALGA0086455	96367713	96.27-96.47	ENSSSCG00000048686, ENSSSCG00000045621, ENSSSCG00000050974, ENSSSCG00000044997, NABP1	tenderness score (5), Backfat at tenth rib (4), Lean meat percentage (3), Loin muscle area (3), Meat color-L (3), pH 24 hr post-mortem (loin) (3), Shear force (3), Average daily gain (2), Average glycogen (2), Average glycolytic potential (2), Cooking loss (2), Corpus luteum number (2), Ear weight (2), Meat color score (2), pH for Semimembranosus (2), 1h-48h pH decline (1), Abdominal fat weight (…
Unique_DNXE	151	16	MARC0028125	47135447	47.04-47.24	ENSSSCG00000041874	Teat number (3), Average backfat thickness (2), C3c concentration (2), Cooking loss (2), Meat color a* (2), Actinobacillus pleuropneumoniae susceptibility (1), Arachidic acid content (1), Arachidonic acid content (1), backfat above muscle dorsi (1), Backfat at last rib (1), Body temperature (1), Body weight (birth) (1), Change in Mycoplasma hyopneumoniae antibody titer (1), Cis-11-Eicosenoic acid…
Unique_DNXE	152	16	MARC0036920	76510459	76.41-76.61	ADAMTS16	Feed conversion ratio (4), Average backfat thickness (2), Average daily gain (2), C3c concentration (2), pH 24 hr post-mortem (loin) (2), backfat above muscle dorsi (1), Backfat at last rib (1), Backfat at tenth rib (1), body weight (19 weeks) (1), body weight (22 weeks) (1), Conductivity 24 hours post-mortem (1), Cooking loss (1), Dressing percentage (1), Fat weight (total) (1), HDL cholesterol …
Unique_DNXE	153	16	ALGA0092291	76533764	76.43-76.63	ADAMTS16	Feed conversion ratio (4), Average backfat thickness (2), Average daily gain (2), C3c concentration (2), pH 24 hr post-mortem (loin) (2), backfat above muscle dorsi (1), Backfat at last rib (1), Backfat at tenth rib (1), body weight (19 weeks) (1), body weight (22 weeks) (1), Conductivity 24 hours post-mortem (1), Cooking loss (1), Dressing percentage (1), Fat weight (total) (1), HDL cholesterol …
Unique_DNXE	154	17	ALGA0093677	19980882	19.88-20.08	ENSSSCG00000044798, ENSSSCG00000042998, ENSSSCG00000041976	Eosinophil number (3), Actinobacillus pleuropneumoniae susceptibility (2), Body weight (weaning) (2), Coping behavior (2), Ear weight (2), Average backfat thickness (1), Average daily gain (1), Capric acid content (1), Carcass length (1), Cooking loss (1), Creatinine level (1), Drip loss (1), Eicosenoic acid to eicosanoic acid ratio (1), Haptoglobin concentration (1), Intramuscular fat content (1…
Unique_DNXE	155	17	ASGA0075766	21963523	21.86-22.06	SPTLC3, ISM1, TASP1	Loin muscle area (3), Meat color score (3), Actinobacillus pleuropneumoniae susceptibility (2), Ear weight (2), Eosinophil number (2), Intramuscular fat content (2), Average backfat thickness (1), Backfat at tenth rib (1), Body weight (slaughter) (1), Body weight (weaning) (1), Capric acid content (1), Cooking loss (1), Drip loss (1), External fat on ham (1), Haptoglobin concentration (1), Juicin…
Unique_DNXE	156	17	ALGA0093770	21990952	21.89-22.09	SPTLC3, ISM1, TASP1	Loin muscle area (3), Meat color score (3), Actinobacillus pleuropneumoniae susceptibility (2), Ear weight (2), Eosinophil number (2), Intramuscular fat content (2), Average backfat thickness (1), Backfat at tenth rib (1), Body weight (slaughter) (1), Body weight (weaning) (1), Capric acid content (1), Cooking loss (1), Drip loss (1), External fat on ham (1), Haptoglobin concentration (1), Juicin…
Unique_DNXE	157	17	H3GA0048928	39622354	39.52-39.72	AAR2, DLGAP4, TGIF2	Interleukin-10 level (3), Actinobacillus pleuropneumoniae susceptibility (2), Backfat at last rib (2), Ear weight (2), Eosinophil number (2), Interleukin-1 beta level (2), Interleukin-4 level (2), Adipocyte diameter (1), Body weight (weaning) (1), Carcass length (1), CSFV antibody level (1), Fat-cuts percentage (1), Haptoglobin concentration (1), Hemoglobin (1), Interferon-gamma level (1), muscle…
Unique_DNXE	158	17	ASGA0078354	59390538	59.29-59.49	ENSSSCG00000050635, ZNF831, ENSSSCG00000007527	Meat color-L (4), Actinobacillus pleuropneumoniae susceptibility (2), Backfat at last rib (2), Meat color score (2), 45 min-24 h pH decline (1), Average daily gain (1), Average glycolytic potential (1), Average lactate (1), Body weight (16 days) (1), Body weight (weaning) (1), Carcass length (1), CD4-positive CD8-positive leukocyte percentage (1), Drip loss (1), Fat-cuts percentage (1), Fat prote…
Unique_DNXE	159	18	ASGA0078758	8380065	8.28-8.48	AGK, TMEM178B	Actinobacillus pleuropneumoniae susceptibility (3), Backfat at last rib (3), Linoleic acid content (2), Spareribs weight (2), Abdominal fat weight (1), Adipocyte diameter (1), Backfat at tenth rib (1), Backfat linear at tenth rib (1), Biceps brachii length (1), Body weight (birth) (1), Body weight (end of test) (1), Calcium level (1), Capric acid content (1), Corpus luteum number (1), Dressing pe…
Unique_DNXE	160	18	ASGA0078760	8442517	8.34-8.54	AGK, TMEM178B	Actinobacillus pleuropneumoniae susceptibility (3), Backfat at last rib (3), Linoleic acid content (2), Spareribs weight (2), Abdominal fat weight (1), Adipocyte diameter (1), Backfat at tenth rib (1), Backfat linear at tenth rib (1), Biceps brachii length (1), Body weight (birth) (1), Body weight (end of test) (1), Calcium level (1), Capric acid content (1), Corpus luteum number (1), Dressing pe…
Unique_DNXE	161	18	H3GA0053083	9969211	9.87-10.07	TBXAS1, HIPK2	Intramuscular fat content (4), Actinobacillus pleuropneumoniae susceptibility (3), Backfat at last rib (3), Linoleic acid content (2), Spareribs weight (2), Abdominal fat weight (1), Adipocyte diameter (1), Backfat at tenth rib (1), Backfat linear at tenth rib (1), Body weight (birth) (1), Body weight (end of test) (1), Calcium level (1), Capric acid content (1), Conformation score (1), Corpus lu…
Unique_DNXE	162	18	ASGA0078853	10048292	9.95-10.15	ENSSSCG00000047041, HIPK2	Actinobacillus pleuropneumoniae susceptibility (3), Backfat at last rib (3), Linoleic acid content (2), Spareribs weight (2), Abdominal fat weight (1), Adipocyte diameter (1), Backfat at tenth rib (1), Backfat linear at tenth rib (1), Body weight (birth) (1), Body weight (end of test) (1), Calcium level (1), Capric acid content (1), Conformation score (1), Corpus luteum number (1), Dressing perce…
Unique_DNXE	163	18	MARC0002576	10205624	10.11-10.31	ENSSSCG00000047041, HIPK2, CLEC2L, KLRG2, ENSSSCG00000016509	Actinobacillus pleuropneumoniae susceptibility (3), Backfat at last rib (3), Linoleic acid content (2), Spareribs weight (2), Abdominal fat weight (1), Adipocyte diameter (1), Backfat at tenth rib (1), Backfat linear at tenth rib (1), Body weight (birth) (1), Body weight (end of test) (1), Calcium level (1), Capric acid content (1), Corpus luteum number (1), Dressing percentage (1), Drip loss (1)…
Unique_DNXE	164	18	ASGA0078921	13005978	12.91-13.11	--	Actinobacillus pleuropneumoniae susceptibility (3), Backfat at last rib (3), Linoleic acid content (2), Spareribs weight (2), Abdominal fat weight (1), Adipocyte diameter (1), Backfat at tenth rib (1), Backfat linear at tenth rib (1), Body weight (birth) (1), Body weight (end of test) (1), Calcium level (1), Capric acid content (1), Corpus luteum number (1), Dressing percentage (1), Drip loss (1)…
Unique_DNXE	165	18	ASGA0078922	13025454	12.93-13.13	--	Actinobacillus pleuropneumoniae susceptibility (3), Backfat at last rib (3), Linoleic acid content (2), Spareribs weight (2), Abdominal fat weight (1), Adipocyte diameter (1), Backfat at tenth rib (1), Backfat linear at tenth rib (1), Body weight (birth) (1), Body weight (end of test) (1), Calcium level (1), Capric acid content (1), Corpus luteum number (1), Dressing percentage (1), Drip loss (1)…
Unique_DNXE	166	18	MARC0020181	13039929	12.94-13.14	--	Actinobacillus pleuropneumoniae susceptibility (3), Backfat at last rib (3), Linoleic acid content (2), Spareribs weight (2), Abdominal fat weight (1), Adipocyte diameter (1), Backfat at tenth rib (1), Backfat linear at tenth rib (1), Body weight (birth) (1), Body weight (end of test) (1), Calcium level (1), Capric acid content (1), Corpus luteum number (1), Dressing percentage (1), Drip loss (1)…
Unique_DNXE	167	18	ASGA0079504	33157518	33.06-33.26	ENSSSCG00000045786, ENSSSCG00000042437, ENSSSCG00000032920, ENSSSCG00000016646, LSMEM1	Actinobacillus pleuropneumoniae susceptibility (3), Backfat at last rib (2), Backfat at tenth rib (2), Red blood cell count (2), Abdominal fat weight (1), Average glycogen (1), Bicarbonate level (1), Blood pH (1), Body weight (birth) (1), Body weight (end of test) (1), C3c concentration (1), Calcium level (1), Capric acid content (1), Carbon dioxide level (1), Carcass weight (hot) (1), Change in …
Unique_DNXE	168	18	ALGA0097943	34811025	34.71-34.91	IMMP2L, ENSSSCG00000049945	Actinobacillus pleuropneumoniae susceptibility (3), Backfat at last rib (2), Backfat at tenth rib (2), Red blood cell count (2), Abdominal fat weight (1), Average glycogen (1), Bicarbonate level (1), Blood pH (1), Body weight (birth) (1), Body weight (end of test) (1), C3c concentration (1), Calcium level (1), Capric acid content (1), Carbon dioxide level (1), Carcass weight (hot) (1), Change in …
Unique_DNXE	169	18	ASGA0099816	35040613	34.94-35.14	--	Actinobacillus pleuropneumoniae susceptibility (3), Backfat at last rib (2), Backfat at tenth rib (2), Red blood cell count (2), Abdominal fat weight (1), Average glycogen (1), Bicarbonate level (1), Blood pH (1), Body weight (birth) (1), Body weight (end of test) (1), C3c concentration (1), Calcium level (1), Capric acid content (1), Carbon dioxide level (1), Carcass weight (hot) (1), Change in …
Unique_GLGS	1	1	ASGA0092170	40857228	40.76-40.96	ENSSSCG00000047837, ENSSSCG00000046028, ENSSSCG00000050086, ENSSSCG00000028308	Drip loss (11), Shoulder subcutaneous fat thickness (3), Average daily gain (2), Backfat at last rib (2), Loin muscle area (2), Melanoma susceptibility (2), pH 45 minutes post mortem (2), Average backfat thickness (1), backfat above muscle dorsi (1), Belly meat content (1), Body weight (birth) (1), Dressing percentage (1), Estimated carcass lean content (1), Fat to meat ratio (1), Glucose level (…
Unique_GLGS	2	1	MARC0036439	40885395	40.79-40.99	ENSSSCG00000047837, ENSSSCG00000046028, ENSSSCG00000050086, ENSSSCG00000028308	Drip loss (11), Shoulder subcutaneous fat thickness (3), Average daily gain (2), Backfat at last rib (2), Loin muscle area (2), Melanoma susceptibility (2), pH 45 minutes post mortem (2), Average backfat thickness (1), backfat above muscle dorsi (1), Belly meat content (1), Body weight (birth) (1), Dressing percentage (1), Estimated carcass lean content (1), Fat to meat ratio (1), Glucose level (…
Unique_GLGS	3	1	DRGA0001068	62371709	62.27-62.47	ENSSSCG00000044734	Drip loss (21), Average daily gain (4), Loin muscle area (3), Shoulder subcutaneous fat thickness (3), Average backfat thickness (2), Backfat at last rib (2), Carcass weight (hot) (2), CD4-positive CD8-negative leukocyte percentage (2), Melanoma susceptibility (2), backfat above muscle dorsi (1), Backfat at tenth rib (1), Belly meat content (1), Body weight (20 weeks) (1), Body weight (birth) (1)…
Unique_GLGS	4	1	ALGA0117391	65580878	65.48-65.68	ENSSSCG00000046887, ENSSSCG00000044799	Drip loss (11), Average daily gain (4), Loin muscle area (3), Shoulder subcutaneous fat thickness (3), Average backfat thickness (2), Backfat at last rib (2), Carcass weight (hot) (2), Marbling (2), Melanoma susceptibility (2), backfat above muscle dorsi (1), Backfat at tenth rib (1), Belly meat content (1), Body weight (20 weeks) (1), Body weight (birth) (1), Body weight (weaning) (1), Estimated…
Unique_GLGS	5	1	MARC0004882	104671848	104.57-104.77	TCF4	Drip loss (9), Average daily gain (4), Backfat at last rib (3), Carcass weight (hot) (3), PH for Longissmus dorsi (3), Shoulder subcutaneous fat thickness (3), backfat at P2 position (2), Backfat at rump (2), Ear area (2), Ear weight (2), Estimated carcass lean content (2), External fat on ham (2), Front feet conformation (2), Marbling (2), Melanoma susceptibility (2), Teat number (2), uterine ho…
Unique_GLGS	6	1	MARC0111537	152985397	152.89-153.09	ENSSSCG00000043468, ENSSSCG00000047328, RTTN, CD226, DOK6	Drip loss (21), Backfat at last rib (8), Average daily gain (6), Average backfat thickness (5), Loin muscle area (4), backfat above muscle dorsi (3), Fat-cuts percentage (3), Shoulder subcutaneous fat thickness (3), Backfat at last lumbar (2), Backfat at rump (2), Body weight (weaning) (2), Carcass weight (hot) (2), Fat to meat ratio (2), Hind feet conformation (2), Marbling (2), Percentage type …
Unique_GLGS	7	1	MARC0091923	161306497	161.21-161.41	ENSSSCG00000043998, CCBE1	Drip loss (14), Backfat at last rib (8), Average backfat thickness (7), Average daily gain (6), Loin muscle area (4), backfat above muscle dorsi (3), Fat-cuts percentage (3), Shoulder external fat weight (3), Shoulder subcutaneous fat thickness (3), Backfat at rump (2), Body weight (weaning) (2), Carcass weight (hot) (2), Fat to meat ratio (2), Hind feet conformation (2), Marbling (2), Percentage…
Unique_GLGS	8	1	ALGA0007038	174093738	173.99-174.19	--	Drip loss (22), Backfat at last rib (8), Average daily gain (5), Backfat weight (5), Loin muscle area (5), Teat number (5), Carcass length (4), Average backfat thickness (3), Fat-cuts percentage (3), Residual feed intake (3), Shoulder subcutaneous fat thickness (3), White blood cell number (3), Alkaline phosphatase activity (2), backfat above muscle dorsi (2), Body weight (weaning) (2), Fat perce…
Unique_GLGS	9	1	ASGA0006972	255112889	255.01-255.21	WHRN, ATP6V1G1, ENSSSCG00000048487, TEX48	Drip loss (10), Average backfat thickness (2), Average daily gain (2), Backfat at last rib (2), Backfat weight (2), body weight (13 weeks) (2), Fat-cuts percentage (2), Ham weight (2), Lean meat percentage (2), Mean corpuscular hemoglobin concentration (2), Trimmed wholesale product / live weight (2), Adipocyte diameter (1), Backfat at last lumbar (1), Backfat at tenth rib (1), body weight (10 we…
Unique_GLGS	10	2	ASGA0009276	14973507	14.87-15.07	ENSSSCG00000044283, NUP160, FNBP4, AGBL2, ENSSSCG00000013232, ENSSSCG00000013231, FAM180B, NDUFS3, KBTBD4, PTPMT1, CELF1, PSMC3	Average backfat thickness (12), Backfat at last rib (5), Loin muscle area (5), Loin and neck meat weight (4), C3c concentration (3), Estimated carcass lean content (3), Ham weight (3), Hemolytic complement activity (alternative pathway) (3), Abdominal fat weight (2), Actinobacillus pleuropneumoniae susceptibility (2), Average daily gain (2), Backfat at first rib (2), Backfat at mid-back (2), Bell…
Unique_GLGS	11	2	ALGA0012135	14994349	14.89-15.09	ENSSSCG00000044283, FNBP4, AGBL2, ENSSSCG00000013232, ENSSSCG00000013231, FAM180B, NDUFS3, KBTBD4, PTPMT1, CELF1, PSMC3	Average backfat thickness (12), Backfat at last rib (5), Loin muscle area (5), Loin and neck meat weight (4), C3c concentration (3), Estimated carcass lean content (3), Ham weight (3), Hemolytic complement activity (alternative pathway) (3), Abdominal fat weight (2), Actinobacillus pleuropneumoniae susceptibility (2), Average daily gain (2), Backfat at first rib (2), Backfat at mid-back (2), Bell…
Unique_GLGS	12	2	ASGA0084847	41605469	41.51-41.71	ENSSSCG00000020482, OTOG, USH1C, ABCC8	Drip loss (8), Actinobacillus pleuropneumoniae susceptibility (6), Average backfat thickness (6), C3c concentration (3), Loin muscle area (3), Shoulder subcutaneous fat thickness (3), Abdominal fat weight (2), Average daily gain (2), Backfat at first rib (2), Backfat at last rib (2), Backfat at mid-back (2), Backfat at tenth rib (2), Front leg conformation (2), Ham weight (2), Lean meat percentag…
Unique_GLGS	13	2	ALGA0014948	109633736	109.53-109.73	ENSSSCG00000050371	Actinobacillus pleuropneumoniae susceptibility (9), C3c concentration (4), Ham weight (4), Shear force (3), Average daily gain (2), Backfat at mid-back (2), Carcass weight (hot) (2), Cooking loss (2), Estimated carcass lean content (2), Meat color b* (2), Shoulder subcutaneous fat thickness (2), Abdominal fat weight (1), Arachidic acid content (1), Arachidonic acid content (1), Average backfat th…
Unique_GLGS	14	2	MARC0046187	109661036	109.56-109.76	--	Actinobacillus pleuropneumoniae susceptibility (9), C3c concentration (4), Ham weight (4), Shear force (3), Average daily gain (2), Backfat at mid-back (2), Carcass weight (hot) (2), Cooking loss (2), Estimated carcass lean content (2), Meat color b* (2), Shoulder subcutaneous fat thickness (2), Abdominal fat weight (1), Arachidic acid content (1), Arachidonic acid content (1), Average backfat th…
Unique_GLGS	15	3	ALGA0017157	2748903	2.65-2.85	ENSSSCG00000046509, SDK1	45 min-24 h pH decline (1), Abdominal fat weight (1), Carcass weight (hot) (1), Gadoleic acid content (1), Intramuscular fat content (1), Lactate dehydrogenase level (1), Lauric acid content (1), Linolenic acid content (1), Loin muscle area (1), Meat color b* (1), Meat color chroma (1), Percentage giant fibers (1), Shear force (1), Teat number (1)
Unique_GLGS	16	3	ASGA0012981	2762464	2.66-2.86	ENSSSCG00000046509, SDK1	45 min-24 h pH decline (1), Abdominal fat weight (1), Carcass weight (hot) (1), Gadoleic acid content (1), Intramuscular fat content (1), Lactate dehydrogenase level (1), Lauric acid content (1), Linolenic acid content (1), Loin muscle area (1), Meat color b* (1), Meat color chroma (1), Percentage giant fibers (1), Shear force (1), Teat number (1)
Unique_GLGS	17	3	ASGA0096552	2922661	2.82-3.02	SDK1	45 min-24 h pH decline (1), Abdominal fat weight (1), Body weight (end of test) (1), Carcass weight (hot) (1), Gadoleic acid content (1), Lactate dehydrogenase level (1), Lauric acid content (1), Linolenic acid content (1), Loin muscle area (1), Meat color b* (1), Meat color chroma (1), Percentage giant fibers (1), Shear force (1), Sperm abnormality rate (1), Teat number (1)
Unique_GLGS	18	3	ASGA0099178	4034562	3.93-4.13	ENSSSCG00000049698, ENSSSCG00000033217, ENSSSCG00000044546, TNRC18, FBXL18, ENSSSCG00000044331, ACTB, FSCN1	45 min-24 h pH decline (1), Abdominal fat weight (1), Body weight (end of test) (1), Carcass weight (hot) (1), Corpus luteum number (1), Gadoleic acid content (1), Lactate dehydrogenase level (1), Lauric acid content (1), Linolenic acid content (1), Loin muscle area (1), Meat color b* (1), Meat color chroma (1), Percentage giant fibers (1), Shear force (1), Teat number (1)
Unique_GLGS	19	3	ASGA0015833	108142470	108.04-108.24	XDH, EHD3, CAPN14, GALNT14	pH 24 hr post mortem (ham) (4), Teat number (4), 45 min-24 h pH decline (2), Drip loss (2), pH 24 hr post-mortem (loin) (2), Shear force (2), Average backfat thickness (1), Backfat at mid-back (1), Base excess (1), Body weight (end of test) (1), Conductivity 24 hours post-mortem (1), Conductivity 24 hours postmortem (ham) (1), Cooking loss (1), Creatinine level (1), Dressing percentage (1), Fat p…
Unique_GLGS	20	3	MARC0100775	108250938	108.15-108.35	CAPN14, GALNT14	pH 24 hr post mortem (ham) (4), Teat number (4), 45 min-24 h pH decline (2), Drip loss (2), pH 24 hr post-mortem (loin) (2), Shear force (2), Average backfat thickness (1), Backfat at mid-back (1), Base excess (1), Body weight (end of test) (1), Conductivity 24 hours post-mortem (1), Conductivity 24 hours postmortem (ham) (1), Cooking loss (1), Creatinine level (1), Dressing percentage (1), Epidi…
Unique_GLGS	21	4	ASGA0098386	54460020	54.36-54.56	--	Average daily gain (11), Carcass length (11), Average backfat thickness (7), Backfat at last rib (6), Shoulder weight (6), Shoulder subcutaneous fat thickness (5), Body weight (slaughter) (4), Body weight (birth) (3), Fat androstenone level (3), Loin muscle area (3), Adipocyte diameter (2), Backfat at first rib (2), Backfat at mid-back (2), Belly weight (2), Body weight (end of test) (2), Body we…
Unique_GLGS	22	4	ASGA0019659	54689956	54.59-54.79	ENSSSCG00000042001, ENSSSCG00000051032	Average daily gain (11), Carcass length (11), Average backfat thickness (7), Backfat at last rib (6), Shoulder weight (6), Shoulder subcutaneous fat thickness (5), Body weight (slaughter) (4), Body weight (birth) (3), Fat androstenone level (3), Loin muscle area (3), Adipocyte diameter (2), Backfat at first rib (2), Backfat at mid-back (2), Belly weight (2), Body weight (end of test) (2), Body we…
Unique_GLGS	23	4	H3GA0013118	76489277	76.39-76.59	ENSSSCG00000044763, ENSSSCG00000046734	Average daily gain (22), Average backfat thickness (8), Backfat at last rib (4), Backfat weight (4), Carcass length (4), Head weight (4), Loin muscle area (4), Backfat at mid-back (3), Body weight (birth) (3), Fat androstenone level (3), Linoleic acid content (3), Small intestine length (3), Abdominal fat weight (2), Backfat thickness between 3rd and 4th rib (2), body weight (17 weeks) (2), Body …
Unique_GLGS	24	4	ASGA0020484	81321340	81.22-81.42	METTL18, ENSSSCG00000031622, ENSSSCG00000030960, ENSSSCG00000034809, ENSSSCG00000006286, SELL, SELP, F5	Average daily gain (13), Hemolytic complement activity (classical pathway) (6), Average backfat thickness (5), Backfat weight (3), Body weight (slaughter) (3), Linoleic acid content (3), Loin muscle area (3), body weight (17 weeks) (2), Body weight (end of test) (2), Carcass weight (cold) (2), Diameter of type IIb muscle fibers (2), Drip loss (2), Ham weight (2), Loin and neck meat weight (2), Ol…
Unique_GLGS	25	4	ALGA0026228	81384328	81.28-81.48	ENSSSCG00000006286, SELL, SELP, F5	Average daily gain (13), Hemolytic complement activity (classical pathway) (6), Average backfat thickness (5), Backfat weight (3), Body weight (slaughter) (3), Linoleic acid content (3), Loin muscle area (3), body weight (17 weeks) (2), Body weight (end of test) (2), Carcass weight (cold) (2), Diameter of type IIb muscle fibers (2), Drip loss (2), Feed conversion ratio (2), Ham weight (2), Loin a…
Unique_GLGS	26	4	ALGA0027681	104920198	104.82-105.02	NHLH2, SLC22A15, CASQ2, VANGL1	Average daily gain (7), Hemolytic complement activity (classical pathway) (6), Ham weight (3), Average backfat thickness (2), Dressing percentage (2), Drip loss (2), Intramuscular fat content (2), Shoulder meat weight (2), Adipocyte diameter (1), Backfat at last rib (1), Backfat at mid-back (1), Body weight (3 weeks) (1), Body weight (46 days) (1), Body weight (end of test) (1), C3c concentration…
Unique_GLGS	27	4	MARC0024125	104947409	104.85-105.05	NHLH2, SLC22A15, CASQ2, VANGL1	Average daily gain (7), Hemolytic complement activity (classical pathway) (6), Ham weight (3), Average backfat thickness (2), Dressing percentage (2), Drip loss (2), Intramuscular fat content (2), Shoulder meat weight (2), Adipocyte diameter (1), Backfat at last rib (1), Backfat at mid-back (1), Body weight (3 weeks) (1), Body weight (46 days) (1), Body weight (end of test) (1), C3c concentration…
Unique_GLGS	28	4	ALGA0027693	104960819	104.86-105.06	SLC22A15, CASQ2, VANGL1	Average daily gain (7), Hemolytic complement activity (classical pathway) (6), Ham weight (3), Average backfat thickness (2), Dressing percentage (2), Drip loss (2), Intramuscular fat content (2), Shoulder meat weight (2), Adipocyte diameter (1), Backfat at last rib (1), Backfat at mid-back (1), Body weight (3 weeks) (1), Body weight (46 days) (1), Body weight (end of test) (1), C3c concentration…
Unique_GLGS	29	5	ASGA0099133	60867432	60.77-60.97	ENSSSCG00000019782, ENSSSCG00000050490, ETV6, ENSSSCG00000049579	Average backfat thickness (4), Meat color b* (4), Backfat at mid-back (3), Ear erectness (3), pH 24 hr post-mortem (loin) (3), backfat above muscle dorsi (2), Backfat at first rib (2), Backfat at last rib (2), Ear area (2), Ear weight (2), Linoleic acid content (2), Shoulder external fat weight (2), Shoulder subcutaneous fat thickness (2), Backfat at rump (1), body weight (10 weeks) (1), Body wei…
Unique_GLGS	30	5	DRGA0005934	61624325	61.52-61.72	ENSSSCG00000050279, ENSSSCG00000037074, ENSSSCG00000033403, ENSSSCG00000036743, ENSSSCG00000000638, ENSSSCG00000000639, KLRK1, ENSSSCG00000000640, KLRD1	Average backfat thickness (4), Meat color b* (4), Backfat at mid-back (3), Ear erectness (3), pH 24 hr post-mortem (loin) (3), backfat above muscle dorsi (2), Backfat at first rib (2), Ear area (2), Ear weight (2), Linoleic acid content (2), Shoulder external fat weight (2), Shoulder subcutaneous fat thickness (2), Backfat at last rib (1), Backfat at rump (1), body weight (10 weeks) (1), Body wei…
Unique_GLGS	31	5	ALGA0032286	61669599	61.57-61.77	ENSSSCG00000050279, ENSSSCG00000037074, ENSSSCG00000000639, KLRK1, ENSSSCG00000000640, KLRD1, ENSSSCG00000026217, GABARAPL1	Average backfat thickness (4), Meat color b* (4), Backfat at mid-back (3), Ear erectness (3), pH 24 hr post-mortem (loin) (3), backfat above muscle dorsi (2), Backfat at first rib (2), Ear area (2), Ear weight (2), Linoleic acid content (2), Shoulder external fat weight (2), Shoulder subcutaneous fat thickness (2), Backfat at last rib (1), Backfat at rump (1), body weight (10 weeks) (1), Body wei…
Unique_GLGS	32	5	DRGA0005935	61688671	61.59-61.79	ENSSSCG00000050279, ENSSSCG00000037074, ENSSSCG00000000639, KLRK1, ENSSSCG00000000640, KLRD1, ENSSSCG00000026217, GABARAPL1, TMEM52B	Average backfat thickness (4), Meat color b* (4), Backfat at mid-back (3), Ear erectness (3), pH 24 hr post-mortem (loin) (3), backfat above muscle dorsi (2), Backfat at first rib (2), Ear area (2), Ear weight (2), Linoleic acid content (2), Shoulder external fat weight (2), Shoulder subcutaneous fat thickness (2), Backfat at last rib (1), Backfat at rump (1), body weight (10 weeks) (1), Body wei…
Unique_GLGS	33	5	MARC0003111	61725344	61.63-61.83	ENSSSCG00000037074, KLRK1, ENSSSCG00000000640, KLRD1, ENSSSCG00000026217, GABARAPL1, TMEM52B, OLR1	Average backfat thickness (4), Meat color b* (4), Backfat at mid-back (3), Ear erectness (3), pH 24 hr post-mortem (loin) (3), backfat above muscle dorsi (2), Backfat at first rib (2), Ear area (2), Ear weight (2), Linoleic acid content (2), Shoulder external fat weight (2), Shoulder subcutaneous fat thickness (2), Backfat at last rib (1), Backfat at rump (1), body weight (10 weeks) (1), Body wei…
Unique_GLGS	34	6	MARC0009254	17502570	17.4-17.6	ENSSSCG00000046070, ENSSSCG00000041338, NFAT5, CYB5B	Meat color a* (5), Teat number (3), Actinobacillus pleuropneumoniae susceptibility (2), Average daily gain (2), Backfat at tenth rib (2), Coping behavior (2), Intramuscular fat content (2), Adipocyte diameter (1), Backfat at last rib (1), Belly meat content (1), Body weight (46 days) (1), Body weight (end of test) (1), CO2 partial pressure (1), Conductivity 24 hours postmortem (loin) (1), Drip lo…
Unique_GLGS	35	6	ASGA0027983	31320669	31.22-31.42	FTO	Meat color a* (5), Average daily gain (3), Actinobacillus pleuropneumoniae susceptibility (2), Backfat at tenth rib (2), Intramuscular fat content (2), Loin muscle area (2), Marbling (2), Teat number (2), Adipocyte diameter (1), Backfat at last rib (1), Belly meat content (1), Belly weight (1), Body weight (46 days) (1), Body weight (end of test) (1), cis-9-Heptadecenoic acid content (1), CO2 par…
Unique_GLGS	36	6	H3GA0017794	31334780	31.23-31.43	FTO	Meat color a* (5), Average daily gain (3), Actinobacillus pleuropneumoniae susceptibility (2), Backfat at tenth rib (2), Intramuscular fat content (2), Loin muscle area (2), Marbling (2), Teat number (2), Adipocyte diameter (1), Backfat at last rib (1), Belly meat content (1), Belly weight (1), Body weight (46 days) (1), Body weight (end of test) (1), cis-9-Heptadecenoic acid content (1), CO2 par…
Unique_GLGS	37	7	ASGA0032981	35844522	35.74-35.94	LRFN2	Average daily gain (13), Average backfat thickness (10), Conductivity 45 minutes post-mortem (6), Head weight (6), Backfat at last rib (5), NADP-malate dehydrogenase activity (5), Loin muscle area (4), Adipocyte diameter (3), Backfat at last lumbar (3), Carcass length (3), Carcass weight (hot) (3), Leaf fat weight (3), NADPH-generating enzyme activity (3), PH for Longissmus dorsi (3), pH for Semi…
Unique_GLGS	38	8	DRGA0008427	23888710	23.79-23.99	U2, PCDH7	Average daily gain (9), Ham weight (4), Carcass length (3), Loin muscle area (3), Average backfat thickness (2), backfat at P2 position (2), Carcass weight (hot) (2), Head weight (2), Backfat at rump (1), Bilirubin level (1), body weight (13 weeks) (1), body weight (17 weeks) (1), body weight (22 weeks) (1), Body weight (30 weeks) (1), Body weight (34 weeks) (1), Body weight (slaughter) (1), Bone…
Unique_GLGS	39	8	DRGA0008595	59749730	59.65-59.85	--	Carcass weight (hot) (2), Corpus luteum number (2), Ham weight (2), Loin muscle area (2), Lymphocyte number (2), Meat color b* (2), Abdominal fat weight (1), Activity during lying (1), Alkaline phosphatase activity (1), Average daily gain (1), Backfat at rump (1), Belly weight (1), Body weight (20 weeks) (1), Body weight (3 weeks) (1), Body weight (30 weeks) (1), Body weight (34 weeks) (1), Body …
Unique_GLGS	40	8	ALGA0047974	59859539	59.76-59.96	--	Carcass weight (hot) (2), Corpus luteum number (2), Ham weight (2), Loin muscle area (2), Lymphocyte number (2), Meat color b* (2), Abdominal fat weight (1), Activity during lying (1), Alkaline phosphatase activity (1), Average daily gain (1), Backfat at rump (1), Belly weight (1), Body weight (20 weeks) (1), Body weight (3 weeks) (1), Body weight (30 weeks) (1), Body weight (34 weeks) (1), Body …
Unique_GLGS	41	8	H3GA0024902	60060727	59.96-60.16	--	Carcass weight (hot) (2), Corpus luteum number (2), Ham weight (2), Loin muscle area (2), Lymphocyte number (2), Mean corpuscular volume (2), Meat color b* (2), Abdominal fat weight (1), Activity during lying (1), Alkaline phosphatase activity (1), Average daily gain (1), Backfat at rump (1), Belly weight (1), Body weight (20 weeks) (1), Body weight (3 weeks) (1), Body weight (30 weeks) (1), Body…
Unique_GLGS	42	8	ALGA0047977	60107434	60.01-60.21	--	Carcass weight (hot) (2), Corpus luteum number (2), Ham weight (2), Loin muscle area (2), Lymphocyte number (2), Mean corpuscular volume (2), Meat color b* (2), Abdominal fat weight (1), Activity during lying (1), Alkaline phosphatase activity (1), Average daily gain (1), Backfat at rump (1), Belly weight (1), Body weight (20 weeks) (1), Body weight (3 weeks) (1), Body weight (30 weeks) (1), Body…
Unique_GLGS	43	8	MARC0008870	60232132	60.13-60.33	--	Carcass weight (hot) (2), Corpus luteum number (2), Ham weight (2), Loin muscle area (2), Lymphocyte number (2), Meat color b* (2), Abdominal fat weight (1), Activity during lying (1), Alkaline phosphatase activity (1), Average daily gain (1), Backfat at rump (1), Belly weight (1), Body weight (20 weeks) (1), Body weight (3 weeks) (1), Body weight (30 weeks) (1), Body weight (34 weeks) (1), Body …
Unique_GLGS	44	8	MARC0050311	63661984	63.56-63.76	EPHA5	Loin muscle area (2), Teat number (2), Abdominal fat weight (1), Alkaline phosphatase activity (1), Average daily gain (1), Backfat at rump (1), Belly weight (1), Bilirubin level (1), Body weight (20 weeks) (1), Body weight (3 weeks) (1), Body weight (30 weeks) (1), Body weight (34 weeks) (1), Body weight (birth) (1), Carcass length (1), Carcass weight (cold) (1), Carcass weight (hot) (1), Corpus…
Unique_GLGS	45	8	MARC0040474	82745550	82.65-82.85	ZNF827, C4orf51, MMAA, ENSSSCG00000045592	Loin muscle area (3), Ear area (2), Palmitic acid content (2), Palmitoleic acid content (2), Stearic acid content (2), Abdominal fat weight (1), Alkaline phosphatase activity (1), Average chain length (1), Backfat at rump (1), Belly weight (1), Bilirubin level (1), Body weight (3 weeks) (1), Body weight (30 weeks) (1), Body weight (34 weeks) (1), CD4-negative CD8-positive leukocyte percentage (1)…
Unique_GLGS	46	8	ALGA0048468	85356237	85.26-85.46	INPP4B, ENSSSCG00000041450	Loin muscle area (3), Ear area (2), Palmitic acid content (2), Palmitoleic acid content (2), Abdominal fat weight (1), Alkaline phosphatase activity (1), Average chain length (1), Backfat at rump (1), Bilirubin level (1), Body weight (3 weeks) (1), Body weight (30 weeks) (1), Body weight (34 weeks) (1), CD4-negative CD8-positive leukocyte percentage (1), CD4-positive leukocyte number (1), CD8-pos…
Unique_GLGS	47	8	H3GA0025828	137566856	137.47-137.67	ENSSSCG00000033490, ENSSSCG00000046073, CFAP299, FGF5, PRDM8, ANTXR2, ENSSSCG00000046798	Litter size (2), Cooking yield (1), Melanoma susceptibility (1), Muscle moisture percentage (1), Off-flavor score (1), Ovary weight (1), pH 24 hr post mortem (ham) (1), Plateletcrit (1), Total number born alive (1)
Unique_GLGS	48	9	H3GA0056456	25051813	24.95-25.15	--	Average daily gain (2), Backfat at mid-back (2), Average backfat thickness (1), backfat above muscle dorsi (1), Belly fat area (1), Body weight (weaning) (1), Ear erectness (1), Ham weight (1), Intramuscular fat content (1), Leaf fat weight (1), Leptin level (1), Linolenic acid content (1), Meat color a* (1), Meat color L* (1), Muscle moisture percentage (1), Myristic acid content (1), Nonfunctio…
Unique_GLGS	49	9	MARC0029546	38749870	38.65-38.85	--	Backfat at mid-back (2), Leaf fat weight (2), androstenone laboratory (1), Average backfat thickness (1), Average daily gain (1), backfat above muscle dorsi (1), CSFV antibody level (1), Ear erectness (1), HDL cholesterol (1), Liver weight (1), Meat color a* (1), Meat color L* (1), Melanoma susceptibility (1), Muscle fat content (1), Muscle moisture percentage (1), Nonfunctional nipples (1), pH 4…
Unique_GLGS	50	9	ASGA0042573	39122387	39.02-39.22	ENSSSCG00000050546, ENSSSCG00000050389, ENSSSCG00000046053, C11orf53, COLCA2, POU2AF1, BTG4	Backfat at mid-back (2), Leaf fat weight (2), androstenone laboratory (1), Average backfat thickness (1), Average daily gain (1), backfat above muscle dorsi (1), CSFV antibody level (1), Ear erectness (1), HDL cholesterol (1), Liver weight (1), Meat color a* (1), Meat color L* (1), Melanoma susceptibility (1), Muscle fat content (1), Muscle moisture percentage (1), Nonfunctional nipples (1), pH 4…
Unique_GLGS	51	9	ASGA0086793	80544319	80.44-80.64	NDUFA4	Shoulder weight (3), Average daily gain (2), Backfat at mid-back (2), External fat on ham (2), Loin muscle area (2), Meat color-L (2), Stearic acid content (2), Abdominal fat weight (1), Average backfat thickness (1), backfat above muscle dorsi (1), Backfat at first rib (1), Backfat at tenth rib (1), Body weight (3 weeks) (1), Carcass length (1), CO2 partial pressure (1), Corpus luteum number (1)…
Unique_GLGS	52	9	H3GA0028070	113152352	113.05-113.25	TPK1, ENSSSCG00000049608	Red cell distribution width (3), Empty body protein content (2), Mean corpuscular volume (2), Meat color-L (2), Abdominal fat weight (1), Arachidic acid content (1), Average backfat thickness (1), backfat above muscle dorsi (1), Backfat at first rib (1), Backfat at mid-back (1), body weight (10 weeks) (1), Body weight (3 weeks) (1), Capric acid content (1), Carcass length (1), Carcass temperature…
Unique_GLGS	53	9	ALGA0054715	113189427	113.09-113.29	TPK1, ENSSSCG00000049608	Empty body protein content (2), Mean corpuscular volume (2), Meat color-L (2), Red cell distribution width (2), Abdominal fat weight (1), Arachidic acid content (1), Average backfat thickness (1), backfat above muscle dorsi (1), Backfat at first rib (1), Backfat at mid-back (1), body weight (10 weeks) (1), Body weight (3 weeks) (1), Capric acid content (1), Carcass length (1), Carcass temperature…
Unique_GLGS	54	9	ASGA0083715	113353004	113.25-113.45	TPK1, NOBOX, ARHGEF5, ENSSSCG00000031784, ENSSSCG00000039428	Empty body protein content (2), Mean corpuscular volume (2), Meat color-L (2), Abdominal fat weight (1), Arachidic acid content (1), Average backfat thickness (1), backfat above muscle dorsi (1), Backfat at first rib (1), Backfat at mid-back (1), body weight (10 weeks) (1), Body weight (3 weeks) (1), Capric acid content (1), Carcass length (1), Carcass temperature (45 minutes post-mortem) (1), Ca…
Unique_GLGS	55	9	ALGA0055011	121798767	121.7-121.9	QSOX1, LHX4	Mean corpuscular hemoglobin concentration (2), Mean corpuscular hemoglobin content (2), Abdominal fat weight (1), Arachidic acid content (1), Average backfat thickness (1), backfat above muscle dorsi (1), Backfat at first rib (1), Backfat at mid-back (1), body weight (10 weeks) (1), Body weight (3 weeks) (1), Capric acid content (1), Carcass length (1), Carcass temperature (45 minutes post-mortem…
Unique_GLGS	56	9	ASGA0044532	121867335	121.77-121.97	QSOX1, LHX4, ACBD6	uterine horn weight (3), Mean corpuscular hemoglobin concentration (2), Mean corpuscular hemoglobin content (2), Abdominal fat weight (1), Arachidic acid content (1), Average backfat thickness (1), backfat above muscle dorsi (1), Backfat at first rib (1), Backfat at mid-back (1), body weight (10 weeks) (1), Body weight (3 weeks) (1), Capric acid content (1), Carcass length (1), Carcass temperatur…
Unique_GLGS	57	11	ASGA0049324	4327584	4.23-4.43	ENSSSCG00000047973, ENSSSCG00000042547, WASF3, ENSSSCG00000042074, GPR12	Percentage type IIb fibers (3), Backfat weight (1), Belly weight (1), Carcass length (1), Cholesterol level (1), Ear area (1), Ear erectness (1), HDL cholesterol (1), Loin muscle area (1), Lymphocyte number (1), Mean corpuscular hemoglobin content (1), Monocyte number (1), Percentage of backfat and leaf fat in carcass (1), Percentage type IIa fibers (1), Segmented neutrophil number (1), Teat numb…
Unique_GLGS	58	11	MARC0064230	7338386	7.24-7.44	ENSSSCG00000009327, USPL1, ALOX5AP	Percentage type IIb fibers (3), Backfat at last rib (1), Backfat at tenth rib (1), Backfat thickness between 3rd and 4th rib (1), Backfat weight (1), Belly weight (1), Carcass length (1), Conductivity 24 hours postmortem (loin) (1), Ear area (1), Ear erectness (1), Estrone laboratory (1), Loin meat weight (1), Loin muscle area (1), Lymphocyte number (1), Mean corpuscular hemoglobin content (1), M…
Unique_GLGS	59	11	ALGA0062760	61248456	61.15-61.35	GPC5	Backfat at tenth rib (3), Backfat at last rib (2), Empty body lipid content (2), Nonfunctional nipples (2), 45 min-24 h pH decline (1), Average backfat thickness (1), Average daily gain (1), Backfat at mid-back (1), Body temperature (1), Body weight (slaughter) (1), CD4-positive CD8-negative leukocyte percentage (1), Double-bond index (1), Drip loss (1), Eosinophil number (1), Feed intake (1), Ha…
Unique_GLGS	60	11	ASGA0051476	65526246	65.43-65.63	UGGT2, HS6ST3, ENSSSCG00000046824	Backfat at tenth rib (3), Backfat at last rib (2), Empty body lipid content (2), Lean meat percentage (2), Nonfunctional nipples (2), 45 min-24 h pH decline (1), Average backfat thickness (1), Backfat at mid-back (1), Body temperature (1), Body weight (slaughter) (1), CD4-positive leukocyte percentage (1), Drip loss (1), Eosinophil number (1), Feed intake (1), Lauric acid content (1), Linoleic ac…
Unique_GLGS	61	11	ASGA0051481	65542481	65.44-65.64	UGGT2, HS6ST3, ENSSSCG00000046824	Backfat at tenth rib (3), Backfat at last rib (2), Empty body lipid content (2), Lean meat percentage (2), Nonfunctional nipples (2), 45 min-24 h pH decline (1), Average backfat thickness (1), Backfat at mid-back (1), Body temperature (1), Body weight (slaughter) (1), CD4-positive leukocyte percentage (1), Drip loss (1), Eosinophil number (1), Feed intake (1), Lauric acid content (1), Linoleic ac…
Unique_GLGS	62	11	ASGA0051485	65562492	65.46-65.66	UGGT2, HS6ST3, ENSSSCG00000046824	Backfat at tenth rib (3), Backfat at last rib (2), Empty body lipid content (2), Lean meat percentage (2), Nonfunctional nipples (2), 45 min-24 h pH decline (1), Average backfat thickness (1), Backfat at mid-back (1), Body temperature (1), Body weight (slaughter) (1), CD4-positive leukocyte percentage (1), Drip loss (1), Eosinophil number (1), Feed intake (1), Lauric acid content (1), Linoleic ac…
Unique_GLGS	63	11	ALGA0063246	65576440	65.48-65.68	UGGT2, HS6ST3, ENSSSCG00000046824	Backfat at tenth rib (3), Backfat at last rib (2), Empty body lipid content (2), Lean meat percentage (2), Nonfunctional nipples (2), 45 min-24 h pH decline (1), Average backfat thickness (1), Backfat at mid-back (1), Body temperature (1), Body weight (slaughter) (1), CD4-positive leukocyte percentage (1), Drip loss (1), Eosinophil number (1), Feed intake (1), Lauric acid content (1), Linoleic ac…
Unique_GLGS	64	11	ALGA0063213	65597282	65.5-65.7	HS6ST3, ENSSSCG00000046824	Backfat at tenth rib (3), Backfat at last rib (2), Empty body lipid content (2), Lean meat percentage (2), Nonfunctional nipples (2), 45 min-24 h pH decline (1), Average backfat thickness (1), Backfat at mid-back (1), Body temperature (1), Body weight (slaughter) (1), CD4-positive leukocyte percentage (1), Drip loss (1), Eosinophil number (1), Feed intake (1), Lauric acid content (1), Linoleic ac…
Unique_GLGS	65	11	ALGA0063227	65638404	65.54-65.74	HS6ST3, ENSSSCG00000046824	Backfat at tenth rib (3), Backfat at last rib (2), Empty body lipid content (2), Lean meat percentage (2), Nonfunctional nipples (2), 45 min-24 h pH decline (1), Average backfat thickness (1), Backfat at mid-back (1), Body temperature (1), Body weight (slaughter) (1), CD4-positive leukocyte percentage (1), Drip loss (1), Eosinophil number (1), Feed intake (1), Lauric acid content (1), Linoleic ac…
Unique_GLGS	66	12	ALGA0064924	10974664	10.87-11.07	ENSSSCG00000043861, MAP2K6, ABCA5	Backfat at last rib (4), Actinobacillus pleuropneumoniae susceptibility (3), Myristic acid content (2), Teat number (2), Age at puberty (1), Backfat at mid-back (1), body weight (10 weeks) (1), Carcass length (1), Cholesterol level (1), Front leg conformation (1), HDL cholesterol (1), Interleukin-10 level (1), LDL cholesterol (1), Lean meat percentage (1), Linolenic acid content (1), Muscle moist…
Unique_GLGS	67	12	ALGA0064929	11004527	10.9-11.1	MAP2K6, ABCA5	Backfat at last rib (4), Actinobacillus pleuropneumoniae susceptibility (3), Myristic acid content (2), Teat number (2), Age at puberty (1), Backfat at mid-back (1), body weight (10 weeks) (1), Carcass length (1), Cholesterol level (1), Front leg conformation (1), HDL cholesterol (1), Interleukin-10 level (1), LDL cholesterol (1), Lean meat percentage (1), Linolenic acid content (1), Muscle moist…
Unique_GLGS	68	12	ALGA0065183	13846528	13.75-13.95	NOL11, ENSSSCG00000049844	Backfat at last rib (4), Actinobacillus pleuropneumoniae susceptibility (3), Teat number (3), Myristic acid content (2), Backfat at mid-back (1), body weight (10 weeks) (1), Carcass length (1), Cholesterol level (1), HDL cholesterol (1), Interleukin-10 level (1), LDL cholesterol (1), Leaf fat weight (1), Lean meat percentage (1), Linolenic acid content (1), Muscle moisture percentage (1), pH 24 h…
Unique_GLGS	69	12	MARC0053149	54558926	54.46-54.66	STX8, CFAP52, USP43, DHRS7C	Marbling (4), Meat color a* (4), Loin muscle area (3), Muscle moisture percentage (3), Actinobacillus pleuropneumoniae susceptibility (2), Body weight (birth) (2), Capric acid content (2), Diameter of type I muscle fibers (2), Drip loss (2), Ham weight (2), Intramuscular fat content (2), Percentage type IIb fibers (2), Teat number (2), Adipocyte diameter (1), Arachidic acid content (1), Arachidon…
Unique_GLGS	70	12	ASGA0094812	54636110	54.54-54.74	STX8, CFAP52, USP43, DHRS7C, GSG1L2, GLP2R	Marbling (4), Meat color a* (4), Loin muscle area (3), Muscle moisture percentage (3), Actinobacillus pleuropneumoniae susceptibility (2), Body weight (birth) (2), Capric acid content (2), Diameter of type I muscle fibers (2), Drip loss (2), Ham weight (2), Intramuscular fat content (2), Percentage type IIb fibers (2), Saturated fatty acid content (2), Teat number (2), Adipocyte diameter (1), Ara…
Unique_GLGS	71	12	ASGA0092942	54648326	54.55-54.75	ssc-mir-9853-1, CFAP52, USP43, DHRS7C, GSG1L2, GLP2R, RCVRN	Marbling (4), Meat color a* (4), Loin muscle area (3), Muscle moisture percentage (3), Actinobacillus pleuropneumoniae susceptibility (2), Body weight (birth) (2), Capric acid content (2), Diameter of type I muscle fibers (2), Drip loss (2), Ham weight (2), Intramuscular fat content (2), Percentage type IIb fibers (2), Saturated fatty acid content (2), Teat number (2), Adipocyte diameter (1), Ara…
Unique_GLGS	72	12	DIAS0002847	54653333	54.55-54.75	ssc-mir-9853-1, CFAP52, USP43, DHRS7C, GSG1L2, GLP2R, RCVRN, GAS7	Marbling (4), Meat color a* (4), Loin muscle area (3), Muscle moisture percentage (3), Actinobacillus pleuropneumoniae susceptibility (2), Body weight (birth) (2), Capric acid content (2), Diameter of type I muscle fibers (2), Drip loss (2), Ham weight (2), Intramuscular fat content (2), Percentage type IIb fibers (2), Saturated fatty acid content (2), Teat number (2), Adipocyte diameter (1), Ara…
Unique_GLGS	73	12	CASI0008458	54708218	54.61-54.81	ssc-mir-9853-1, USP43, DHRS7C, GSG1L2, GLP2R, RCVRN, GAS7	Marbling (4), Meat color a* (4), Loin muscle area (3), Muscle moisture percentage (3), Actinobacillus pleuropneumoniae susceptibility (2), Body weight (birth) (2), Capric acid content (2), Diameter of type I muscle fibers (2), Drip loss (2), Ham weight (2), Intramuscular fat content (2), Percentage type IIb fibers (2), Saturated fatty acid content (2), Teat number (2), Adipocyte diameter (1), Ara…
Unique_GLGS	74	13	ALGA0072022	133097571	133-133.2	DLG1, MELTF, ENSSSCG00000029291, NCBP2, SENP5	Meat color a* (3), Adipocyte diameter (2), Average daily gain (2), Backfat at last rib (2), Enterotoxigenic E. coli susceptibility (2), External fat on ham (2), Hematocrit (2), Hemoglobin (2), Loin muscle area (2), Mean corpuscular hemoglobin content (2), Actinobacillus pleuropneumoniae susceptibility (1), Arachidic acid content (1), Body weight (5 weeks) (1), Body weight (slaughter) (1), Capric …
Unique_GLGS	75	13	ASGA0059205	154203301	154.1-154.3	--	Meat color a* (3), Average daily gain (2), Body weight (5 weeks) (2), Hematocrit (2), Hemoglobin (2), Interleukin-12 level (2), Mean corpuscular hemoglobin content (2), Red blood cell count (2), Actinobacillus pleuropneumoniae susceptibility (1), Arachidic acid content (1), Backfat at last rib (1), Cholesterol level (1), Corpus luteum number (1), Cortisol level (1), Feed conversion ratio (1), Mea…
Unique_GLGS	76	14	ASGA0062713	35263131	35.16-35.36	U12, NOS1, FBXO21	Fat androstenone level (4), Percentage type IIb fibers (3), Shear force at first peak (3), Total number born alive (3), Creatinine level (2), Loin muscle area (2), Percentage type I fibers (2), Reflectance value (2), Abdominal fat weight (1), Adipocyte diameter (1), Arachidonic acid content (1), Average backfat thickness (1), Average instron (star probe) force (1), backfat above muscle dorsi (1),…
Unique_GLGS	77	14	MARC0027929	38601904	38.5-38.7	ENSSSCG00000047984, SDS, PLBD2, DTX1, RASAL1, CFAP73, DDX54, TPCN1, RITA1, IQCD	Fat androstenone level (4), Shear force at first peak (3), Total number born alive (3), Average backfat thickness (2), Creatinine level (2), Loin muscle area (2), Percentage type I fibers (2), Percentage type IIb fibers (2), Reflectance value (2), Abdominal fat weight (1), Adipocyte diameter (1), Arachidonic acid content (1), Average instron (star probe) force (1), backfat above muscle dorsi (1),…
Unique_GLGS	78	14	ASGA0062872	38678874	38.58-38.78	DTX1, RASAL1, CFAP73, DDX54, TPCN1, RITA1, IQCD, SLC8B1	Fat androstenone level (4), Shear force at first peak (3), Total number born alive (3), Average backfat thickness (2), Creatinine level (2), Loin muscle area (2), Percentage type I fibers (2), Percentage type IIb fibers (2), Reflectance value (2), Abdominal fat weight (1), Adipocyte diameter (1), Arachidonic acid content (1), Average instron (star probe) force (1), backfat above muscle dorsi (1),…
Unique_GLGS	79	14	SIRI0000892	38740292	38.64-38.84	CFAP73, DDX54, TPCN1, RITA1, IQCD, SLC8B1, OAS2	Fat androstenone level (4), Shear force at first peak (3), Total number born alive (3), Average backfat thickness (2), Creatinine level (2), Loin muscle area (2), Percentage type I fibers (2), Percentage type IIb fibers (2), Reflectance value (2), Abdominal fat weight (1), Adipocyte diameter (1), Arachidonic acid content (1), Average instron (star probe) force (1), backfat above muscle dorsi (1),…
Unique_GLGS	80	14	DIAS0001293	38744812	38.64-38.84	CFAP73, DDX54, TPCN1, RITA1, IQCD, SLC8B1, OAS2	Fat androstenone level (4), Shear force at first peak (3), Total number born alive (3), Average backfat thickness (2), Creatinine level (2), Loin muscle area (2), Percentage type I fibers (2), Percentage type IIb fibers (2), Reflectance value (2), Abdominal fat weight (1), Adipocyte diameter (1), Arachidonic acid content (1), Average instron (star probe) force (1), backfat above muscle dorsi (1),…
Unique_GLGS	81	14	ALGA0077066	38775844	38.68-38.88	TPCN1, IQCD, SLC8B1, OAS2, OAS1, RPH3A	Fat androstenone level (4), Shear force at first peak (3), Total number born alive (3), Average backfat thickness (2), Creatinine level (2), Loin muscle area (2), Percentage type I fibers (2), Percentage type IIb fibers (2), Reflectance value (2), Abdominal fat weight (1), Adipocyte diameter (1), Arachidonic acid content (1), Average instron (star probe) force (1), backfat above muscle dorsi (1),…
Unique_GLGS	82	14	MARC0038590	38815793	38.72-38.92	TPCN1, SLC8B1, OAS2, OAS1, RPH3A	Fat androstenone level (4), Shear force at first peak (3), Total number born alive (3), Average backfat thickness (2), Creatinine level (2), Loin muscle area (2), Percentage type I fibers (2), Percentage type IIb fibers (2), Reflectance value (2), Abdominal fat weight (1), Adipocyte diameter (1), Arachidonic acid content (1), Average instron (star probe) force (1), backfat above muscle dorsi (1),…
Unique_GLGS	83	14	MARC0027505	38927124	38.83-39.03	OAS2, OAS1, RPH3A	Fat androstenone level (4), Shear force at first peak (3), Total number born alive (3), Average backfat thickness (2), Creatinine level (2), Loin muscle area (2), Percentage type I fibers (2), Percentage type IIb fibers (2), Reflectance value (2), Abdominal fat weight (1), Adipocyte diameter (1), Arachidonic acid content (1), Average instron (star probe) force (1), backfat above muscle dorsi (1),…
Unique_GLGS	84	14	ASGA0062904	38948991	38.85-39.05	OAS2, OAS1, RPH3A	Fat androstenone level (4), Shear force at first peak (3), Total number born alive (3), Average backfat thickness (2), Creatinine level (2), Loin muscle area (2), Percentage type I fibers (2), Percentage type IIb fibers (2), Reflectance value (2), Abdominal fat weight (1), Adipocyte diameter (1), Arachidonic acid content (1), Average instron (star probe) force (1), backfat above muscle dorsi (1),…
Unique_GLGS	85	14	ALGA0077086	39004743	38.9-39.1	RPH3A	Fat androstenone level (4), Shear force at first peak (3), Total number born alive (3), Average backfat thickness (2), Creatinine level (2), Loin muscle area (2), Percentage type I fibers (2), Percentage type IIb fibers (2), Reflectance value (2), Abdominal fat weight (1), Adipocyte diameter (1), Arachidonic acid content (1), Average instron (star probe) force (1), backfat above muscle dorsi (1),…
Unique_GLGS	86	14	ALGA0077087	39029446	38.93-39.13	RPH3A	Fat androstenone level (4), Shear force at first peak (3), Total number born alive (3), Average backfat thickness (2), Creatinine level (2), Loin muscle area (2), Percentage type I fibers (2), Percentage type IIb fibers (2), Reflectance value (2), Abdominal fat weight (1), Adipocyte diameter (1), Arachidonic acid content (1), Average instron (star probe) force (1), backfat above muscle dorsi (1),…
Unique_GLGS	87	14	ASGA0092570	39086358	38.99-39.19	RPH3A	Fat androstenone level (4), Shear force at first peak (3), Total number born alive (3), Average backfat thickness (2), Creatinine level (2), Loin muscle area (2), Percentage type I fibers (2), Percentage type IIb fibers (2), Reflectance value (2), Abdominal fat weight (1), Adipocyte diameter (1), Arachidonic acid content (1), Average instron (star probe) force (1), backfat above muscle dorsi (1),…
Unique_GLGS	88	14	ALGA0111679	39109616	39.01-39.21	RPH3A, PTPN11	Fat androstenone level (4), Total number born alive (4), Shear force at first peak (3), Age at puberty (2), Average backfat thickness (2), Creatinine level (2), Loin muscle area (2), Percentage type I fibers (2), Percentage type IIb fibers (2), Reflectance value (2), Abdominal fat weight (1), Adipocyte diameter (1), Arachidonic acid content (1), Average instron (star probe) force (1), backfat abo…
Unique_GLGS	89	14	MARC0001655	75288688	75.19-75.39	DNAJB12, MICU1	Aspartate aminotransferase activity (14), Fat androstenone level (4), Adipocyte diameter (3), Percentage type I fibers (3), Shear force at first peak (3), Backfat at last rib (2), Carcass length (2), Ham percentage (2), Ham weight (2), Loin muscle area (2), Stearic acid content (2), Abdominal fat weight (1), Arachidonic acid content (1), Average backfat thickness (1), Average daily gain (1), Aver…
Unique_GLGS	90	14	ALGA0078982	75381990	75.28-75.48	DNAJB12, MICU1	Aspartate aminotransferase activity (14), Fat androstenone level (4), Adipocyte diameter (3), Percentage type I fibers (3), Shear force at first peak (3), Backfat at last rib (2), Carcass length (2), Ham percentage (2), Ham weight (2), Loin muscle area (2), Stearic acid content (2), Abdominal fat weight (1), Arachidonic acid content (1), Average backfat thickness (1), Average daily gain (1), Aver…
Unique_GLGS	91	14	DRGA0014115	75488407	75.39-75.59	MICU1, MCU	Aspartate aminotransferase activity (14), Fat androstenone level (4), Adipocyte diameter (3), Percentage type I fibers (3), Shear force at first peak (3), Backfat at last rib (2), Carcass length (2), Ham percentage (2), Ham weight (2), Loin muscle area (2), Stearic acid content (2), Abdominal fat weight (1), Arachidonic acid content (1), Average backfat thickness (1), Average daily gain (1), Aver…
Unique_GLGS	92	14	ALGA0078990	75552454	75.45-75.65	MCU, ENSSSCG00000049896	Aspartate aminotransferase activity (14), Fat androstenone level (4), Adipocyte diameter (3), Percentage type I fibers (3), Shear force at first peak (3), Backfat at last rib (2), Carcass length (2), Ham percentage (2), Ham weight (2), Loin muscle area (2), Stearic acid content (2), Abdominal fat weight (1), Arachidonic acid content (1), Average backfat thickness (1), Average daily gain (1), Aver…
Unique_GLGS	93	14	MARC0007275	75573024	75.47-75.67	MCU, ENSSSCG00000049896	Aspartate aminotransferase activity (14), Fat androstenone level (4), Adipocyte diameter (3), Percentage type I fibers (3), Shear force at first peak (3), Backfat at last rib (2), Carcass length (2), Ham percentage (2), Ham weight (2), Loin muscle area (2), Stearic acid content (2), Abdominal fat weight (1), Arachidonic acid content (1), Average backfat thickness (1), Average daily gain (1), Aver…
Unique_GLGS	94	14	DIAS0002958	76634176	76.53-76.73	ENSSSCG00000010310, CAMK2G, PLAU, VCL, ENSSSCG00000051055	Aspartate aminotransferase activity (14), Loin muscle area (5), Adipocyte diameter (3), Oleic acid content (3), Shear force at first peak (3), Shear force (3), Stearic acid content (3), Backfat at last rib (2), Carcass length (2), Estimated carcass lean content (2), Ham percentage (2), Ham weight (2), Melting point (2), pH 24 hr post-mortem (loin) (2), Abdominal fat weight (1), androstenone senso…
Unique_GLGS	95	14	CASI0011217	76745141	76.65-76.85	VCL, ENSSSCG00000051055, AP3M1, ADK	Aspartate aminotransferase activity (14), Loin muscle area (5), Adipocyte diameter (3), Oleic acid content (3), Shear force at first peak (3), Shear force (3), Stearic acid content (3), Backfat at last rib (2), Carcass length (2), Estimated carcass lean content (2), Ham percentage (2), Ham weight (2), Melting point (2), pH 24 hr post-mortem (loin) (2), Abdominal fat weight (1), androstenone senso…
Unique_GLGS	96	14	ALGA0080485	101623132	101.52-101.72	ENSSSCG00000051251, ENSSSCG00000005172, KIF20B	Loin muscle area (3), Shear force at first peak (3), Shear force (3), Estimated carcass lean content (2), Meat color L* (2), pH 24 hr post-mortem (loin) (2), Arachidonic acid content (1), Backfat at last rib (1), Body weight (birth) (1), Capric acid content (1), Carcass weight (cold) (1), Drip loss (1), Fat-cuts percentage (1), Lactate level (1), Light butt ham weight (1), Loin muscle depth (1), …
Unique_GLGS	97	14	ASGA0065732	102755074	102.66-102.86	PCGF5, ENSSSCG00000035635	Loin muscle area (3), Shear force at first peak (3), Shear force (3), Estimated carcass lean content (2), Meat color L* (2), pH 24 hr post-mortem (loin) (2), Arachidonic acid content (1), Backfat at last rib (1), Body weight (birth) (1), Capric acid content (1), Carcass weight (cold) (1), Coping behavior (1), Drip loss (1), Fat-cuts percentage (1), Lactate level (1), Light butt ham weight (1), Lo…
Unique_GLGS	98	14	M1GA0019364	131865293	131.77-131.97	TACC2, BTBD16, PLEKHA1	Loin muscle area (3), Shear force at first peak (3), Belly weight (2), Estimated carcass lean content (2), Shear force (2), androstenone sensory panel (1), Arachidonic acid content (1), Body weight (birth) (1), Capric acid content (1), Diameter of type IIa muscle fibers (1), Diameter of type IIb muscle fibers (1), Fat-cuts percentage (1), Intramuscular fat content (1), Lactate level (1), Loin mus…
Unique_GLGS	99	14	H3GA0042858	131881254	131.78-131.98	TACC2, BTBD16, PLEKHA1	Loin muscle area (3), Shear force at first peak (3), Belly weight (2), Estimated carcass lean content (2), Shear force (2), androstenone sensory panel (1), Arachidonic acid content (1), Body weight (birth) (1), Capric acid content (1), Diameter of type IIa muscle fibers (1), Diameter of type IIb muscle fibers (1), Fat-cuts percentage (1), Intramuscular fat content (1), Lactate level (1), Loin mus…
Unique_GLGS	100	15	MARC0065779	25298403	25.2-25.4	ENSSSCG00000051555, ERCC3, ENSSSCG00000043454, BIN1	Shear force (3), Loin muscle area (2), Backfat at tenth rib (1), chew score (1), Cooking loss (1), Corpus luteum number (1), Hind feet conformation (1), Hind leg conformation (1), Intestinal fat weight (1), Meat color score (1)
Unique_GLGS	101	15	MARC0063926	27622209	27.52-27.72	CNTNAP5	Shear force (3), Loin muscle area (2), Backfat at tenth rib (1), C3c concentration (1), chew score (1), Cooking loss (1), Corpus luteum number (1), Hind feet conformation (1), Hind leg conformation (1), Intestinal fat weight (1), Meat color score (1)
Unique_GLGS	102	15	ALGA0108882	27778047	27.68-27.88	CNTNAP5	Shear force (3), Loin muscle area (2), Backfat at tenth rib (1), C3c concentration (1), chew score (1), Cooking loss (1), Corpus luteum number (1), Hind feet conformation (1), Hind leg conformation (1), Intestinal fat weight (1), Meat color score (1)
Unique_GLGS	103	15	ASGA0103427	27792495	27.69-27.89	CNTNAP5	Shear force (3), Loin muscle area (2), Backfat at tenth rib (1), C3c concentration (1), chew score (1), Cooking loss (1), Corpus luteum number (1), Hind feet conformation (1), Hind leg conformation (1), Intestinal fat weight (1), Meat color score (1)
Unique_GLGS	104	15	ASGA0102915	80541596	80.44-80.64	GPR155, ENSSSCG00000027348	Loin muscle area (4), pH 24 hr post-mortem (loin) (4), Backfat at tenth rib (3), Lean meat percentage (3), Average daily gain (2), Backfat at first rib (2), Corpus luteum number (2), Intramuscular fat content (2), Meat color-a (2), Meat color-L (2), pH for Semimembranosus (2), Abdominal fat weight (1), Arachidic acid content (1), Average backfat thickness (1), Average glycogen (1), Body weight (w…
Unique_GLGS	105	15	ASGA0070013	80548747	80.45-80.65	GPR155, ENSSSCG00000027348	Loin muscle area (4), pH 24 hr post-mortem (loin) (4), Backfat at tenth rib (3), Lean meat percentage (3), Average daily gain (2), Backfat at first rib (2), Corpus luteum number (2), Intramuscular fat content (2), Meat color-a (2), Meat color-L (2), pH for Semimembranosus (2), Abdominal fat weight (1), Arachidic acid content (1), Average backfat thickness (1), Average glycogen (1), Body weight (w…
Unique_GLGS	106	15	MARC0016551	80574095	80.47-80.67	ENSSSCG00000027348, CHRNA1	Loin muscle area (4), pH 24 hr post-mortem (loin) (4), Backfat at tenth rib (3), Lean meat percentage (3), Average daily gain (2), Backfat at first rib (2), Corpus luteum number (2), Intramuscular fat content (2), Meat color-a (2), Meat color-L (2), pH for Semimembranosus (2), Abdominal fat weight (1), Arachidic acid content (1), Average backfat thickness (1), Average glycogen (1), Body weight (w…
Unique_GLGS	107	15	ALGA0123307	130757592	130.66-130.86	DNER, TRIP12, ENSSSCG00000040623	Loin muscle area (3), Backfat at tenth rib (2), Lean meat percentage (2), Arachidic acid content (1), Average daily gain (1), Backfat at first rib (1), Backfat at last rib (1), Calcium level (1), Corpus luteum number (1), Creatinine level (1), Daily feed intake (1), Gadoleic acid content (1), Gestation length (1), Meat color-L (1), Meat color b* (1), Monounsaturated fatty acid content (1), Nonfun…
Unique_GLGS	108	16	ALGA0089146	12268644	12.17-12.37	U2, CDH10	Conductivity 24 hours postmortem (ham) (3), C3c concentration (2), Carcass weight (hot) (2), Cooking loss (2), Actinobacillus pleuropneumoniae susceptibility (1), backfat above muscle dorsi (1), Backfat at last lumbar (1), Bacon depth (1), Belly meat content (1), Body weight (birth) (1), CD4-positive CD8-positive leukocyte percentage (1), Change in Mycoplasma hyopneumoniae antibody titer (1), Dai…
Unique_GLGS	109	16	DRGA0016279	63662514	63.56-63.76	TTC1, ADRA1B	Arachidic acid to stearic acid ratio (2), Average backfat thickness (2), Average daily gain (2), C3c concentration (2), pH 24 hr post-mortem (loin) (2), Actinobacillus pleuropneumoniae susceptibility (1), backfat above muscle dorsi (1), Backfat at last rib (1), Backfat at tenth rib (1), body weight (19 weeks) (1), body weight (22 weeks) (1), Body weight (birth) (1), Change in Mycoplasma hyopneumo…
Unique_GLGS	110	17	MARC0094545	20118445	20.02-20.22	ENSSSCG00000042998, ENSSSCG00000041976	Eosinophil number (3), Actinobacillus pleuropneumoniae susceptibility (2), Body weight (weaning) (2), Coping behavior (2), Ear weight (2), Average backfat thickness (1), Average daily gain (1), Capric acid content (1), Cooking loss (1), Creatinine level (1), Drip loss (1), Eicosenoic acid to eicosanoic acid ratio (1), Haptoglobin concentration (1), Intramuscular fat content (1), Juiciness score (…
Unique_GLGS	111	17	MARC0080340	20310515	20.21-20.41	ENSSSCG00000045897	Eosinophil number (3), Actinobacillus pleuropneumoniae susceptibility (2), Body weight (weaning) (2), Ear weight (2), Average backfat thickness (1), Average daily gain (1), Capric acid content (1), Cooking loss (1), Creatinine level (1), Drip loss (1), Haptoglobin concentration (1), Intramuscular fat content (1), Juiciness score (1), Mean corpuscular hemoglobin concentration (1), Meat color-a (1)…
Unique_GLGS	112	17	ASGA0076838	37939853	37.84-38.04	ITCH, ENSSSCG00000043574, DYNLRB1, PIGU, MAP1LC3A	Actinobacillus pleuropneumoniae susceptibility (2), Ear weight (2), Eosinophil number (2), Adipocyte diameter (1), Backfat at last rib (1), Body weight (weaning) (1), CSFV antibody level (1), Haptoglobin concentration (1), Hemoglobin (1), Interferon-gamma level (1), muscle protein percentage (1), Potassium level (1), Teat number (1), Triglyceride level (1)
Unique_GLGS	113	17	ALGA0094902	38046895	37.95-38.15	PIGU, MAP1LC3A, TP53INP2, NCOA6	Actinobacillus pleuropneumoniae susceptibility (2), Ear weight (2), Eosinophil number (2), Adipocyte diameter (1), Backfat at last rib (1), Body weight (weaning) (1), CSFV antibody level (1), Haptoglobin concentration (1), Hemoglobin (1), Interferon-gamma level (1), muscle protein percentage (1), Potassium level (1), Teat number (1), Triglyceride level (1)
Unique_GLGS	114	18	ALGA0096968	9386834	9.29-9.49	U6, ENSSSCG00000041074, DENND2A, MKRN1, RAB19, SLC37A3	Actinobacillus pleuropneumoniae susceptibility (3), Backfat at last rib (3), Linoleic acid content (2), Spareribs weight (2), Abdominal fat weight (1), Adipocyte diameter (1), Average glycogen (1), Backfat at tenth rib (1), Backfat linear at tenth rib (1), Basophil percentage (1), Body weight (birth) (1), Body weight (end of test) (1), Calcium level (1), Capric acid content (1), Corpus luteum num…
Unique_SB	1	2	H3GA0006215	18067468	17.97-18.17	ALX4, ACCS, EXT2	Average backfat thickness (13), Backfat at last rib (5), Loin muscle area (5), C3c concentration (3), Estimated carcass lean content (3), Ham weight (3), Hemolytic complement activity (alternative pathway) (3), Loin and neck meat weight (3), Abdominal fat weight (2), Actinobacillus pleuropneumoniae susceptibility (2), Average daily gain (2), Backfat at first rib (2), Backfat at mid-back (2), Bell…
Unique_SB	2	2	ASGA0090997	18412512	18.31-18.51	U6, ACCSL, HSD17B12, ENSSSCG00000043023	Average backfat thickness (13), Backfat at last rib (5), Loin muscle area (5), C3c concentration (3), Estimated carcass lean content (3), Ham weight (3), Hemolytic complement activity (alternative pathway) (3), Loin and neck meat weight (3), Abdominal fat weight (2), Actinobacillus pleuropneumoniae susceptibility (2), Average daily gain (2), Backfat at first rib (2), Backfat at mid-back (2), Bell…
Unique_SB	3	2	ALGA0107690	18451516	18.35-18.55	U6, ACCSL, HSD17B12, ENSSSCG00000043023	Average backfat thickness (13), Backfat at last rib (5), Loin muscle area (5), C3c concentration (3), Estimated carcass lean content (3), Ham weight (3), Hemolytic complement activity (alternative pathway) (3), Loin and neck meat weight (3), Abdominal fat weight (2), Actinobacillus pleuropneumoniae susceptibility (2), Average daily gain (2), Backfat at first rib (2), Backfat at mid-back (2), Bell…
Unique_SB	4	2	MARC0072238	18510657	18.41-18.61	U6, ACCSL, HSD17B12, ENSSSCG00000043023	Average backfat thickness (13), Backfat at last rib (5), Loin muscle area (5), C3c concentration (3), Estimated carcass lean content (3), Ham weight (3), Hemolytic complement activity (alternative pathway) (3), Loin and neck meat weight (3), Abdominal fat weight (2), Actinobacillus pleuropneumoniae susceptibility (2), Average daily gain (2), Backfat at first rib (2), Backfat at mid-back (2), Bell…
Unique_SB	5	2	MARC0023931	18710060	18.61-18.81	U6, ssc-mir-670, MIR129A, ENSSSCG00000038924, ENSSSCG00000048253, HSD17B12, TTC17	Average backfat thickness (13), Backfat at last rib (5), Loin muscle area (5), C3c concentration (3), Estimated carcass lean content (3), Ham weight (3), Hemolytic complement activity (alternative pathway) (3), Lean meat percentage (3), Loin and neck meat weight (3), Abdominal fat weight (2), Actinobacillus pleuropneumoniae susceptibility (2), Average daily gain (2), Backfat at first rib (2), Bac…
Unique_SB	6	2	MARC0037895	144602295	144.5-144.7	ARHGAP26	C3c concentration (4), Ham weight (4), Meat color-L (3), Average daily gain (2), Cooking loss (2), Estimated carcass lean content (2), Shear force (2), Water holding capacity (2), Actinobacillus pleuropneumoniae susceptibility (1), Backfat at last rib (1), Belly meat content (1), Carcass weight (hot) (1), Cutlet weight (1), Drip loss (1), Fat to meat ratio (1), Feet weight (1), Ham fat thickness …
Unique_SB	7	2	ALGA0116165	147206668	147.11-147.31	ENSSSCG00000041253, U6, PRELID2, ENSSSCG00000041978, GRXCR2, SH3RF2	Adrenal gland weight (4), C3c concentration (4), Ham weight (3), Meat color-L (3), Average daily gain (2), Cooking loss (2), Estimated carcass lean content (2), Shear force (2), Water holding capacity (2), Actinobacillus pleuropneumoniae susceptibility (1), Backfat at last rib (1), Belly meat content (1), Carcass weight (hot) (1), Cortisol level (1), Cutlet weight (1), Drip loss (1), Fat to meat …
Unique_SB	8	2	ASGA0105449	147990506	147.89-148.09	PPP2R2B	C3c concentration (4), Ham weight (3), Cooking loss (2), Meat color-L (2), Shear force (2), Actinobacillus pleuropneumoniae susceptibility (1), Average daily gain (1), Carcass weight (hot) (1), chew score (1), Cutlet weight (1), Estimated carcass lean content (1), Feet weight (1), Gestation length (1), Ham fat thickness (1), Head weight (1), Intramuscular fat content (1), Meat color b* (1), pH 24…
Unique_SB	9	2	ALGA0103861	147992002	147.89-148.09	PPP2R2B	C3c concentration (4), Ham weight (3), Cooking loss (2), Meat color-L (2), Shear force (2), Actinobacillus pleuropneumoniae susceptibility (1), Average daily gain (1), Carcass weight (hot) (1), chew score (1), Cutlet weight (1), Estimated carcass lean content (1), Feet weight (1), Gestation length (1), Ham fat thickness (1), Head weight (1), Intramuscular fat content (1), Meat color b* (1), pH 24…
Unique_SB	10	2	H3GA0054067	148000703	147.9-148.1	PPP2R2B	C3c concentration (4), Ham weight (3), Cooking loss (2), Meat color-L (2), Shear force (2), Actinobacillus pleuropneumoniae susceptibility (1), Average daily gain (1), Carcass weight (hot) (1), chew score (1), Cutlet weight (1), Estimated carcass lean content (1), Feet weight (1), Gestation length (1), Ham fat thickness (1), Head weight (1), Intramuscular fat content (1), Meat color b* (1), pH 24…
Unique_SB	11	2	ASGA0100980	148879156	148.78-148.98	JAKMIP2, ENSSSCG00000045571	C3c concentration (4), Ham weight (3), Cooking loss (2), Meat color-L (2), Shear force (2), Actinobacillus pleuropneumoniae susceptibility (1), Average daily gain (1), Carcass weight (hot) (1), chew score (1), Coping behavior (1), Cutlet weight (1), Estimated carcass lean content (1), Ham fat thickness (1), Head weight (1), Intramuscular fat content (1), Loin weight (1), Meat color b* (1), pH 24 …
Unique_SB	12	2	ALGA0116185	148901968	148.8-149	JAKMIP2, ENSSSCG00000045571	C3c concentration (4), Ham weight (3), Cooking loss (2), Meat color-L (2), Shear force (2), Actinobacillus pleuropneumoniae susceptibility (1), Average daily gain (1), Carcass weight (hot) (1), chew score (1), Coping behavior (1), Cutlet weight (1), Estimated carcass lean content (1), Ham fat thickness (1), Head weight (1), Intramuscular fat content (1), Loin weight (1), Meat color b* (1), pH 24 …
Unique_SB	13	2	MARC0011897	148905198	148.81-149.01	JAKMIP2, ENSSSCG00000045571	C3c concentration (4), Ham weight (3), Cooking loss (2), Meat color-L (2), Shear force (2), Actinobacillus pleuropneumoniae susceptibility (1), Average daily gain (1), Carcass weight (hot) (1), chew score (1), Coping behavior (1), Cutlet weight (1), Estimated carcass lean content (1), Ham fat thickness (1), Head weight (1), Intramuscular fat content (1), Loin weight (1), Meat color b* (1), pH 24 …
Unique_SB	14	2	ASGA0083885	148910546	148.81-149.01	JAKMIP2, ENSSSCG00000045571	C3c concentration (4), Ham weight (3), Cooking loss (2), Meat color-L (2), Shear force (2), Actinobacillus pleuropneumoniae susceptibility (1), Average daily gain (1), Carcass weight (hot) (1), chew score (1), Coping behavior (1), Cutlet weight (1), Estimated carcass lean content (1), Ham fat thickness (1), Head weight (1), Intramuscular fat content (1), Loin weight (1), Meat color b* (1), pH 24 …
Unique_SB	15	2	ALGA0109457	148914582	148.81-149.01	JAKMIP2, ENSSSCG00000045571	C3c concentration (4), Ham weight (3), Cooking loss (2), Meat color-L (2), Shear force (2), Actinobacillus pleuropneumoniae susceptibility (1), Average daily gain (1), Carcass weight (hot) (1), chew score (1), Coping behavior (1), Cutlet weight (1), Estimated carcass lean content (1), Ham fat thickness (1), Head weight (1), Intramuscular fat content (1), Loin weight (1), Meat color b* (1), pH 24 …
Unique_SB	16	2	MARC0070267	148963572	148.86-149.06	JAKMIP2, ENSSSCG00000045571	C3c concentration (4), Ham weight (3), Cooking loss (2), Meat color-L (2), Shear force (2), Actinobacillus pleuropneumoniae susceptibility (1), Average daily gain (1), Carcass weight (hot) (1), chew score (1), Coping behavior (1), Cutlet weight (1), Estimated carcass lean content (1), Ham fat thickness (1), Head weight (1), Intramuscular fat content (1), Loin weight (1), Meat color b* (1), pH 24 …
Unique_SB	17	2	MARC0017950	149020771	148.92-149.12	SNORA70, JAKMIP2, SPINK1, SCGB3A2	C3c concentration (4), Ham weight (3), Cooking loss (2), Meat color-L (2), Shear force (2), Actinobacillus pleuropneumoniae susceptibility (1), Average daily gain (1), Carcass weight (hot) (1), chew score (1), Cutlet weight (1), Estimated carcass lean content (1), Ham fat thickness (1), Head weight (1), Intramuscular fat content (1), Meat color b* (1), pH 24 hr post-mortem (loin) (1), pH for Semi…
Unique_SB	18	2	MARC0091958	149023362	148.92-149.12	SNORA70, JAKMIP2, SPINK1, SCGB3A2	C3c concentration (4), Ham weight (3), Cooking loss (2), Meat color-L (2), Shear force (2), Actinobacillus pleuropneumoniae susceptibility (1), Average daily gain (1), Carcass weight (hot) (1), chew score (1), Cutlet weight (1), Estimated carcass lean content (1), Ham fat thickness (1), Head weight (1), Intramuscular fat content (1), Meat color b* (1), pH 24 hr post-mortem (loin) (1), pH for Semi…
Unique_SB	19	2	ASGA0106259	149044818	148.94-149.14	SNORA70, JAKMIP2, SPINK1, SCGB3A2, C5orf46	C3c concentration (4), Ham weight (3), Cooking loss (2), Meat color-L (2), Shear force (2), Actinobacillus pleuropneumoniae susceptibility (1), Average daily gain (1), Carcass weight (hot) (1), chew score (1), Cutlet weight (1), Estimated carcass lean content (1), Ham fat thickness (1), Head weight (1), Intramuscular fat content (1), Meat color b* (1), pH 24 hr post-mortem (loin) (1), pH for Semi…
Unique_SB	20	2	ALGA0102591	149052527	148.95-149.15	SNORA70, JAKMIP2, SPINK1, SCGB3A2, C5orf46	C3c concentration (4), Ham weight (3), Cooking loss (2), Meat color-L (2), Shear force (2), Actinobacillus pleuropneumoniae susceptibility (1), Average daily gain (1), Carcass weight (hot) (1), chew score (1), Cutlet weight (1), Estimated carcass lean content (1), Ham fat thickness (1), Head weight (1), Intramuscular fat content (1), Meat color b* (1), pH 24 hr post-mortem (loin) (1), pH for Semi…
Unique_SB	21	2	ALGA0103207	149114055	149.01-149.21	SNORA70, JAKMIP2, SPINK1, SCGB3A2, C5orf46	C3c concentration (4), Ham weight (3), Cooking loss (2), Meat color-L (2), Shear force (2), Actinobacillus pleuropneumoniae susceptibility (1), Average daily gain (1), Carcass weight (hot) (1), chew score (1), Cutlet weight (1), Estimated carcass lean content (1), Ham fat thickness (1), Head weight (1), Intramuscular fat content (1), Meat color b* (1), pH 24 hr post-mortem (loin) (1), pH for Semi…
Unique_SB	22	2	ALGA0121841	149124446	149.02-149.22	SNORA70, JAKMIP2, SPINK1, SCGB3A2, C5orf46	C3c concentration (4), Ham weight (3), Cooking loss (2), Meat color-L (2), Shear force (2), Actinobacillus pleuropneumoniae susceptibility (1), Average daily gain (1), Carcass weight (hot) (1), chew score (1), Cutlet weight (1), Estimated carcass lean content (1), Ham fat thickness (1), Head weight (1), Intramuscular fat content (1), Meat color b* (1), pH 24 hr post-mortem (loin) (1), pH for Semi…
Unique_SB	23	2	MARC0054923	149192831	149.09-149.29	SCGB3A2, C5orf46, SPINK5	C3c concentration (4), Ham weight (3), Cooking loss (2), Meat color-L (2), Shear force (2), Actinobacillus pleuropneumoniae susceptibility (1), Average daily gain (1), Carcass weight (hot) (1), chew score (1), Cutlet weight (1), Estimated carcass lean content (1), Ham fat thickness (1), Head weight (1), Intramuscular fat content (1), Meat color b* (1), pH 24 hr post-mortem (loin) (1), pH for Semi…
Unique_SB	24	2	ASGA0094295	149220517	149.12-149.32	SCGB3A2, C5orf46, SPINK5	C3c concentration (4), Ham weight (3), Cooking loss (2), Meat color-L (2), Shear force (2), Actinobacillus pleuropneumoniae susceptibility (1), Average daily gain (1), Carcass weight (hot) (1), chew score (1), Cutlet weight (1), Estimated carcass lean content (1), Ham fat thickness (1), Head weight (1), Intramuscular fat content (1), Meat color b* (1), pH 24 hr post-mortem (loin) (1), pH for Semi…
Unique_SB	25	2	ASGA0093951	149234786	149.13-149.33	C5orf46, SPINK5	C3c concentration (4), Ham weight (3), Cooking loss (2), Meat color-L (2), Shear force (2), Actinobacillus pleuropneumoniae susceptibility (1), Average daily gain (1), Carcass weight (hot) (1), chew score (1), Cutlet weight (1), Estimated carcass lean content (1), Ham fat thickness (1), Head weight (1), Intramuscular fat content (1), Meat color b* (1), pH 24 hr post-mortem (loin) (1), pH for Semi…
Unique_SB	26	2	ASGA0094778	149249354	149.15-149.35	C5orf46, SPINK5	C3c concentration (4), Ham weight (3), Cooking loss (2), Meat color-L (2), Shear force (2), Actinobacillus pleuropneumoniae susceptibility (1), Average daily gain (1), Carcass weight (hot) (1), chew score (1), Cutlet weight (1), Estimated carcass lean content (1), Ham fat thickness (1), Head weight (1), Intramuscular fat content (1), Meat color b* (1), pH 24 hr post-mortem (loin) (1), pH for Semi…
Unique_SB	27	2	MARC0035716	149255072	149.16-149.36	SPINK5, ENSSSCG00000045153	C3c concentration (4), Ham weight (3), Cooking loss (2), Meat color-L (2), Shear force (2), Actinobacillus pleuropneumoniae susceptibility (1), Average daily gain (1), Carcass weight (hot) (1), chew score (1), Cutlet weight (1), Estimated carcass lean content (1), Ham fat thickness (1), Head weight (1), Intramuscular fat content (1), Meat color b* (1), pH 24 hr post-mortem (loin) (1), pH for Semi…
Unique_SB	28	2	ASGA0099432	149395785	149.3-149.5	SPINK5, ENSSSCG00000045153, ENSSSCG00000038182, SPINK14, SPINK6	C3c concentration (4), Ham weight (3), Cooking loss (2), Meat color-L (2), Shear force (2), Actinobacillus pleuropneumoniae susceptibility (1), Average daily gain (1), body mass index (1), Carcass weight (hot) (1), chew score (1), Cutlet weight (1), Estimated carcass lean content (1), Ham fat thickness (1), Head weight (1), Intramuscular fat content (1), Maternal infanticide (1), Meat color b* (1…
Unique_SB	29	2	ALGA0103672	149610975	149.51-149.71	ENSSSCG00000048904, ENSSSCG00000050945, ENSSSCG00000029257, ENSSSCG00000047137, SPINK7, SPINK9, FBXO38, HTR4	C3c concentration (4), Ham weight (3), Cooking loss (2), Meat color-L (2), Shear force (2), Actinobacillus pleuropneumoniae susceptibility (1), Average daily gain (1), Body weight (1), Carcass weight (hot) (1), chew score (1), Cutlet weight (1), Estimated carcass lean content (1), Ham fat thickness (1), Head weight (1), Intramuscular fat content (1), Meat color b* (1), pH 24 hr post-mortem (loin)…
Unique_SB	30	2	ALGA0119909	149714678	149.61-149.81	ENSSSCG00000029257, SPINK7, SPINK9, FBXO38, HTR4	C3c concentration (4), Ham weight (3), Cooking loss (2), Meat color-L (2), Shear force (2), Actinobacillus pleuropneumoniae susceptibility (1), Average daily gain (1), Body weight (1), Carcass weight (hot) (1), chew score (1), Cutlet weight (1), Estimated carcass lean content (1), Ham fat thickness (1), Head weight (1), Intramuscular fat content (1), Meat color b* (1), pH 24 hr post-mortem (loin)…
Unique_SB	31	2	DIAS0001614	149715083	149.62-149.82	ENSSSCG00000029257, SPINK9, FBXO38, HTR4	C3c concentration (4), Ham weight (3), Cooking loss (2), Meat color-L (2), Shear force (2), Actinobacillus pleuropneumoniae susceptibility (1), Average daily gain (1), Body weight (1), Carcass weight (hot) (1), chew score (1), Cutlet weight (1), Estimated carcass lean content (1), Ham fat thickness (1), Head weight (1), Intramuscular fat content (1), Meat color b* (1), pH 24 hr post-mortem (loin)…
Unique_SB	32	2	M1GA0025410	149715903	149.62-149.82	ENSSSCG00000029257, SPINK9, FBXO38, HTR4	C3c concentration (4), Ham weight (3), Cooking loss (2), Meat color-L (2), Shear force (2), Actinobacillus pleuropneumoniae susceptibility (1), Average daily gain (1), Body weight (1), Carcass weight (hot) (1), chew score (1), Cutlet weight (1), Estimated carcass lean content (1), Ham fat thickness (1), Head weight (1), Intramuscular fat content (1), Meat color b* (1), pH 24 hr post-mortem (loin)…
Unique_SB	33	2	ASGA0088902	149719736	149.62-149.82	ENSSSCG00000029257, SPINK9, FBXO38, HTR4	C3c concentration (4), Ham weight (3), Cooking loss (2), Meat color-L (2), Shear force (2), Actinobacillus pleuropneumoniae susceptibility (1), Average daily gain (1), Body weight (1), Carcass weight (hot) (1), chew score (1), Cutlet weight (1), Estimated carcass lean content (1), Ham fat thickness (1), Head weight (1), Intramuscular fat content (1), Meat color b* (1), pH 24 hr post-mortem (loin)…
Unique_SB	34	2	ASGA0097050	149745905	149.65-149.85	ENSSSCG00000029257, FBXO38, HTR4	C3c concentration (4), Ham weight (3), Cooking loss (2), Meat color-L (2), Shear force (2), Actinobacillus pleuropneumoniae susceptibility (1), Average daily gain (1), Body weight (1), Carcass weight (hot) (1), chew score (1), Cutlet weight (1), Estimated carcass lean content (1), Ham fat thickness (1), Head weight (1), Intramuscular fat content (1), Meat color b* (1), pH 24 hr post-mortem (loin)…
Unique_SB	35	2	ALGA0103359	149771432	149.67-149.87	ENSSSCG00000029257, FBXO38, HTR4	C3c concentration (4), Ham weight (3), Cooking loss (2), Meat color-L (2), Shear force (2), Actinobacillus pleuropneumoniae susceptibility (1), Average daily gain (1), Body weight (1), Carcass weight (hot) (1), chew score (1), Cutlet weight (1), Estimated carcass lean content (1), Ham fat thickness (1), Head weight (1), Intramuscular fat content (1), Meat color b* (1), pH 24 hr post-mortem (loin)…
Unique_SB	36	2	MARC0054261	149896599	149.8-150	HTR4	C3c concentration (4), Ham weight (3), Cooking loss (2), Meat color-L (2), Shear force (2), Actinobacillus pleuropneumoniae susceptibility (1), Average daily gain (1), Carcass weight (hot) (1), chew score (1), Cutlet weight (1), Estimated carcass lean content (1), Ham fat thickness (1), Head weight (1), Intramuscular fat content (1), Meat color b* (1), pH 24 hr post-mortem (loin) (1), pH for Semi…
Unique_SB	37	2	ALGA0119457	150234061	150.13-150.33	ENSSSCG00000042846, ENSSSCG00000042596, SH3TC2, ABLIM3	C3c concentration (4), Ham weight (3), Cooking loss (2), Meat color-L (2), Shear force (2), Actinobacillus pleuropneumoniae susceptibility (1), Average daily gain (1), Carcass weight (hot) (1), chew score (1), Cutlet weight (1), Estimated carcass lean content (1), Ham fat thickness (1), Head weight (1), Intramuscular fat content (1), Meat color b* (1), pH 24 hr post-mortem (loin) (1), pH for Semi…
Unique_SB	38	2	H3GA0052864	150239775	150.14-150.34	ENSSSCG00000042846, ENSSSCG00000042596, SH3TC2, ABLIM3	C3c concentration (4), Ham weight (3), Cooking loss (2), Meat color-L (2), Shear force (2), Actinobacillus pleuropneumoniae susceptibility (1), Average daily gain (1), Carcass weight (hot) (1), chew score (1), Cutlet weight (1), Estimated carcass lean content (1), Ham fat thickness (1), Head weight (1), Intramuscular fat content (1), Meat color b* (1), pH 24 hr post-mortem (loin) (1), pH for Semi…
Unique_SB	39	2	ALGA0112020	150264452	150.16-150.36	ENSSSCG00000042846, SH3TC2, ABLIM3	C3c concentration (4), Ham weight (3), Cooking loss (2), Meat color-L (2), Shear force (2), Actinobacillus pleuropneumoniae susceptibility (1), Average daily gain (1), Carcass weight (hot) (1), chew score (1), Cutlet weight (1), Estimated carcass lean content (1), Ham fat thickness (1), Head weight (1), Intramuscular fat content (1), Meat color b* (1), pH 24 hr post-mortem (loin) (1), pH for Semi…
Unique_SB	40	2	ASGA0085387	150290231	150.19-150.39	SH3TC2, ABLIM3	C3c concentration (4), Ham weight (3), Cooking loss (2), Meat color-L (2), Shear force (2), Actinobacillus pleuropneumoniae susceptibility (1), Average daily gain (1), Carcass weight (hot) (1), chew score (1), Cutlet weight (1), Estimated carcass lean content (1), Ham fat thickness (1), Head weight (1), Intramuscular fat content (1), Meat color b* (1), pH 24 hr post-mortem (loin) (1), pH for Semi…
Unique_SB	41	2	MARC0039166	150344880	150.24-150.44	SH3TC2, ABLIM3	C3c concentration (4), Ham weight (3), Cooking loss (2), Meat color-L (2), Shear force (2), Actinobacillus pleuropneumoniae susceptibility (1), Average daily gain (1), Carcass weight (hot) (1), chew score (1), Cutlet weight (1), Estimated carcass lean content (1), Ham fat thickness (1), Head weight (1), Intramuscular fat content (1), Meat color b* (1), pH 24 hr post-mortem (loin) (1), pH for Semi…
Unique_SB	42	2	ASGA0104897	150376169	150.28-150.48	ABLIM3, AFAP1L1	C3c concentration (4), Ham weight (3), Cooking loss (2), Meat color-L (2), Shear force (2), Actinobacillus pleuropneumoniae susceptibility (1), Average daily gain (1), Carcass weight (hot) (1), chew score (1), Cutlet weight (1), Estimated carcass lean content (1), Ham fat thickness (1), Head weight (1), Intramuscular fat content (1), Meat color b* (1), pH 24 hr post-mortem (loin) (1), pH for Semi…
Unique_SB	43	2	M1GA0003346	150382204	150.28-150.48	ABLIM3, AFAP1L1	C3c concentration (4), Ham weight (3), Cooking loss (2), Meat color-L (2), Shear force (2), Actinobacillus pleuropneumoniae susceptibility (1), Average daily gain (1), Carcass weight (hot) (1), chew score (1), Cutlet weight (1), Estimated carcass lean content (1), Ham fat thickness (1), Head weight (1), Intramuscular fat content (1), Meat color b* (1), pH 24 hr post-mortem (loin) (1), pH for Semi…
Unique_SB	44	2	M1GA0003354	150411745	150.31-150.51	ABLIM3, AFAP1L1, GRPEL2	C3c concentration (4), Ham weight (3), Cooking loss (2), Meat color-L (2), Shear force (2), Actinobacillus pleuropneumoniae susceptibility (1), Average daily gain (1), Carcass weight (hot) (1), chew score (1), Cutlet weight (1), Estimated carcass lean content (1), Ham fat thickness (1), Head weight (1), Intramuscular fat content (1), Meat color b* (1), pH 24 hr post-mortem (loin) (1), pH for Semi…
Unique_SB	45	2	ASGA0012786	150435540	150.34-150.54	ABLIM3, AFAP1L1, GRPEL2, IL17B, PCYOX1L	C3c concentration (4), Ham weight (3), Cooking loss (2), Meat color-L (2), Shear force (2), Actinobacillus pleuropneumoniae susceptibility (1), Average daily gain (1), Carcass weight (hot) (1), chew score (1), Cutlet weight (1), Estimated carcass lean content (1), Ham fat thickness (1), Head weight (1), Intramuscular fat content (1), Meat color b* (1), pH 24 hr post-mortem (loin) (1), pH for Semi…
Unique_SB	46	2	M1GA0003373	150459717	150.36-150.56	ABLIM3, AFAP1L1, GRPEL2, IL17B, PCYOX1L	C3c concentration (4), Ham weight (3), Cooking loss (2), Meat color-L (2), Shear force (2), Actinobacillus pleuropneumoniae susceptibility (1), Average daily gain (1), Carcass weight (hot) (1), chew score (1), Cutlet weight (1), Estimated carcass lean content (1), Ham fat thickness (1), Head weight (1), Intramuscular fat content (1), Meat color b* (1), pH 24 hr post-mortem (loin) (1), pH for Semi…
Unique_SB	47	2	H3GA0008263	150480983	150.38-150.58	ssc-mir-143, ssc-mir-145, ABLIM3, AFAP1L1, GRPEL2, IL17B, PCYOX1L, ENSSSCG00000032383	C3c concentration (4), Ham weight (3), Cooking loss (2), Meat color-L (2), Shear force (2), Actinobacillus pleuropneumoniae susceptibility (1), Average daily gain (1), Carcass weight (hot) (1), chew score (1), Cutlet weight (1), Estimated carcass lean content (1), Ham fat thickness (1), Head weight (1), Intramuscular fat content (1), Meat color b* (1), pH 24 hr post-mortem (loin) (1), pH for Semi…
Unique_SB	48	2	H3GA0008275	150504958	150.4-150.6	ssc-mir-143, ENSSSCG00000048976, ssc-mir-145, ABLIM3, AFAP1L1, GRPEL2, IL17B, PCYOX1L, ENSSSCG00000032383	C3c concentration (4), Ham weight (3), Cooking loss (2), Meat color-L (2), Shear force (2), Actinobacillus pleuropneumoniae susceptibility (1), Average daily gain (1), Carcass weight (hot) (1), chew score (1), Cutlet weight (1), Estimated carcass lean content (1), Ham fat thickness (1), Head weight (1), Intramuscular fat content (1), Meat color b* (1), pH 24 hr post-mortem (loin) (1), pH for Semi…
Unique_SB	49	2	ALGA0016994	150520847	150.42-150.62	ssc-mir-143, ENSSSCG00000048976, ssc-mir-145, ABLIM3, AFAP1L1, GRPEL2, IL17B, PCYOX1L, ENSSSCG00000032383, CSNK1A1	C3c concentration (4), Ham weight (3), Cooking loss (2), Meat color-L (2), Shear force (2), Actinobacillus pleuropneumoniae susceptibility (1), Average daily gain (1), Carcass weight (hot) (1), chew score (1), Cutlet weight (1), Estimated carcass lean content (1), Ham fat thickness (1), Head weight (1), Intramuscular fat content (1), Meat color b* (1), pH 24 hr post-mortem (loin) (1), pH for Semi…
Unique_SB	50	2	ALGA0016998	150546025	150.45-150.65	ssc-mir-143, ENSSSCG00000048976, ssc-mir-145, AFAP1L1, GRPEL2, IL17B, PCYOX1L, ENSSSCG00000032383, CSNK1A1	C3c concentration (4), Ham weight (3), Cooking loss (2), Meat color-L (2), Shear force (2), Actinobacillus pleuropneumoniae susceptibility (1), Average daily gain (1), Carcass weight (hot) (1), chew score (1), Cutlet weight (1), Estimated carcass lean content (1), Ham fat thickness (1), Head weight (1), Intramuscular fat content (1), Meat color b* (1), pH 24 hr post-mortem (loin) (1), pH for Semi…
Unique_SB	51	2	ASGA0012834	150570160	150.47-150.67	ssc-mir-143, ENSSSCG00000048976, ssc-mir-145, AFAP1L1, GRPEL2, IL17B, PCYOX1L, ENSSSCG00000032383, CSNK1A1, ARHGEF37	C3c concentration (4), Ham weight (3), Cooking loss (2), Meat color-L (2), Shear force (2), Actinobacillus pleuropneumoniae susceptibility (1), Adrenal gland weight (1), Average daily gain (1), Carcass weight (hot) (1), chew score (1), Cutlet weight (1), Estimated carcass lean content (1), Ham fat thickness (1), Head weight (1), Intramuscular fat content (1), Meat color b* (1), pH 24 hr post-mort…
Unique_SB	52	2	ALGA0017005	150596395	150.5-150.7	ssc-mir-143, ENSSSCG00000048976, ssc-mir-145, AFAP1L1, GRPEL2, IL17B, PCYOX1L, ENSSSCG00000032383, CSNK1A1, ARHGEF37	C3c concentration (4), Ham weight (3), Cooking loss (2), Meat color-L (2), Shear force (2), Actinobacillus pleuropneumoniae susceptibility (1), Adrenal gland weight (1), Average daily gain (1), Carcass weight (hot) (1), chew score (1), Cutlet weight (1), Estimated carcass lean content (1), Ham fat thickness (1), Head weight (1), Intramuscular fat content (1), Meat color b* (1), pH 24 hr post-mort…
Unique_SB	53	2	MARC0006554	150625622	150.53-150.73	ssc-mir-143, ENSSSCG00000048976, ssc-mir-145, IL17B, PCYOX1L, ENSSSCG00000032383, CSNK1A1, ARHGEF37	C3c concentration (4), Ham weight (3), Cooking loss (2), Meat color-L (2), Shear force (2), Actinobacillus pleuropneumoniae susceptibility (1), Adrenal gland weight (1), Average daily gain (1), Carcass weight (hot) (1), chew score (1), Cutlet weight (1), Estimated carcass lean content (1), Ham fat thickness (1), Head weight (1), Intramuscular fat content (1), Meat color b* (1), pH 24 hr post-mort…
Unique_SB	54	2	ALGA0123873	150664662	150.56-150.76	ssc-mir-143, ENSSSCG00000048976, ENSSSCG00000051238, ENSSSCG00000051426, ssc-mir-145, ENSSSCG00000032383, CSNK1A1, ARHGEF37	C3c concentration (4), Ham weight (3), Cooking loss (2), Meat color-L (2), Shear force (2), Actinobacillus pleuropneumoniae susceptibility (1), Adrenal gland weight (1), Average daily gain (1), Carcass weight (hot) (1), chew score (1), Cutlet weight (1), Estimated carcass lean content (1), Ham fat thickness (1), Head weight (1), Intramuscular fat content (1), Meat color b* (1), pH 24 hr post-mort…
Unique_SB	55	2	ASGA0101717	150703760	150.6-150.8	ENSSSCG00000048284, ENSSSCG00000046744, ENSSSCG00000051238, ENSSSCG00000051426, ENSSSCG00000041032, CSNK1A1, ARHGEF37	C3c concentration (4), Ham weight (3), Cooking loss (2), Meat color-L (2), Shear force (2), Actinobacillus pleuropneumoniae susceptibility (1), Adrenal gland weight (1), Average daily gain (1), Carcass weight (hot) (1), chew score (1), Cutlet weight (1), Estimated carcass lean content (1), Ham fat thickness (1), Head weight (1), Intramuscular fat content (1), Meat color b* (1), pH 24 hr post-mort…
Unique_SB	56	2	ALGA0109062	150706070	150.61-150.81	ENSSSCG00000048284, ENSSSCG00000046744, ENSSSCG00000051238, ENSSSCG00000051426, ENSSSCG00000041032, CSNK1A1, ARHGEF37	C3c concentration (4), Ham weight (3), Cooking loss (2), Meat color-L (2), Shear force (2), Actinobacillus pleuropneumoniae susceptibility (1), Adrenal gland weight (1), Average daily gain (1), Carcass weight (hot) (1), chew score (1), Cutlet weight (1), Estimated carcass lean content (1), Ham fat thickness (1), Head weight (1), Intramuscular fat content (1), Meat color b* (1), pH 24 hr post-mort…
Unique_SB	57	2	M1GA0026729	150724207	150.62-150.82	ENSSSCG00000048284, ENSSSCG00000046744, ENSSSCG00000051238, ENSSSCG00000051426, ENSSSCG00000041032, CSNK1A1, ARHGEF37, PPARGC1B	C3c concentration (4), Ham weight (3), Cooking loss (2), Meat color-L (2), Shear force (2), Actinobacillus pleuropneumoniae susceptibility (1), Adrenal gland weight (1), Average daily gain (1), Carcass weight (hot) (1), chew score (1), Cutlet weight (1), Estimated carcass lean content (1), Ham fat thickness (1), Head weight (1), Intramuscular fat content (1), Meat color b* (1), pH 24 hr post-mort…
Unique_SB	58	2	ASGA0089573	150726474	150.63-150.83	ENSSSCG00000048284, ENSSSCG00000046744, ENSSSCG00000051238, ENSSSCG00000051426, ssc-mir-378-1, ENSSSCG00000041032, CSNK1A1, ARHGEF37, PPARGC1B	C3c concentration (4), Ham weight (3), Cooking loss (2), Meat color-L (2), Shear force (2), Actinobacillus pleuropneumoniae susceptibility (1), Adrenal gland weight (1), Average daily gain (1), Carcass weight (hot) (1), chew score (1), Cutlet weight (1), Estimated carcass lean content (1), Ham fat thickness (1), Head weight (1), Intramuscular fat content (1), Meat color b* (1), pH 24 hr post-mort…
Unique_SB	59	2	H3GA0008320	150774121	150.67-150.87	ENSSSCG00000048284, ENSSSCG00000046744, ENSSSCG00000051238, ENSSSCG00000051426, ssc-mir-378-1, ENSSSCG00000041032, ARHGEF37, PPARGC1B	C3c concentration (4), Ham weight (3), Cooking loss (2), Meat color-L (2), Shear force (2), Average daily gain (1), Carcass weight (hot) (1), chew score (1), Cutlet weight (1), Estimated carcass lean content (1), Ham fat thickness (1), Head weight (1), Intramuscular fat content (1), Meat color b* (1), pH 24 hr post-mortem (loin) (1), pH for Semimembranosus (1), Shear firmness (1), Shoulder weight…
Unique_SB	60	2	M1GA0003488	150797343	150.7-150.9	ENSSSCG00000048284, ENSSSCG00000046744, ENSSSCG00000051238, ENSSSCG00000051426, ssc-mir-378-1, ENSSSCG00000041032, ARHGEF37, PPARGC1B	C3c concentration (4), Ham weight (3), Cooking loss (2), Meat color-L (2), Shear force (2), Average daily gain (1), Carcass weight (hot) (1), chew score (1), Cutlet weight (1), Estimated carcass lean content (1), Ham fat thickness (1), Head weight (1), Intramuscular fat content (1), Meat color b* (1), pH 24 hr post-mortem (loin) (1), pH for Semimembranosus (1), Shear firmness (1), Shoulder weight…
Unique_SB	61	2	ASGA0012858	150874928	150.77-150.97	ENSSSCG00000048284, ENSSSCG00000046744, ENSSSCG00000051426, ssc-mir-378-1, ENSSSCG00000041032, PPARGC1B, PDE6A	C3c concentration (4), Ham weight (3), Cooking loss (2), Meat color-L (2), Shear force (2), Average daily gain (1), Carcass weight (hot) (1), chew score (1), Cutlet weight (1), Estimated carcass lean content (1), Ham fat thickness (1), Head weight (1), Intramuscular fat content (1), Meat color b* (1), pH 24 hr post-mortem (loin) (1), pH for Semimembranosus (1), Shear firmness (1), Shoulder weight…
Unique_SB	62	2	ASGA0012862	150892437	150.79-150.99	ENSSSCG00000046744, ENSSSCG00000047778, ENSSSCG00000051426, ssc-mir-378-1, PPARGC1B, PDE6A	C3c concentration (4), Ham weight (3), Cooking loss (2), Meat color-L (2), Shear force (2), Average daily gain (1), Carcass weight (hot) (1), chew score (1), Cutlet weight (1), Estimated carcass lean content (1), Ham fat thickness (1), Head weight (1), Intramuscular fat content (1), Meat color b* (1), pH 24 hr post-mortem (loin) (1), pH for Semimembranosus (1), Shear firmness (1), Shoulder weight…
Unique_SB	63	2	M1GA0003510	150934465	150.83-151.03	ENSSSCG00000047778, ENSSSCG00000050337, ENSSSCG00000046519, PPARGC1B, PDE6A, SLC26A2	C3c concentration (4), Ham weight (3), Cooking loss (2), Meat color-L (2), Shear force (2), Average daily gain (1), Carcass weight (hot) (1), chew score (1), Cutlet weight (1), Estimated carcass lean content (1), Ham fat thickness (1), Head weight (1), Intramuscular fat content (1), Meat color b* (1), pH 24 hr post-mortem (loin) (1), pH for Semimembranosus (1), Shear firmness (1), Shoulder weight…
Unique_SB	64	2	ALGA0017039	150955856	150.86-151.06	ENSSSCG00000047778, ENSSSCG00000050337, ENSSSCG00000046519, PPARGC1B, PDE6A, SLC26A2, HMGXB3	C3c concentration (4), Ham weight (3), Cooking loss (2), Meat color-L (2), Shear force (2), Average daily gain (1), Carcass weight (hot) (1), chew score (1), Cutlet weight (1), Estimated carcass lean content (1), Ham fat thickness (1), Head weight (1), Intramuscular fat content (1), Meat color b* (1), pH 24 hr post-mortem (loin) (1), pH for Semimembranosus (1), Shear firmness (1), Shoulder weight…
Unique_SB	65	2	ALGA0017050	151024833	150.92-151.12	ENSSSCG00000047778, ENSSSCG00000050337, ENSSSCG00000046519, PDE6A, SLC26A2, HMGXB3, CSF1R	C3c concentration (4), Ham weight (3), Cooking loss (2), Meat color-L (2), Shear force (2), Average daily gain (1), Carcass weight (hot) (1), chew score (1), Cutlet weight (1), Estimated carcass lean content (1), Ham fat thickness (1), Head weight (1), Intramuscular fat content (1), Meat color b* (1), pH 24 hr post-mortem (loin) (1), pH for Semimembranosus (1), Shear firmness (1), Shoulder weight…
Unique_SB	66	2	ALGA0115940	151043450	150.94-151.14	ENSSSCG00000047778, ENSSSCG00000050337, ENSSSCG00000046519, PDE6A, SLC26A2, HMGXB3, CSF1R	C3c concentration (4), Ham weight (3), Cooking loss (2), Meat color-L (2), Shear force (2), Average daily gain (1), Carcass weight (hot) (1), chew score (1), Cutlet weight (1), Estimated carcass lean content (1), Ham fat thickness (1), Head weight (1), Intramuscular fat content (1), Meat color b* (1), pH 24 hr post-mortem (loin) (1), pH for Semimembranosus (1), Shear firmness (1), Shoulder weight…
Unique_SB	67	2	ALGA0017059	151064112	150.96-151.16	ENSSSCG00000047778, ENSSSCG00000050337, ENSSSCG00000046519, PDE6A, SLC26A2, HMGXB3, CSF1R, PDGFRB	C3c concentration (4), Ham weight (3), Cooking loss (2), Meat color-L (2), Shear force (2), Average daily gain (1), Carcass weight (hot) (1), chew score (1), Cutlet weight (1), Estimated carcass lean content (1), Ham fat thickness (1), Head weight (1), Intramuscular fat content (1), Meat color b* (1), pH 24 hr post-mortem (loin) (1), pH for Semimembranosus (1), Shear firmness (1), Shoulder weight…
Unique_SB	68	2	M1GA0003551	151091894	150.99-151.19	ENSSSCG00000047778, ENSSSCG00000050337, ENSSSCG00000046519, SLC26A2, HMGXB3, CSF1R, PDGFRB	C3c concentration (4), Ham weight (3), Cooking loss (2), Meat color-L (2), Shear force (2), Average daily gain (1), Carcass weight (hot) (1), chew score (1), Cutlet weight (1), Estimated carcass lean content (1), Ham fat thickness (1), Head weight (1), Intramuscular fat content (1), Meat color b* (1), pH 24 hr post-mortem (loin) (1), pH for Semimembranosus (1), Shear firmness (1), Shoulder weight…
Unique_SB	69	2	ALGA0017063	151120299	151.02-151.22	ENSSSCG00000046519, SLC26A2, HMGXB3, CSF1R, PDGFRB, CDX1	C3c concentration (4), Ham weight (3), Cooking loss (2), Meat color-L (2), Shear force (2), Average daily gain (1), Carcass weight (hot) (1), chew score (1), Cutlet weight (1), Estimated carcass lean content (1), Ham fat thickness (1), Head weight (1), Intramuscular fat content (1), Meat color b* (1), pH 24 hr post-mortem (loin) (1), pH for Semimembranosus (1), Shear firmness (1), Shoulder weight…
Unique_SB	70	2	ALGA0017057	151136314	151.04-151.24	HMGXB3, CSF1R, PDGFRB, CDX1, SLC6A7	C3c concentration (4), Ham weight (3), Cooking loss (2), Meat color-L (2), Shear force (2), Average daily gain (1), Carcass weight (hot) (1), chew score (1), Cutlet weight (1), Estimated carcass lean content (1), Ham fat thickness (1), Head weight (1), Intramuscular fat content (1), Meat color b* (1), pH 24 hr post-mortem (loin) (1), pH for Semimembranosus (1), Shear firmness (1), Shoulder weight…
Unique_SB	71	2	H3GA0008386	151172290	151.07-151.27	U1, HMGXB3, CSF1R, PDGFRB, CDX1, SLC6A7, CAMK2A	C3c concentration (4), Ham weight (3), Cooking loss (2), Meat color-L (2), Shear force (2), Average daily gain (1), Carcass weight (hot) (1), chew score (1), Cutlet weight (1), Estimated carcass lean content (1), Ham fat thickness (1), Head weight (1), Intramuscular fat content (1), Meat color b* (1), pH 24 hr post-mortem (loin) (1), pH for Semimembranosus (1), Shear firmness (1), Shoulder weight…
Unique_SB	72	2	ALGA0017064	151193779	151.09-151.29	U1, HMGXB3, CSF1R, PDGFRB, CDX1, SLC6A7, CAMK2A	C3c concentration (4), Ham weight (3), Cooking loss (2), Meat color-L (2), Shear force (2), Average daily gain (1), Carcass weight (hot) (1), chew score (1), Cutlet weight (1), Estimated carcass lean content (1), Ham fat thickness (1), Head weight (1), Intramuscular fat content (1), Meat color b* (1), pH 24 hr post-mortem (loin) (1), pH for Semimembranosus (1), Shear firmness (1), Shoulder weight…
Unique_SB	73	2	M1GA0003605	151328030	151.23-151.43	U1, ENSSSCG00000043001, SLC6A7, CAMK2A, ARSI, TCOF1, ENSSSCG00000033262	C3c concentration (4), Ham weight (3), Cooking loss (2), Meat color-L (2), Shear force (2), Average daily gain (1), Carcass weight (hot) (1), chew score (1), Cutlet weight (1), Estimated carcass lean content (1), Ham fat thickness (1), Head weight (1), Intramuscular fat content (1), Meat color b* (1), pH 24 hr post-mortem (loin) (1), pH for Semimembranosus (1), Shear firmness (1), Shoulder weight…
Unique_SB	74	5	ALGA0031436	27500681	27.4-27.6	PPM1H	Ear area (4), backfat above muscle dorsi (2), Backfat at mid-back (2), Drip loss (2), Ear erectness (2), Meat color L* (2), Teat number (2), Activity during lying (1), Average daily gain (1), Backfat at first rib (1), Backfat at last lumbar (1), Backfat at tenth rib (1), Backfat thickness between 3rd and 4th rib (1), CD4-positive leukocyte percentage (1), Creatinine level (1), Feed intake (1), Fr…
Unique_SB	75	5	MARC0037308	34201714	34.1-34.3	ENSSSCG00000045667, ENSSSCG00000047171, MYRFL	Feed conversion ratio (5), backfat above muscle dorsi (2), Backfat at mid-back (2), Ear erectness (2), Meat color L* (2), Shoulder subcutaneous fat thickness (2), Teat number (2), Backfat at first rib (1), Backfat at last lumbar (1), Backfat at rump (1), Backfat at tenth rib (1), Backfat thickness between 3rd and 4th rib (1), body weight (10 weeks) (1), Body weight (20 weeks) (1), C3c concentrati…
Unique_SB	76	5	H3GA0052639	64829184	64.73-64.93	VWF	Meat color b* (4), Backfat at mid-back (3), Ear erectness (3), backfat above muscle dorsi (2), Carcass temperature (24 hr post-mortem) (2), Ear area (2), Ear weight (2), Loin muscle area (2), Meat color OPTO (2), pH 24 hr post-mortem (loin) (2), Shoulder subcutaneous fat thickness (2), Alkaline phosphatase activity (1), Average backfat thickness (1), Average daily gain (1), Backfat at first rib (…
Unique_SB	77	5	ALGA0119745	64842234	64.74-64.94	VWF	Meat color b* (4), Backfat at mid-back (3), Ear erectness (3), backfat above muscle dorsi (2), Carcass temperature (24 hr post-mortem) (2), Ear area (2), Ear weight (2), Loin muscle area (2), Meat color OPTO (2), pH 24 hr post-mortem (loin) (2), Shoulder subcutaneous fat thickness (2), Alkaline phosphatase activity (1), Average backfat thickness (1), Average daily gain (1), Backfat at first rib (…
Unique_SB	78	6	ASGA0101378	4379946	4.28-4.48	ENSSSCG00000041015, ATP2C2, WFDC1, KCNG4, ADAD2, TAF1C, DNAAF1, HSDL1	Nonfunctional nipples (2), Intramuscular fat content (1), Lean meat percentage (1), Litter size (1), Vertebra number (1)
Unique_SB	79	6	MARC0043408	4395948	4.3-4.5	ENSSSCG00000041015, ATP2C2, WFDC1, KCNG4, ADAD2, TAF1C, DNAAF1, HSDL1	Nonfunctional nipples (2), Intramuscular fat content (1), Lean meat percentage (1), Litter size (1), Vertebra number (1)
Unique_SB	80	6	ASGA0097732	4396090	4.3-4.5	ENSSSCG00000041015, ATP2C2, WFDC1, KCNG4, ADAD2, TAF1C, DNAAF1, HSDL1	Nonfunctional nipples (2), Intramuscular fat content (1), Lean meat percentage (1), Litter size (1), Vertebra number (1)
Unique_SB	81	6	MARC0068313	4410422	4.31-4.51	ENSSSCG00000041015, ATP2C2, WFDC1, KCNG4, ADAD2, TAF1C, DNAAF1, HSDL1, MBTPS1	Nonfunctional nipples (2), Intramuscular fat content (1), Lean meat percentage (1), Litter size (1), Vertebra number (1)
Unique_SB	82	6	ALGA0034407	6171893	6.07-6.27	ENSSSCG00000049504, ENSSSCG00000034572	Meat color a* (4), Average daily gain (2), Nonfunctional nipples (2), Adipocyte diameter (1), Backfat at last rib (1), Belly meat content (1), CO2 partial pressure (1), Conductivity 24 hours postmortem (loin) (1), Drip loss (1), Estimated carcass lean content (1), Fat skatole level (1), Fat to meat ratio (1), Intramuscular fat content (1), Lauric acid content (1), Lean meat percentage (1), Loin m…
Unique_SB	83	6	ALGA0034467	6753706	6.65-6.85	CMIP	Meat color a* (4), Average daily gain (2), Nonfunctional nipples (2), Adipocyte diameter (1), Backfat at last rib (1), Backfat at rump (1), Belly meat content (1), CO2 partial pressure (1), Conductivity 24 hours postmortem (loin) (1), Drip loss (1), Estimated carcass lean content (1), Fat skatole level (1), Fat to meat ratio (1), Intramuscular fat content (1), Lauric acid content (1), Lean meat p…
Unique_SB	84	6	ALGA0123862	7031007	6.93-7.13	GAN, BCO1, PKD1L2	Meat color a* (4), Average daily gain (2), Adipocyte diameter (1), Backfat at last rib (1), Belly meat content (1), Calcium level (1), CO2 partial pressure (1), Conductivity 24 hours postmortem (loin) (1), Drip loss (1), Estimated carcass lean content (1), Fat to meat ratio (1), Intestinal fat percentage (1), Intramuscular fat content (1), Lauric acid content (1), Loin and ham percentage in carca…
Unique_SB	85	6	MARC0031538	101150981	101.05-101.25	ENSSSCG00000051713, TMEM200C, ENSSSCG00000049298	Intramuscular fat content (8), Loin muscle area (8), Backfat at last rib (6), Backfat at tenth rib (5), Average backfat thickness (3), Teat number (3), Backfat at last lumbar (2), Carcass length (2), Ham weight (2), Loin muscle depth (2), Loin weight (2), Marbling (2), Muscle moisture percentage (2), Age at puberty (1), Alkaline phosphatase activity (1), Average daily gain (1), Backfat at first r…
Unique_SB	86	6	ALGA0036387	112311265	112.21-112.41	CDH2	Fat area percentage in carcass (10), Backfat at last rib (9), Intramuscular fat content (9), Backfat at tenth rib (8), Loin muscle area (6), Average backfat thickness (3), Carcass length (3), muscle protein percentage (3), Carcass weight (hot) (2), Daily feed intake (2), Empty body lipid content (2), Fat weight (total) (2), Ham weight (2), Leptin level (2), Teat number (2), Age at puberty (1), Al…
Unique_SB	87	6	MARC0026068	152783408	152.68-152.88	ENSSSCG00000049352, ENSSSCG00000043152, ENSSSCG00000003826, FGGY	Carcass weight (hot) (1), Intramuscular fat content (1), Teat number (1)
Unique_SB	88	7	DRGA0007119	9090265	8.99-9.19	PHACTR1	Average daily gain (4), Backfat at last rib (3), Loin muscle area (2), Meat color score (2), muscle protein percentage (2), 3 hr-9 hr pH decline (1), Average backfat thickness (1), Backfat at first rib (1), Backfat at tenth rib (1), Backfat between 6th and 7th ribs (1), Bilirubin level (1), Carcass length (1), Carcass weight (hot) (1), Carcass width (minimum) (1), CO2 partial pressure (1), Lean m…
Unique_SB	89	7	ALGA0108489	9252384	9.15-9.35	PHACTR1	Average daily gain (4), Backfat at last rib (3), Loin muscle area (2), Meat color score (2), muscle protein percentage (2), Average backfat thickness (1), Backfat at first rib (1), Backfat at tenth rib (1), Backfat between 6th and 7th ribs (1), Bilirubin level (1), Carcass length (1), Carcass weight (hot) (1), Carcass width (minimum) (1), CO2 partial pressure (1), Lean meat percentage (1), Loin m…
Unique_SB	90	7	ASGA0094630	13827324	13.73-13.93	ENSSSCG00000041556, NHLRC1, ENSSSCG00000045446, TPMT, KDM1B, ENSSSCG00000033647, DEK	Average daily gain (4), Backfat at last rib (3), Loin muscle area (3), Meat color score (2), muscle protein percentage (2), Red cell distribution width (2), Average backfat thickness (1), Backfat at first rib (1), Backfat at tenth rib (1), Backfat between 6th and 7th ribs (1), Bilirubin level (1), Carcass length (1), Carcass weight (hot) (1), Carcass width (minimum) (1), CD4-positive CD8-positive…
Unique_SB	91	7	H3GA0022191	83303345	83.2-83.4	SNORA70, ENSSSCG00000045177, ENSSSCG00000046728, ENSSSCG00000042414	Average daily gain (5), Average backfat thickness (4), Loin muscle area (3), Age at puberty (2), Backfat at last rib (2), Cortisol level (2), Leaf fat weight (2), Red blood cell count (2), Shoulder subcutaneous fat thickness (2), Teat number (2), Average glycolytic potential (1), Average lactate (1), Backfat at last lumbar (1), Backfat at tenth rib (1), Backfat weight (1), Belly percentage (1), B…
Unique_SB	92	7	ASGA0035995	109638376	109.54-109.74	ENSSSCG00000037928	Cortisol level (2), Potassium level (2), Shoulder subcutaneous fat thickness (2), Shoulder weight (2), Backfat weight (1), Body weight (birth) (1), Body weight linear (1), Conductivity 45 minutes post-mortem (1), Cortisol level variations (1), Drip loss (1), Leaf fat weight (1), lean thickness between 3rd and 4th last ribs (1), Linoleic acid content (1), Linolenic acid content (1), Loin fat perce…
Unique_SB	93	7	MARC0068845	109650899	109.55-109.75	ENSSSCG00000037928	Cortisol level (2), Potassium level (2), Shoulder subcutaneous fat thickness (2), Shoulder weight (2), Backfat weight (1), Body weight (birth) (1), Body weight linear (1), Conductivity 45 minutes post-mortem (1), Cortisol level variations (1), Drip loss (1), Leaf fat weight (1), lean thickness between 3rd and 4th last ribs (1), Linoleic acid content (1), Linolenic acid content (1), Loin fat perce…
Unique_SB	94	8	MARC0020671	79158996	79.06-79.26	IQCM	Loin muscle area (3), Lymphocyte number (3), Mean corpuscular hemoglobin content (3), Mean corpuscular volume (2), Teat number (2), Abdominal fat weight (1), Age at puberty (1), Alkaline phosphatase activity (1), Average chain length (1), Backfat at rump (1), Belly weight (1), Bilirubin level (1), Body weight (3 weeks) (1), Body weight (30 weeks) (1), Body weight (34 weeks) (1), Body weight (birt…
Unique_SB	95	8	ALGA0120092	79234554	79.13-79.33	IQCM	Loin muscle area (3), Mean corpuscular hemoglobin content (3), Lymphocyte number (2), Mean corpuscular volume (2), Teat number (2), Abdominal fat weight (1), Age at puberty (1), Alkaline phosphatase activity (1), Average chain length (1), Backfat at rump (1), Belly weight (1), Bilirubin level (1), Body weight (3 weeks) (1), Body weight (30 weeks) (1), Body weight (34 weeks) (1), Body weight (birt…
Unique_SB	96	8	ALGA0048335	79246703	79.15-79.35	IQCM	Loin muscle area (3), Mean corpuscular hemoglobin content (3), Mean corpuscular volume (2), Teat number (2), Abdominal fat weight (1), Age at puberty (1), Alkaline phosphatase activity (1), Average chain length (1), Backfat at rump (1), Belly weight (1), Bilirubin level (1), Body weight (3 weeks) (1), Body weight (30 weeks) (1), Body weight (34 weeks) (1), Body weight (birth) (1), CD4-positive le…
Unique_SB	97	8	H3GA0025028	79312596	79.21-79.41	IQCM	Loin muscle area (3), Mean corpuscular hemoglobin content (3), Mean corpuscular volume (2), Teat number (2), Abdominal fat weight (1), Age at puberty (1), Alkaline phosphatase activity (1), Average chain length (1), Backfat at rump (1), Belly weight (1), Bilirubin level (1), Body weight (3 weeks) (1), Body weight (30 weeks) (1), Body weight (34 weeks) (1), Body weight (birth) (1), CD4-positive le…
Unique_SB	98	8	ALGA0048340	79333892	79.23-79.43	IQCM	Loin muscle area (3), Mean corpuscular hemoglobin content (3), Mean corpuscular volume (2), Teat number (2), Abdominal fat weight (1), Age at puberty (1), Alkaline phosphatase activity (1), Average chain length (1), Backfat at rump (1), Belly weight (1), Bilirubin level (1), Body weight (3 weeks) (1), Body weight (30 weeks) (1), Body weight (34 weeks) (1), Body weight (birth) (1), CD4-positive le…
Unique_SB	99	8	ASGA0039113	79418372	79.32-79.52	IQCM	Loin muscle area (3), Mean corpuscular hemoglobin content (3), Average daily gain (2), Daily feed intake (2), Teat number (2), Abdominal fat weight (1), Age at puberty (1), Alkaline phosphatase activity (1), Average chain length (1), Backfat at rump (1), Belly weight (1), Bilirubin level (1), Body weight (3 weeks) (1), Body weight (30 weeks) (1), Body weight (34 weeks) (1), Body weight (birth) (1…
Unique_SB	100	8	ALGA0048348	79437320	79.34-79.54	IQCM	Average daily gain (10), Daily feed intake (10), Loin muscle area (3), Teat number (2), Abdominal fat weight (1), Age at puberty (1), Alkaline phosphatase activity (1), Average chain length (1), Backfat at rump (1), Belly weight (1), Bilirubin level (1), Body weight (3 weeks) (1), Body weight (30 weeks) (1), Body weight (34 weeks) (1), Body weight (birth) (1), CD4-positive leukocyte percentage (1…
Unique_SB	101	8	ALGA0048355	79482023	79.38-79.58	ENSSSCG00000050872, IQCM	Average daily gain (10), Daily feed intake (10), Loin muscle area (3), Teat number (2), Abdominal fat weight (1), Age at puberty (1), Alkaline phosphatase activity (1), Average chain length (1), Backfat at rump (1), Belly weight (1), Bilirubin level (1), Body weight (3 weeks) (1), Body weight (30 weeks) (1), Body weight (34 weeks) (1), Body weight (birth) (1), CD4-positive leukocyte percentage (1…
Unique_SB	102	8	ALGA0048351	79507941	79.41-79.61	ENSSSCG00000050872, IQCM, ENSSSCG00000043594	Average daily gain (10), Daily feed intake (10), Loin muscle area (3), Teat number (2), Abdominal fat weight (1), Age at puberty (1), Alkaline phosphatase activity (1), Average chain length (1), Backfat at rump (1), Belly weight (1), Bilirubin level (1), Body weight (3 weeks) (1), Body weight (30 weeks) (1), Body weight (34 weeks) (1), Body weight (birth) (1), CD4-positive leukocyte percentage (1…
Unique_SB	103	8	ALGA0109188	116028445	115.93-116.13	GSTCD, INTS12, ARHGEF38	Adipocyte diameter (4), Red blood cell count (4), Fat area percentage in carcass (3), Litter size (2), Muscle moisture percentage (2), Palmitic acid content (2), Palmitoleic acid content (2), Scrotal/inguinal hernia (2), Abdominal fat weight (1), Age at puberty (1), Arachidic acid content (1), Average backfat thickness (1), Average chain length (1), Average daily gain (1), Backfat at last rib (1)…
Unique_SB	104	8	ASGA0039704	116163738	116.06-116.26	ARHGEF38, PPA2	Adipocyte diameter (4), Red blood cell count (4), Fat area percentage in carcass (3), Litter size (2), Muscle moisture percentage (2), Palmitic acid content (2), Palmitoleic acid content (2), Scrotal/inguinal hernia (2), Abdominal fat weight (1), Arachidic acid content (1), Average backfat thickness (1), Average chain length (1), Average daily gain (1), Backfat at last rib (1), Belly meat content…
Unique_SB	105	8	ASGA0039707	116206307	116.11-116.31	ARHGEF38, PPA2	Adipocyte diameter (4), Red blood cell count (4), Fat area percentage in carcass (3), Palmitoleic acid content (3), Litter size (2), Muscle moisture percentage (2), Palmitic acid content (2), Scrotal/inguinal hernia (2), Abdominal fat weight (1), Arachidic acid content (1), Average backfat thickness (1), Average chain length (1), Average daily gain (1), Backfat at last rib (1), Belly meat content…
Unique_SB	106	8	MARC0098171	116359123	116.26-116.46	PPA2, TET2	Adipocyte diameter (4), Red blood cell count (4), Fat area percentage in carcass (3), Palmitoleic acid content (3), Average feeding rate (2), Litter size (2), Muscle moisture percentage (2), Obesity index (2), Palmitic acid content (2), Abdominal fat weight (1), Arachidic acid content (1), Average backfat thickness (1), Average chain length (1), Average daily gain (1), Backfat at last rib (1), Be…
Unique_SB	107	9	M1GA0013034	52471717	52.37-52.57	PKNOX2	Backfat at mid-back (2), Fat area percentage in carcass (2), Loin muscle area (2), Stearic acid content (2), androstenone laboratory (1), Average daily gain (1), backfat above muscle dorsi (1), Ear erectness (1), Fat percentage in carcass (1), Leaf fat weight (1), Leptin level (1), Linoleic acid content (1), Liver weight (1), Meat color a* (1), Meat color L* (1), Melanoma susceptibility (1), Musc…
Unique_SB	108	9	MARC0077968	52519201	52.42-52.62	PKNOX2	Backfat at mid-back (2), Fat area percentage in carcass (2), Loin muscle area (2), Stearic acid content (2), androstenone laboratory (1), Average daily gain (1), backfat above muscle dorsi (1), Ear erectness (1), Fat percentage in carcass (1), Leaf fat weight (1), Leptin level (1), Linoleic acid content (1), Liver weight (1), Meat color a* (1), Meat color L* (1), Melanoma susceptibility (1), Musc…
Unique_SB	109	10	MARC0054424	24715701	24.62-24.82	PPP1R12B, SYT2, KDM5B, ENSSSCG00000038360	Average daily gain (4), Marbling (2), Percentage type I fibers (2), Backfat at mid-back (1), Carcass weight (hot) (1), Change in interferon-gamma level (1), Corpus luteum number (1), Dressing percentage (1), Gait score (hind) (1), Interleukin-10 level (1), Linoleic acid content (1), Lumbar vertebra number (1), Meat color a* (1), Meat color b* (1), Melanoma susceptibility (1), Number of capillarie…
Unique_SB	110	13	DRGA0012065	14562460	14.46-14.66	U6, ENSSSCG00000045557	Salmonella count in spleen (3), Average backfat thickness (2), Average daily gain (2), Actinobacillus pleuropneumoniae susceptibility (1), Backfat at tenth rib (1), Body temperature (1), Corpus luteum number (1), Ear weight (1), LDL cholesterol (1), Lean meat percentage (1), Loin muscle area (1), Meat color-b (1), Mycoplasma hyopneumoniae antibody titer (1), Myofibril fragmentation index (1), Non…
Unique_SB	111	13	ALGA0068348	14764151	14.66-14.86	CMC1, AZI2, ZCWPW2	Salmonella count in spleen (3), Average backfat thickness (2), Average daily gain (2), Actinobacillus pleuropneumoniae susceptibility (1), Backfat at tenth rib (1), Body temperature (1), Corpus luteum number (1), Ear weight (1), LDL cholesterol (1), Lean meat percentage (1), Loin muscle area (1), Meat color-b (1), Mycoplasma hyopneumoniae antibody titer (1), Myofibril fragmentation index (1), Non…
Unique_SB	112	13	SIRI0001420	14776441	14.68-14.88	CMC1, AZI2, ZCWPW2	Salmonella count in spleen (3), Average backfat thickness (2), Average daily gain (2), Actinobacillus pleuropneumoniae susceptibility (1), Backfat at tenth rib (1), Body temperature (1), Corpus luteum number (1), Ear weight (1), LDL cholesterol (1), Lean meat percentage (1), Loin muscle area (1), Meat color-b (1), Mycoplasma hyopneumoniae antibody titer (1), Myofibril fragmentation index (1), Non…
Unique_SB	113	13	ALGA0068355	14831757	14.73-14.93	CMC1, AZI2, ZCWPW2, ENSSSCG00000041645	Salmonella count in spleen (3), Average backfat thickness (2), Average daily gain (2), Actinobacillus pleuropneumoniae susceptibility (1), Backfat at tenth rib (1), Body temperature (1), Corpus luteum number (1), Ear weight (1), LDL cholesterol (1), Lean meat percentage (1), Loin muscle area (1), Meat color-b (1), Mycoplasma hyopneumoniae antibody titer (1), Myofibril fragmentation index (1), Non…
Unique_SB	114	13	ALGA0068356	14851386	14.75-14.95	CMC1, AZI2, ZCWPW2, ENSSSCG00000041645	Salmonella count in spleen (3), Average backfat thickness (2), Average daily gain (2), Actinobacillus pleuropneumoniae susceptibility (1), Backfat at tenth rib (1), Body temperature (1), Corpus luteum number (1), Ear weight (1), LDL cholesterol (1), Lean meat percentage (1), Loin muscle area (1), Meat color-b (1), Mycoplasma hyopneumoniae antibody titer (1), Myofibril fragmentation index (1), Non…
Unique_SB	115	13	ALGA0068365	14889893	14.79-14.99	ZCWPW2, ENSSSCG00000041645	Salmonella count in spleen (3), Average backfat thickness (2), Average daily gain (2), Actinobacillus pleuropneumoniae susceptibility (1), Backfat at tenth rib (1), Body temperature (1), Corpus luteum number (1), Ear weight (1), LDL cholesterol (1), Lean meat percentage (1), Loin muscle area (1), Meat color-b (1), Mycoplasma hyopneumoniae antibody titer (1), Myofibril fragmentation index (1), Non…
Unique_SB	116	13	ALGA0068376	14965516	14.87-15.07	ENSSSCG00000049510, ZCWPW2, ENSSSCG00000041645	Salmonella count in spleen (3), Average backfat thickness (2), Average daily gain (2), Actinobacillus pleuropneumoniae susceptibility (1), Age at puberty (1), Backfat at tenth rib (1), Body temperature (1), Corpus luteum number (1), Ear weight (1), LDL cholesterol (1), Lean meat percentage (1), Loin muscle area (1), Meat color-b (1), Mycoplasma hyopneumoniae antibody titer (1), Myofibril fragment…
Unique_SB	117	13	ASGA0056338	14980016	14.88-15.08	ENSSSCG00000049510, ZCWPW2, ENSSSCG00000041645	Salmonella count in spleen (3), Average backfat thickness (2), Average daily gain (2), Actinobacillus pleuropneumoniae susceptibility (1), Age at puberty (1), Backfat at tenth rib (1), Body temperature (1), Corpus luteum number (1), Ear weight (1), LDL cholesterol (1), Lean meat percentage (1), Loin muscle area (1), Meat color-b (1), Mycoplasma hyopneumoniae antibody titer (1), Myofibril fragment…
Unique_SB	118	13	ALGA0068380	14996929	14.9-15.1	ENSSSCG00000049510, ZCWPW2, ENSSSCG00000041645	Salmonella count in spleen (3), Average backfat thickness (2), Average daily gain (2), Actinobacillus pleuropneumoniae susceptibility (1), Age at puberty (1), Backfat at tenth rib (1), Body temperature (1), Corpus luteum number (1), Ear weight (1), LDL cholesterol (1), Lean meat percentage (1), Loin muscle area (1), Meat color-b (1), Mycoplasma hyopneumoniae antibody titer (1), Myofibril fragment…
Unique_SB	119	13	ALGA0068381	15010510	14.91-15.11	ENSSSCG00000049510, ZCWPW2, ENSSSCG00000041645	Salmonella count in spleen (3), Average backfat thickness (2), Average daily gain (2), Actinobacillus pleuropneumoniae susceptibility (1), Age at puberty (1), Backfat at tenth rib (1), Body temperature (1), Corpus luteum number (1), Ear weight (1), LDL cholesterol (1), Lean meat percentage (1), Loin muscle area (1), Meat color-b (1), Mycoplasma hyopneumoniae antibody titer (1), Myofibril fragment…
Unique_SB	120	13	MARC0098152	15049913	14.95-15.15	ENSSSCG00000049510	Salmonella count in spleen (3), Average backfat thickness (2), Average daily gain (2), Actinobacillus pleuropneumoniae susceptibility (1), Age at puberty (1), Backfat at tenth rib (1), Body temperature (1), Corpus luteum number (1), Ear weight (1), LDL cholesterol (1), Lean meat percentage (1), Loin muscle area (1), Meat color-b (1), Mycoplasma hyopneumoniae antibody titer (1), Myofibril fragment…
Unique_SB	121	13	H3GA0035619	15121902	15.02-15.22	ENSSSCG00000049510, ENSSSCG00000033794	Salmonella count in spleen (3), Average backfat thickness (2), Average daily gain (2), Actinobacillus pleuropneumoniae susceptibility (1), Age at puberty (1), Backfat at tenth rib (1), Body temperature (1), Corpus luteum number (1), Ear weight (1), LDL cholesterol (1), Lean meat percentage (1), Loin muscle area (1), Meat color-b (1), Mycoplasma hyopneumoniae antibody titer (1), Myofibril fragment…
Unique_SB	122	13	ALGA0068398	15161146	15.06-15.26	ENSSSCG00000049510, ENSSSCG00000033794	Salmonella count in spleen (3), Average backfat thickness (2), Average daily gain (2), Actinobacillus pleuropneumoniae susceptibility (1), Backfat at tenth rib (1), Body temperature (1), Corpus luteum number (1), Ear weight (1), LDL cholesterol (1), Lean meat percentage (1), Loin muscle area (1), Meat color-b (1), Mycoplasma hyopneumoniae antibody titer (1), Myofibril fragmentation index (1), Non…
Unique_SB	123	13	ALGA0068410	15207633	15.11-15.31	ENSSSCG00000033794	Salmonella count in spleen (3), Average backfat thickness (2), Average daily gain (2), Actinobacillus pleuropneumoniae susceptibility (1), Backfat at tenth rib (1), Body temperature (1), Corpus luteum number (1), Ear weight (1), LDL cholesterol (1), Lean meat percentage (1), Loin muscle area (1), Meat color-b (1), Mycoplasma hyopneumoniae antibody titer (1), Myofibril fragmentation index (1), Non…
Unique_SB	124	13	MARC0072990	15226800	15.13-15.33	ENSSSCG00000033794	Salmonella count in spleen (3), Average backfat thickness (2), Average daily gain (2), Actinobacillus pleuropneumoniae susceptibility (1), Backfat at tenth rib (1), Body temperature (1), Corpus luteum number (1), Ear weight (1), LDL cholesterol (1), Lean meat percentage (1), Loin muscle area (1), Meat color-b (1), Mycoplasma hyopneumoniae antibody titer (1), Myofibril fragmentation index (1), Non…
Unique_SB	125	13	ALGA0120330	15238794	15.14-15.34	ENSSSCG00000033794	Salmonella count in spleen (3), Average backfat thickness (2), Average daily gain (2), Actinobacillus pleuropneumoniae susceptibility (1), Backfat at tenth rib (1), Body temperature (1), Corpus luteum number (1), Ear weight (1), LDL cholesterol (1), Lean meat percentage (1), Loin muscle area (1), Meat color-b (1), Mycoplasma hyopneumoniae antibody titer (1), Myofibril fragmentation index (1), Non…
Unique_SB	126	13	MARC0102034	15281715	15.18-15.38	ENSSSCG00000033794	Salmonella count in spleen (3), Average backfat thickness (2), Average daily gain (2), Actinobacillus pleuropneumoniae susceptibility (1), Backfat at tenth rib (1), Body temperature (1), Corpus luteum number (1), Ear weight (1), LDL cholesterol (1), Lean meat percentage (1), Loin muscle area (1), Meat color-b (1), Mycoplasma hyopneumoniae antibody titer (1), Myofibril fragmentation index (1), Non…
Unique_SB	127	13	MARC0058115	15763021	15.66-15.86	RBMS3	Salmonella count in spleen (3), Average backfat thickness (2), Average daily gain (2), Actinobacillus pleuropneumoniae susceptibility (1), Backfat at tenth rib (1), Body temperature (1), Corpus luteum number (1), Ear weight (1), Interleukin-10 level (1), Intramuscular fat content (1), LDL cholesterol (1), Lean meat percentage (1), Loin muscle area (1), Meat color-b (1), Mycoplasma hyopneumoniae a…
Unique_SB	128	13	H3GA0035655	15818645	15.72-15.92	U2, RBMS3	Salmonella count in spleen (3), Average backfat thickness (2), Average daily gain (2), Actinobacillus pleuropneumoniae susceptibility (1), Backfat at tenth rib (1), Body temperature (1), Corpus luteum number (1), Ear weight (1), Interleukin-12 level (1), Intramuscular fat content (1), LDL cholesterol (1), Lean meat percentage (1), Loin muscle area (1), Meat color-b (1), Mycoplasma hyopneumoniae a…
Unique_SB	129	13	ALGA0068539	16608762	16.51-16.71	ENSSSCG00000049615	Salmonella count in spleen (3), Average backfat thickness (2), Average daily gain (2), Actinobacillus pleuropneumoniae susceptibility (1), Backfat at tenth rib (1), Body temperature (1), Corpus luteum number (1), Ear weight (1), Interleukin-12 level (1), LDL cholesterol (1), Lean meat percentage (1), Loin muscle area (1), Meat color-b (1), Myofibril fragmentation index (1), Nonfunctional nipples …
Unique_SB	130	13	MARC0026806	16627000	16.53-16.73	ENSSSCG00000049615, ENSSSCG00000046198	Salmonella count in spleen (3), Average backfat thickness (2), Average daily gain (2), Actinobacillus pleuropneumoniae susceptibility (1), Backfat at tenth rib (1), Body temperature (1), Corpus luteum number (1), Ear weight (1), Interleukin-12 level (1), LDL cholesterol (1), Lean meat percentage (1), Loin muscle area (1), Meat color-b (1), Myofibril fragmentation index (1), Nonfunctional nipples …
Unique_SB	131	13	MARC0047431	16639539	16.54-16.74	ENSSSCG00000049615, ENSSSCG00000046198	Salmonella count in spleen (3), Average backfat thickness (2), Average daily gain (2), Actinobacillus pleuropneumoniae susceptibility (1), Backfat at tenth rib (1), Body temperature (1), Corpus luteum number (1), Ear weight (1), Interleukin-12 level (1), LDL cholesterol (1), Lean meat percentage (1), Loin muscle area (1), Meat color-b (1), Myofibril fragmentation index (1), Nonfunctional nipples …
Unique_SB	132	13	MARC0032786	16674972	16.57-16.77	ENSSSCG00000049615, ENSSSCG00000046198	Salmonella count in spleen (3), Average backfat thickness (2), Average daily gain (2), Actinobacillus pleuropneumoniae susceptibility (1), Backfat at tenth rib (1), Body temperature (1), Corpus luteum number (1), Ear weight (1), LDL cholesterol (1), Lean meat percentage (1), Loin muscle area (1), Meat color-b (1), Myofibril fragmentation index (1), Nonfunctional nipples (1), PH for Longissmus dor…
Unique_SB	133	13	ALGA0068552	16711496	16.61-16.81	ENSSSCG00000049615, ENSSSCG00000046198, TGFBR2	Salmonella count in spleen (3), Average backfat thickness (2), Average daily gain (2), Actinobacillus pleuropneumoniae susceptibility (1), Backfat at tenth rib (1), Body temperature (1), Corpus luteum number (1), Ear weight (1), LDL cholesterol (1), Lean meat percentage (1), Loin muscle area (1), Meat color-b (1), Myofibril fragmentation index (1), Nonfunctional nipples (1), PH for Longissmus dor…
Unique_SB	134	13	ASGA0056431	16743489	16.64-16.84	ENSSSCG00000049615, ENSSSCG00000046198, TGFBR2	Salmonella count in spleen (3), Average backfat thickness (2), Average daily gain (2), Actinobacillus pleuropneumoniae susceptibility (1), Backfat at tenth rib (1), Body temperature (1), Corpus luteum number (1), Ear weight (1), LDL cholesterol (1), Lean meat percentage (1), Loin muscle area (1), Meat color-b (1), Myofibril fragmentation index (1), Nonfunctional nipples (1), PH for Longissmus dor…
Unique_SB	135	13	ALGA0111296	16808911	16.71-16.91	ENSSSCG00000049615, ENSSSCG00000046198, TGFBR2, GADL1	Salmonella count in spleen (3), Average backfat thickness (2), Average daily gain (2), Actinobacillus pleuropneumoniae susceptibility (1), Backfat at tenth rib (1), Body temperature (1), Corpus luteum number (1), Ear weight (1), LDL cholesterol (1), Lean meat percentage (1), Loin muscle area (1), Meat color-b (1), Myofibril fragmentation index (1), Nonfunctional nipples (1), PH for Longissmus dor…
Unique_SB	136	13	MARC0008208	16810330	16.71-16.91	ENSSSCG00000049615, ENSSSCG00000046198, TGFBR2, GADL1	Salmonella count in spleen (3), Average backfat thickness (2), Average daily gain (2), Actinobacillus pleuropneumoniae susceptibility (1), Backfat at tenth rib (1), Body temperature (1), Corpus luteum number (1), Ear weight (1), LDL cholesterol (1), Lean meat percentage (1), Loin muscle area (1), Meat color-b (1), Myofibril fragmentation index (1), Nonfunctional nipples (1), PH for Longissmus dor…
Unique_SB	137	13	ALGA0111786	16848552	16.75-16.95	ENSSSCG00000049615, TGFBR2, GADL1	Salmonella count in spleen (3), Average backfat thickness (2), Average daily gain (2), Actinobacillus pleuropneumoniae susceptibility (1), Backfat at tenth rib (1), Body temperature (1), Corpus luteum number (1), Ear weight (1), LDL cholesterol (1), Lean meat percentage (1), Loin muscle area (1), Meat color-b (1), Myofibril fragmentation index (1), Nonfunctional nipples (1), PH for Longissmus dor…
Unique_SB	138	13	ALGA0104753	16881087	16.78-16.98	TGFBR2, GADL1	Salmonella count in spleen (3), Average backfat thickness (2), Average daily gain (2), Actinobacillus pleuropneumoniae susceptibility (1), Backfat at tenth rib (1), Body temperature (1), Corpus luteum number (1), Ear weight (1), LDL cholesterol (1), Lean meat percentage (1), Loin muscle area (1), Meat color-b (1), Myofibril fragmentation index (1), Nonfunctional nipples (1), PH for Longissmus dor…
Unique_SB	139	13	MARC0022997	16894692	16.79-16.99	TGFBR2, GADL1	Salmonella count in spleen (3), Average backfat thickness (2), Average daily gain (2), Actinobacillus pleuropneumoniae susceptibility (1), Backfat at tenth rib (1), Body temperature (1), Corpus luteum number (1), Ear weight (1), LDL cholesterol (1), Lean meat percentage (1), Loin muscle area (1), Meat color-b (1), Myofibril fragmentation index (1), Nonfunctional nipples (1), PH for Longissmus dor…
Unique_SB	140	13	ASGA0083922	16932177	16.83-17.03	TGFBR2, GADL1	Average backfat thickness (2), Average daily gain (2), Salmonella count in spleen (2), Actinobacillus pleuropneumoniae susceptibility (1), Alkaline phosphatase activity (1), Backfat at tenth rib (1), Body temperature (1), Chest width (1), Corpus luteum number (1), Ear weight (1), LDL cholesterol (1), Lean meat percentage (1), Loin muscle area (1), Meat color-b (1), Myofibril fragmentation index (…
Unique_SB	141	13	ASGA0056435	17010585	16.91-17.11	GADL1	Average backfat thickness (2), Average daily gain (2), Salmonella count in spleen (2), Actinobacillus pleuropneumoniae susceptibility (1), Alkaline phosphatase activity (1), Backfat at tenth rib (1), Body temperature (1), Chest width (1), Corpus luteum number (1), Ear weight (1), LDL cholesterol (1), Lean meat percentage (1), Loin muscle area (1), Meat color-b (1), Myofibril fragmentation index (…
Unique_SB	142	13	ALGA0068593	17253892	17.15-17.35	U6, ENSSSCG00000048129	Average backfat thickness (2), Average daily gain (2), Salmonella count in spleen (2), Actinobacillus pleuropneumoniae susceptibility (1), Backfat at tenth rib (1), Body temperature (1), Corpus luteum number (1), Ear weight (1), Front feet conformation (1), LDL cholesterol (1), Lean meat percentage (1), Loin muscle area (1), Meat color-b (1), Myofibril fragmentation index (1), Nonfunctional nippl…
Unique_SB	143	13	ALGA0069799	41558459	41.46-41.66	FHIT	Average backfat thickness (2), Average daily gain (2), Corpus luteum number (2), Loin muscle area (2), Salmonella count in spleen (2), Actinobacillus pleuropneumoniae susceptibility (1), Age at puberty (1), Arachidic acid content (1), Backfat at tenth rib (1), Body temperature (1), Body weight (weaning) (1), Gadoleic acid content (1), Ham meat weight (1), Inside ham weight (1), Juiciness score (1…
Unique_SB	144	13	ASGA0090056	95413721	95.31-95.51	PLCH1	Backfat at last rib (2), Calcium level (2), Carcass length (2), Loin muscle area (2), Loin weight (2), Meat color a* (2), Nonfunctional nipples (2), PH for Longissmus dorsi (2), Red blood cell count (2), Actinobacillus pleuropneumoniae susceptibility (1), Arachidic acid content (1), Average daily gain (1), backfat at P2 position (1), Basophil number (1), Capric acid content (1), Conductivity 45 m…
Unique_SB	145	13	CASI0010149	96137007	96.04-96.24	KCNAB1, ENSSSCG00000047110	Backfat at last rib (2), Carcass length (2), Loin muscle area (2), Loin weight (2), Meat color a* (2), Nonfunctional nipples (2), PH for Longissmus dorsi (2), Red blood cell count (2), Actinobacillus pleuropneumoniae susceptibility (1), Arachidic acid content (1), Average daily gain (1), backfat at P2 position (1), Basophil number (1), Capric acid content (1), Conductivity 45 minutes post-mortem …
Unique_SB	146	13	MARC0113352	96189339	96.09-96.29	KCNAB1, ENSSSCG00000047110	Backfat at last rib (2), Carcass length (2), Loin muscle area (2), Loin weight (2), Meat color a* (2), Nonfunctional nipples (2), PH for Longissmus dorsi (2), Red blood cell count (2), Actinobacillus pleuropneumoniae susceptibility (1), Arachidic acid content (1), Average daily gain (1), backfat at P2 position (1), Basophil number (1), Capric acid content (1), Conductivity 45 minutes post-mortem …
Unique_SB	147	13	ALGA0114160	96201524	96.1-96.3	KCNAB1, ENSSSCG00000047110	Backfat at last rib (2), Carcass length (2), Loin muscle area (2), Loin weight (2), Meat color a* (2), Nonfunctional nipples (2), PH for Longissmus dorsi (2), Red blood cell count (2), Actinobacillus pleuropneumoniae susceptibility (1), Arachidic acid content (1), Average daily gain (1), backfat at P2 position (1), Basophil number (1), Capric acid content (1), Conductivity 45 minutes post-mortem …
Unique_SB	148	13	ASGA0087344	96214733	96.11-96.31	KCNAB1, ENSSSCG00000047110	Backfat at last rib (2), Carcass length (2), Loin muscle area (2), Loin weight (2), Meat color a* (2), Nonfunctional nipples (2), PH for Longissmus dorsi (2), Red blood cell count (2), Actinobacillus pleuropneumoniae susceptibility (1), Arachidic acid content (1), Average daily gain (1), backfat at P2 position (1), Basophil number (1), Capric acid content (1), Conductivity 45 minutes post-mortem …
Unique_SB	149	13	ASGA0102446	96361661	96.26-96.46	ENSSSCG00000046794, ENSSSCG00000048772, KCNAB1, SSR3	Backfat at last rib (2), Carcass length (2), Loin muscle area (2), Loin weight (2), Meat color a* (2), Nonfunctional nipples (2), PH for Longissmus dorsi (2), Red blood cell count (2), Actinobacillus pleuropneumoniae susceptibility (1), Arachidic acid content (1), Average daily gain (1), backfat at P2 position (1), Backfat between 3rd and 4th last ribs (1), Basophil number (1), Capric acid conten…
Unique_SB	150	13	ALGA0109621	96394701	96.29-96.49	ENSSSCG00000046794, ENSSSCG00000048772, KCNAB1, SSR3	Backfat at last rib (2), Carcass length (2), Loin muscle area (2), Loin weight (2), Meat color a* (2), Nonfunctional nipples (2), PH for Longissmus dorsi (2), Red blood cell count (2), Actinobacillus pleuropneumoniae susceptibility (1), Arachidic acid content (1), Average daily gain (1), backfat at P2 position (1), Backfat between 3rd and 4th last ribs (1), Basophil number (1), Capric acid conten…
Unique_SB	151	13	MARC0054098	96450010	96.35-96.55	ENSSSCG00000046794, ENSSSCG00000048772, KCNAB1, SSR3, TIPARP	Backfat at last rib (2), Carcass length (2), Loin muscle area (2), Loin weight (2), Meat color a* (2), Nonfunctional nipples (2), PH for Longissmus dorsi (2), Red blood cell count (2), Actinobacillus pleuropneumoniae susceptibility (1), Arachidic acid content (1), Average daily gain (1), backfat at P2 position (1), Backfat between 3rd and 4th last ribs (1), Basophil number (1), Capric acid conten…
Unique_SB	152	13	MARC0052146	96462694	96.36-96.56	ENSSSCG00000046794, ENSSSCG00000048772, KCNAB1, SSR3, TIPARP	Backfat at last rib (2), Carcass length (2), Loin muscle area (2), Loin weight (2), Meat color a* (2), Nonfunctional nipples (2), PH for Longissmus dorsi (2), Red blood cell count (2), Actinobacillus pleuropneumoniae susceptibility (1), Arachidic acid content (1), Average daily gain (1), backfat at P2 position (1), Basophil number (1), Capric acid content (1), Conductivity 45 minutes post-mortem …
Unique_SB	153	13	MARC0019789	96518918	96.42-96.62	ENSSSCG00000046794, ENSSSCG00000048772, TIPARP	Backfat at last rib (2), Carcass length (2), Loin muscle area (2), Loin weight (2), Meat color a* (2), Nonfunctional nipples (2), PH for Longissmus dorsi (2), Red blood cell count (2), Actinobacillus pleuropneumoniae susceptibility (1), Arachidic acid content (1), Average daily gain (1), backfat at P2 position (1), Basophil number (1), Capric acid content (1), Conductivity 45 minutes post-mortem …
Unique_SB	154	13	MARC0025611	96657974	96.56-96.76	ENSSSCG00000045498, LEKR1	Backfat at last rib (2), Carcass length (2), Loin muscle area (2), Loin weight (2), Meat color a* (2), Nonfunctional nipples (2), PH for Longissmus dorsi (2), Red blood cell count (2), Actinobacillus pleuropneumoniae susceptibility (1), Arachidic acid content (1), Average daily gain (1), backfat at P2 position (1), Basophil number (1), Capric acid content (1), Conductivity 45 minutes post-mortem …
Unique_SB	155	13	ASGA0093170	96700618	96.6-96.8	ENSSSCG00000045498, LEKR1	Backfat at last rib (2), Carcass length (2), Loin muscle area (2), Loin weight (2), Meat color a* (2), Nonfunctional nipples (2), PH for Longissmus dorsi (2), Red blood cell count (2), Actinobacillus pleuropneumoniae susceptibility (1), Arachidic acid content (1), Average daily gain (1), backfat at P2 position (1), Basophil number (1), Capric acid content (1), Conductivity 45 minutes post-mortem …
Unique_SB	156	13	MARC0022124	96894975	96.79-96.99	ENSSSCG00000041932, ENSSSCG00000048257, ENSSSCG00000047487, LEKR1, CCNL1	Backfat at last rib (2), Carcass length (2), Loin muscle area (2), Loin weight (2), Meat color a* (2), Nonfunctional nipples (2), PH for Longissmus dorsi (2), Red blood cell count (2), Actinobacillus pleuropneumoniae susceptibility (1), Arachidic acid content (1), Average daily gain (1), backfat at P2 position (1), Basophil number (1), Capric acid content (1), Conductivity 45 minutes post-mortem …
Unique_SB	157	13	MARC0112187	96918876	96.82-97.02	ENSSSCG00000041932, ENSSSCG00000048257, ENSSSCG00000047487, LEKR1, CCNL1	Backfat at last rib (2), Carcass length (2), Loin muscle area (2), Loin weight (2), Meat color a* (2), Nonfunctional nipples (2), PH for Longissmus dorsi (2), Red blood cell count (2), Actinobacillus pleuropneumoniae susceptibility (1), Arachidic acid content (1), Average daily gain (1), backfat at P2 position (1), Basophil number (1), Capric acid content (1), Conductivity 45 minutes post-mortem …
Unique_SB	158	13	ALGA0071580	97047029	96.95-97.15	CCNL1, VEPH1, ENSSSCG00000047255	Loin muscle area (3), Backfat at last rib (2), Carcass length (2), Loin weight (2), Meat color a* (2), Nonfunctional nipples (2), PH for Longissmus dorsi (2), Red blood cell count (2), Scrotal/inguinal hernia (2), Actinobacillus pleuropneumoniae susceptibility (1), Arachidic acid content (1), Average backfat thickness (1), Average daily gain (1), Backfat at first rib (1), Backfat at last lumbar (…
Unique_SB	159	13	H3GA0037135	97105089	97.01-97.21	VEPH1, ENSSSCG00000047255	Loin muscle area (3), Backfat at last rib (2), Carcass length (2), Loin weight (2), Meat color a* (2), Nonfunctional nipples (2), PH for Longissmus dorsi (2), Red blood cell count (2), Scrotal/inguinal hernia (2), Actinobacillus pleuropneumoniae susceptibility (1), Arachidic acid content (1), Average backfat thickness (1), Average daily gain (1), Backfat at first rib (1), Backfat at last lumbar (…
Unique_SB	160	13	DRGA0012777	97130395	97.03-97.23	VEPH1, ENSSSCG00000047255	Loin muscle area (3), Backfat at last rib (2), Carcass length (2), Loin weight (2), Meat color a* (2), Nonfunctional nipples (2), PH for Longissmus dorsi (2), Red blood cell count (2), Scrotal/inguinal hernia (2), Actinobacillus pleuropneumoniae susceptibility (1), Arachidic acid content (1), Average backfat thickness (1), Average daily gain (1), Backfat at first rib (1), Backfat at last lumbar (…
Unique_SB	161	13	ALGA0071583	97212226	97.11-97.31	VEPH1, ENSSSCG00000047255, PTX3	Loin muscle area (3), Backfat at last rib (2), Carcass length (2), Loin weight (2), Meat color a* (2), Nonfunctional nipples (2), PH for Longissmus dorsi (2), Red blood cell count (2), Scrotal/inguinal hernia (2), Actinobacillus pleuropneumoniae susceptibility (1), Arachidic acid content (1), Average backfat thickness (1), Average daily gain (1), Backfat at first rib (1), Backfat at last lumbar (…
Unique_SB	162	13	H3GA0037137	97238704	97.14-97.34	VEPH1, PTX3	Loin muscle area (3), Backfat at last rib (2), Carcass length (2), Loin weight (2), Meat color a* (2), Nonfunctional nipples (2), PH for Longissmus dorsi (2), Red blood cell count (2), Scrotal/inguinal hernia (2), Actinobacillus pleuropneumoniae susceptibility (1), Arachidic acid content (1), Average backfat thickness (1), Average daily gain (1), Backfat at first rib (1), Backfat at last lumbar (…
Unique_SB	163	13	MARC0085160	98624696	98.52-98.72	U6, ENSSSCG00000047216, ENSSSCG00000022054, RARRES1, MFSD1	Backfat at last rib (2), Carcass length (2), Loin weight (2), Meat color a* (2), PH for Longissmus dorsi (2), Red blood cell count (2), Actinobacillus pleuropneumoniae susceptibility (1), Arachidic acid content (1), Average daily gain (1), backfat at P2 position (1), Basophil number (1), Capric acid content (1), Conductivity 45 minutes post-mortem (1), Corpus luteum number (1), Dressing percentag…
Unique_SB	164	13	ASGA0058621	98798291	98.7-98.9	ENSSSCG00000042070, IQCJ	Backfat at last rib (2), Carcass length (2), Loin weight (2), Meat color a* (2), PH for Longissmus dorsi (2), Red blood cell count (2), Actinobacillus pleuropneumoniae susceptibility (1), Arachidic acid content (1), Average daily gain (1), backfat at P2 position (1), Basophil number (1), Capric acid content (1), Conductivity 45 minutes post-mortem (1), Corpus luteum number (1), Dressing percentag…
Unique_SB	165	13	DRGA0012781	98819803	98.72-98.92	ENSSSCG00000042070, IQCJ	Backfat at last rib (2), Carcass length (2), Loin weight (2), Meat color a* (2), PH for Longissmus dorsi (2), Red blood cell count (2), Actinobacillus pleuropneumoniae susceptibility (1), Arachidic acid content (1), Average daily gain (1), backfat at P2 position (1), Basophil number (1), Capric acid content (1), Conductivity 45 minutes post-mortem (1), Corpus luteum number (1), Dressing percentag…
Unique_SB	166	13	ASGA0058629	99117368	99.02-99.22	U6, ENSSSCG00000048567, IQCJ, ENSSSCG00000011729	Backfat at last rib (2), Carcass length (2), Loin weight (2), Meat color a* (2), PH for Longissmus dorsi (2), Red blood cell count (2), Actinobacillus pleuropneumoniae susceptibility (1), Arachidic acid content (1), Average daily gain (1), backfat at P2 position (1), Basophil number (1), Capric acid content (1), Conductivity 45 minutes post-mortem (1), Corpus luteum number (1), Dressing percentag…
Unique_SB	167	13	ALGA0071606	99141238	99.04-99.24	U6, ENSSSCG00000048567, IQCJ, ENSSSCG00000011729	Backfat at last rib (2), Carcass length (2), Loin weight (2), Meat color a* (2), PH for Longissmus dorsi (2), Red blood cell count (2), Actinobacillus pleuropneumoniae susceptibility (1), Arachidic acid content (1), Average daily gain (1), backfat at P2 position (1), Basophil number (1), Capric acid content (1), Conductivity 45 minutes post-mortem (1), Corpus luteum number (1), Dressing percentag…
Unique_SB	168	13	ALGA0071608	99165039	99.07-99.27	U6, ENSSSCG00000048567, ENSSSCG00000011729	Backfat at last rib (2), Carcass length (2), Loin weight (2), Meat color a* (2), PH for Longissmus dorsi (2), Red blood cell count (2), Actinobacillus pleuropneumoniae susceptibility (1), Arachidic acid content (1), Average daily gain (1), backfat at P2 position (1), Basophil number (1), Capric acid content (1), Conductivity 45 minutes post-mortem (1), Corpus luteum number (1), Dressing percentag…
Unique_SB	169	13	MARC0025749	99232879	99.13-99.33	ENSSSCG00000048567, ENSSSCG00000011729	Backfat at last rib (2), Carcass length (2), Loin weight (2), Meat color a* (2), PH for Longissmus dorsi (2), Red blood cell count (2), Actinobacillus pleuropneumoniae susceptibility (1), Arachidic acid content (1), Average daily gain (1), backfat at P2 position (1), Basophil number (1), Capric acid content (1), Conductivity 45 minutes post-mortem (1), Corpus luteum number (1), Dressing percentag…
Unique_SB	170	13	ASGA0093309	99445494	99.35-99.55	ENSSSCG00000011729	Backfat at last rib (2), Carcass length (2), Loin weight (2), Meat color a* (2), PH for Longissmus dorsi (2), Red blood cell count (2), Actinobacillus pleuropneumoniae susceptibility (1), Arachidic acid content (1), Average daily gain (1), backfat at P2 position (1), Basophil number (1), Capric acid content (1), Conductivity 45 minutes post-mortem (1), Corpus luteum number (1), Dressing percentag…
Unique_SB	171	13	ASGA0097619	99536349	99.44-99.64	ENSSSCG00000011729	Backfat at last rib (2), Carcass length (2), Loin weight (2), Meat color a* (2), PH for Longissmus dorsi (2), Red blood cell count (2), Actinobacillus pleuropneumoniae susceptibility (1), Arachidic acid content (1), Average daily gain (1), backfat at P2 position (1), Basophil number (1), Capric acid content (1), Conductivity 45 minutes post-mortem (1), Corpus luteum number (1), Dressing percentag…
Unique_SB	172	13	MARC0091522	99560462	99.46-99.66	ENSSSCG00000011729	Backfat at last rib (2), Carcass length (2), Loin weight (2), Meat color a* (2), PH for Longissmus dorsi (2), Red blood cell count (2), Actinobacillus pleuropneumoniae susceptibility (1), Arachidic acid content (1), Average daily gain (1), backfat at P2 position (1), Basophil number (1), Capric acid content (1), Conductivity 45 minutes post-mortem (1), Corpus luteum number (1), Dressing percentag…
Unique_SB	173	13	ASGA0092770	99602472	99.5-99.7	ENSSSCG00000051160, ENSSSCG00000011729	Backfat at last rib (2), Carcass length (2), Loin weight (2), Meat color a* (2), PH for Longissmus dorsi (2), Red blood cell count (2), Actinobacillus pleuropneumoniae susceptibility (1), Arachidic acid content (1), Average daily gain (1), backfat at P2 position (1), Basophil number (1), Capric acid content (1), Conductivity 45 minutes post-mortem (1), Corpus luteum number (1), Dressing percentag…
Unique_SB	174	13	MARC0021524	99647029	99.55-99.75	ENSSSCG00000051160, ENSSSCG00000011729, IL12A, ENSSSCG00000027790	Backfat at last rib (2), Carcass length (2), Loin weight (2), Meat color a* (2), PH for Longissmus dorsi (2), Red blood cell count (2), Actinobacillus pleuropneumoniae susceptibility (1), Arachidic acid content (1), Average daily gain (1), backfat at P2 position (1), Basophil number (1), Capric acid content (1), Conductivity 45 minutes post-mortem (1), Corpus luteum number (1), Dressing percentag…
Unique_SB	175	13	ALGA0071611	99684049	99.58-99.78	ENSSSCG00000051160, ENSSSCG00000011729, IL12A, ENSSSCG00000027790	Backfat at last rib (2), Carcass length (2), Loin weight (2), Meat color a* (2), PH for Longissmus dorsi (2), Red blood cell count (2), Actinobacillus pleuropneumoniae susceptibility (1), Arachidic acid content (1), Average daily gain (1), backfat at P2 position (1), Basophil number (1), Capric acid content (1), Conductivity 45 minutes post-mortem (1), Corpus luteum number (1), Dressing percentag…
Unique_SB	176	13	MARC0011995	99737557	99.64-99.84	ENSSSCG00000051160, IL12A, ENSSSCG00000027790	Backfat at last rib (2), Carcass length (2), Loin weight (2), Meat color a* (2), PH for Longissmus dorsi (2), Red blood cell count (2), Actinobacillus pleuropneumoniae susceptibility (1), Arachidic acid content (1), Average daily gain (1), backfat at P2 position (1), Basophil number (1), Capric acid content (1), Conductivity 45 minutes post-mortem (1), Corpus luteum number (1), Dressing percentag…
Unique_SB	177	14	ALGA0077394	46473900	46.37-46.57	ENSSSCG00000019402, ENSSSCG00000050484, ENSSSCG00000041191, EMID1, RHBDD3, EWSR1, AP1B1, GAS2L1, RASL10A, NEFH	White blood cell number (5), Fat androstenone level (4), Loin muscle area (3), Shear force at first peak (3), Total number born alive (3), Creatinine level (2), Linoleic acid content (2), Meat color-L (2), Meat color L* (2), Percentage type I fibers (2), Percentage type IIb fibers (2), Abdominal fat weight (1), Arachidonic acid content (1), Average backfat thickness (1), Average instron (star pro…
Unique_SB	178	14	INRA0043972	46796638	46.7-46.9	NF2, CABP7, ZMAT5, UQCR10, ASCC2, MTMR3	White blood cell number (5), Fat androstenone level (4), Loin muscle area (3), Shear force at first peak (3), Total number born alive (3), Creatinine level (2), Linoleic acid content (2), Meat color-L (2), Percentage type I fibers (2), Percentage type IIb fibers (2), Abdominal fat weight (1), Arachidonic acid content (1), Average backfat thickness (1), Average instron (star probe) force (1), back…
Unique_SB	179	14	ALGA0077450	47681212	47.58-47.78	OSBP2, MORC2	Umbilical hernia (5), White blood cell number (5), Fat androstenone level (4), Loin muscle area (3), Shear force at first peak (3), Total number born alive (3), Creatinine level (2), Linoleic acid content (2), Meat color-L (2), Percentage type I fibers (2), Percentage type IIb fibers (2), Abdominal fat weight (1), Arachidonic acid content (1), Average backfat thickness (1), Average instron (star …
Unique_SB	180	14	MARC0050153	57701851	57.6-57.8	ENSSSCG00000041774, ENSSSCG00000044712, ENSSSCG00000043457, ENSSSCG00000010165, ENSSSCG00000049255	Fat androstenone level (4), Shear force at first peak (3), Creatinine level (2), Percentage type I fibers (2), Percentage type IIb fibers (2), Abdominal fat weight (1), Arachidonic acid content (1), Average instron (star probe) force (1), backfat above muscle dorsi (1), Body length (1), Body weight (birth) (1), Body weight (1), C3c concentration (1), Calcium level (1), Capric acid content (1), Ca…
Unique_SB	181	14	ALGA0077941	57812754	57.71-57.91	ENSSSCG00000043457, ENSSSCG00000049236, ENSSSCG00000049255, NTPCR	Fat androstenone level (4), Shear force at first peak (3), Creatinine level (2), Percentage type I fibers (2), Percentage type IIb fibers (2), Abdominal fat weight (1), Arachidonic acid content (1), Average instron (star probe) force (1), backfat above muscle dorsi (1), Body length (1), Body weight (birth) (1), Body weight (1), C3c concentration (1), Calcium level (1), Capric acid content (1), Ca…
Unique_SB	182	17	ALGA0093511	17413225	17.31-17.51	PLCB1	Eosinophil number (3), Actinobacillus pleuropneumoniae susceptibility (2), Body weight (weaning) (2), Average backfat thickness (1), Average daily gain (1), Backfat at last rib (1), Capric acid content (1), Cooking loss (1), Creatinine level (1), Drip loss (1), Haptoglobin concentration (1), Intramuscular fat content (1), Juiciness score (1), Mean corpuscular hemoglobin concentration (1), Meat co…
Unique_SB	183	17	MARC0001311	26677803	26.58-26.78	ZNF133, DZANK1, POLR3F, RBBP9, SEC23B	Actinobacillus pleuropneumoniae susceptibility (2), Ear weight (2), Eosinophil number (2), Average backfat thickness (1), Backfat at tenth rib (1), Body weight (slaughter) (1), Body weight (weaning) (1), Conductivity 24 hours postmortem (loin) (1), Cooking loss (1), Drip loss (1), External fat on ham (1), Haptoglobin concentration (1), Intramuscular fat content (1), Juiciness score (1), Mean corp…
Unique_SB	184	17	ASGA0076027	27724766	27.62-27.82	SLC24A3, ENSSSCG00000041924, RIN2	Actinobacillus pleuropneumoniae susceptibility (2), Ear weight (2), Eosinophil number (2), Teat number (2), Average backfat thickness (1), Backfat at tenth rib (1), Body weight (slaughter) (1), Body weight (weaning) (1), Cooking loss (1), Drip loss (1), External fat on ham (1), Haptoglobin concentration (1), Intramuscular fat content (1), Juiciness score (1), Margaric acid content (1), Mean corpu…
Unique_SB	185	17	ALGA0094114	27748357	27.65-27.85	SLC24A3, ENSSSCG00000041924, RIN2	Actinobacillus pleuropneumoniae susceptibility (2), Ear weight (2), Eosinophil number (2), Average backfat thickness (1), Backfat at tenth rib (1), Body weight (slaughter) (1), Body weight (weaning) (1), Cooking loss (1), Drip loss (1), External fat on ham (1), Haptoglobin concentration (1), Intramuscular fat content (1), Juiciness score (1), Margaric acid content (1), Mean corpuscular hemoglobin…
Unique_SB	186	17	ASGA0076034	27929088	27.83-28.03	U6, RIN2, ENSSSCG00000045746	Actinobacillus pleuropneumoniae susceptibility (2), Ear weight (2), Eosinophil number (2), Average backfat thickness (1), Backfat at tenth rib (1), Body weight (slaughter) (1), Body weight (weaning) (1), Cooking loss (1), Drip loss (1), External fat on ham (1), Haptoglobin concentration (1), Intramuscular fat content (1), Juiciness score (1), Mean corpuscular hemoglobin concentration (1), Meat co…
Unique_SB	187	17	MARC0032234	27949383	27.85-28.05	U6, RIN2, ENSSSCG00000045746	Actinobacillus pleuropneumoniae susceptibility (2), Ear weight (2), Eosinophil number (2), Average backfat thickness (1), Backfat at tenth rib (1), Body weight (slaughter) (1), Body weight (weaning) (1), Cooking loss (1), Drip loss (1), External fat on ham (1), Haptoglobin concentration (1), Intramuscular fat content (1), Juiciness score (1), Mean corpuscular hemoglobin concentration (1), Meat co…
Unique_SB	188	18	H3GA0055288	48894954	48.79-48.99	ENSSSCG00000043302, ENSSSCG00000049582, URGCP, MRPS24, TNS3	Actinobacillus pleuropneumoniae susceptibility (3), Backfat at last rib (1), Body weight (34 weeks) (1), C3c concentration (1), Carcass length (1), Chest circumference (1), Corpus luteum number (1), Drip loss (1), Ear erectness (1), Interleukin-10 level (1), Mycoplasma hyopneumoniae antibody titer (1), Nonfunctional nipples (1), Number of ribs (1), Percentage giant fibers (1), Teat number (1), To…
Unique_SB	189	18	ALGA0120319	48953276	48.85-49.05	ENSSSCG00000049582, TNS3	Actinobacillus pleuropneumoniae susceptibility (3), Backfat at last rib (1), Body weight (34 weeks) (1), C3c concentration (1), Carcass length (1), Chest circumference (1), Corpus luteum number (1), Drip loss (1), Ear erectness (1), Interleukin-10 level (1), Mycoplasma hyopneumoniae antibody titer (1), Nonfunctional nipples (1), Number of ribs (1), Percentage giant fibers (1), Teat number (1), To…
Unique_SB	190	18	ALGA0115321	48957691	48.86-49.06	ENSSSCG00000049582, TNS3	Actinobacillus pleuropneumoniae susceptibility (3), Backfat at last rib (1), Body weight (34 weeks) (1), C3c concentration (1), Carcass length (1), Chest circumference (1), Corpus luteum number (1), Drip loss (1), Ear erectness (1), Interleukin-10 level (1), Mycoplasma hyopneumoniae antibody titer (1), Nonfunctional nipples (1), Number of ribs (1), Percentage giant fibers (1), Teat number (1), To…
Unique_SB	191	18	ASGA0080241	49037340	48.94-49.14	ENSSSCG00000049582, TNS3	Actinobacillus pleuropneumoniae susceptibility (2), Backfat at last rib (1), C3c concentration (1), Carcass length (1), Corpus luteum number (1), Drip loss (1), Ear erectness (1), Interleukin-10 level (1), Mycoplasma hyopneumoniae antibody titer (1), Nonfunctional nipples (1), Number of ribs (1), Percentage giant fibers (1), Teat number (1), Toll-like receptor 9 level (1)
Unique_SB	192	18	ALGA0098680	49167822	49.07-49.27	ENSSSCG00000047177, TNS3	Actinobacillus pleuropneumoniae susceptibility (2), Backfat at last rib (1), C3c concentration (1), Carcass length (1), Corpus luteum number (1), Drip loss (1), Ear erectness (1), Interleukin-10 level (1), Mycoplasma hyopneumoniae antibody titer (1), Nonfunctional nipples (1), Number of ribs (1), Percentage giant fibers (1), Teat number (1), Toll-like receptor 9 level (1)
Notes: BS, Baoshan pigs; DNXE, Diannanxiaoer pigs; GLGS, Gaoligongshan pigs; SB, Saba pigs.
