# Supplementary material for: Exploring the mechanism of artificial selection signature in Chinese indigenous pigs by leveraging multiple bioinformatics database tools
Source: BMC Genomics. 2023 Dec 5;24:743. doi: 10.1186/s12864-023-09848-7 (PMC10699062; doi:10.1186/s12864-023-09848-7)
Supplement: Supplementary file 1 — Additional file 1. Figures S1-S11 and Tables S1-S9. [file 12864_2023_9848_MOESM1_ESM.zip › 02_Supplementary files/Additional file 17_Table S7_Enrichement anlaysis of GO (biology process) terms and GO pathways of candidate genes.xlsx]

## Sheet: Table S7. Enrichement anlaysis
Table S7. Enrichement anlaysis of GO (biology process) terms and KEGG pathways of candidate genes in Yunnan indigenous pigs.
Set	Category	ID	Description	GeneRatio	Pvalue	geneID	Genes number
Baoshan pigs	GO: biology process	GO:0070727	cellular macromolecule localization	16/87	0.000282325	STXBP1/GGA2/SNX16/COPA/OAZ3/SNX27/ZDHHC7/TERF2/ISG15/LEMD2/CENPQ/CCDC39/VCL/AP3M1/A1CF/KIF20B	16
Baoshan pigs	GO: biology process	GO:0034613	cellular protein localization	15/87	0.000863288	STXBP1/GGA2/SNX16/COPA/OAZ3/SNX27/ZDHHC7/TERF2/ISG15/LEMD2/CENPQ/CCDC39/VCL/AP3M1/KIF20B	15
Baoshan pigs	GO: biology process	GO:0034502	protein localization to chromosome	3/87	0.00388569	TERF2/LEMD2/CENPQ	3
Baoshan pigs	GO: biology process	GO:0006886	intracellular protein transport	9/87	0.00649705	STXBP1/GGA2/SNX16/COPA/OAZ3/SNX27/ZDHHC7/AP3M1/KIF20B	9
Baoshan pigs	GO: biology process	GO:0006376	mRNA splice site selection	2/87	0.00751277	CELF3/SNRPC	2
Baoshan pigs	GO: biology process	GO:0006939	smooth muscle contraction	3/87	0.0096021	SCNN1B/ATP2B1/HTR7	3
Baoshan pigs	GO: biology process	GO:0006997	nucleus organization	3/87	0.0104304	CELF3/LEMD2/CHEK1	3
Baoshan pigs	GO: biology process	GO:0002115	store-operated calcium entry	2/87	0.010828	CD84/CASQ1	2
Baoshan pigs	GO: biology process	GO:0042310	vasoconstriction	3/87	0.0122081	SCNN1B/ATP2B1/HTR7	3
Baoshan pigs	GO: biology process	GO:0046033	AMP metabolic process	2/87	0.0126856	AK1/ADK	2
Baoshan pigs	GO: biology process	GO:0045071	negative regulation of viral genome replication	2/87	0.0146715	ISG15/OAS1	2
Baoshan pigs	GO: biology process	GO:0060350	endochondral bone morphogenesis	2/87	0.0146715	MMP16/BMPR1B	2
Baoshan pigs	GO: biology process	GO:0071384	cellular response to corticosteroid stimulus	2/87	0.0146715	SCNN1B/SMYD3	2
Baoshan pigs	GO: biology process	GO:0009141	nucleoside triphosphate metabolic process	3/87	0.0185298	SMPDL3A/AK1/ADK	3
Baoshan pigs	GO: biology process	GO:0000245	spliceosomal complex assembly	2/87	0.0190134	CELF3/SNRPC	2
Baoshan pigs	GO: biology process	GO:0014904	myotube cell development	2/87	0.0190134	MYF6/SMYD3	2
Baoshan pigs	GO: biology process	GO:0030501	positive regulation of bone mineralization	2/87	0.0213622	ATP2B1/ISG15	2
Baoshan pigs	GO: biology process	GO:0033365	protein localization to organelle	7/87	0.0224879	SNX16/TERF2/ISG15/LEMD2/CENPQ/CCDC39/KIF20B	7
Baoshan pigs	GO: biology process	GO:0006812	cation transport	8/87	0.023148	ATP6V1G1/SCNN1B/CD84/CASQ1/KCNN3/ATP2B1/NIPAL3/RHAG	8
Baoshan pigs	GO: biology process	GO:0002262	myeloid cell homeostasis	3/87	0.0235816	SCNN1B/NCSTN/ISG15	3
Baoshan pigs	GO: biology process	GO:0009126	purine nucleoside monophosphate metabolic process	2/87	0.023825	AK1/ADK	2
Baoshan pigs	GO: biology process	GO:0009167	purine ribonucleoside monophosphate metabolic process	2/87	0.023825	AK1/ADK	2
Baoshan pigs	GO: biology process	GO:0009395	phospholipid catabolic process	2/87	0.023825	SMPDL3A/PLA2G4A	2
Baoshan pigs	GO: biology process	GO:0071396	cellular response to lipid	5/87	0.0238575	SCNN1B/BRINP3/SMYD3/VIM/CD180	5
Baoshan pigs	GO: biology process	GO:0006936	muscle contraction	4/87	0.0251516	SCNN1B/CASQ1/ATP2B1/HTR7	4
Baoshan pigs	GO: biology process	GO:0031960	response to corticosteroid	2/87	0.0263982	SCNN1B/SMYD3	2
Baoshan pigs	GO: biology process	GO:0035914	skeletal muscle cell differentiation	2/87	0.0263982	MYF6/LEMD2	2
Baoshan pigs	GO: biology process	GO:0070169	positive regulation of biomineral tissue development	2/87	0.0263982	ATP2B1/ISG15	2
Baoshan pigs	GO: biology process	GO:0110151	positive regulation of biomineralization	2/87	0.0263982	ATP2B1/ISG15	2
Baoshan pigs	GO: biology process	GO:0043647	inositol phosphate metabolic process	2/87	0.0290785	IP6K3/NUDT3	2
Baoshan pigs	GO: biology process	GO:0045778	positive regulation of ossification	2/87	0.0290785	ATP2B1/ISG15	2
Baoshan pigs	GO: biology process	GO:0046434	organophosphate catabolic process	3/87	0.0308433	SMPDL3A/NUDT3/PLA2G4A	3
Baoshan pigs	GO: biology process	GO:0032989	cellular component morphogenesis	6/87	0.032232	CASQ1/NCMAP/NKX2-1/DPYSL2/VCL/KIF20B	6
Baoshan pigs	GO: biology process	GO:0030490	maturation of SSU-rRNA	2/87	0.0347475	RPS16/NOL11	2
Baoshan pigs	GO: biology process	GO:0051928	positive regulation of calcium ion transport	2/87	0.0347475	CASQ1/ATP2B1	2
Baoshan pigs	GO: biology process	GO:0035150	regulation of tube size	3/87	0.0357021	SCNN1B/ATP2B1/HTR7	3
Baoshan pigs	GO: biology process	GO:0035296	regulation of tube diameter	3/87	0.0357021	SCNN1B/ATP2B1/HTR7	3
Baoshan pigs	GO: biology process	GO:0097746	blood vessel diameter maintenance	3/87	0.0357021	SCNN1B/ATP2B1/HTR7	3
Baoshan pigs	GO: biology process	GO:0002366	leukocyte activation involved in immune response	4/87	0.0373827	SCNN1B/CD84/SLAMF6/CD180	4
Baoshan pigs	GO: biology process	GO:0002444	myeloid leukocyte mediated immunity	2/87	0.0377298	SCNN1B/CD84	2
Baoshan pigs	GO: biology process	GO:0009161	ribonucleoside monophosphate metabolic process	2/87	0.0377298	AK1/ADK	2
Baoshan pigs	GO: biology process	GO:0002263	cell activation involved in immune response	4/87	0.0386378	SCNN1B/CD84/SLAMF6/CD180	4
Baoshan pigs	GO: biology process	GO:0051924	regulation of calcium ion transport	3/87	0.039148	CD84/CASQ1/ATP2B1	3
Baoshan pigs	GO: biology process	GO:0055001	muscle cell development	3/87	0.039148	CASQ1/MYF6/SMYD3	3
Baoshan pigs	GO: biology process	GO:0002275	myeloid cell activation involved in immune response	2/87	0.0408066	SCNN1B/CD84	2
Baoshan pigs	GO: biology process	GO:0045069	regulation of viral genome replication	2/87	0.0408066	ISG15/OAS1	2
Baoshan pigs	GO: biology process	GO:0048525	negative regulation of viral process	2/87	0.0408066	ISG15/OAS1	2
Baoshan pigs	GO: biology process	GO:0090316	positive regulation of intracellular protein transport	2/87	0.0408066	OAZ3/KIF20B	2
Baoshan pigs	GO: biology process	GO:0007018	microtubule-based movement	4/87	0.0412201	CELF3/TERF2/CCDC39/KIF20B	4
Baoshan pigs	GO: biology process	GO:0002443	leukocyte mediated immunity	4/87	0.0425473	SCNN1B/CD84/SLAMF6/LGALS13	4
Baoshan pigs	GO: biology process	GO:0001909	leukocyte mediated cytotoxicity	2/87	0.0439747	SCNN1B/SLAMF6	2
Baoshan pigs	GO: biology process	GO:0048675	axon extension	2/87	0.0439747	DPYSL2/VCL	2
Baoshan pigs	GO: biology process	GO:1901655	cellular response to ketone	2/87	0.0439747	SCNN1B/SMYD3	2
Baoshan pigs	GO: biology process	GO:0002703	regulation of leukocyte mediated immunity	3/87	0.0446227	CD84/SLAMF6/LGALS13	3
Baoshan pigs	GO: biology process	GO:0098662	inorganic cation transmembrane transport	5/87	0.045224	ATP6V1G1/SCNN1B/CASQ1/KCNN3/RHAG	5
Baoshan pigs	GO: biology process	GO:0045930	negative regulation of mitotic cell cycle	3/87	0.0465282	CHEK1/BRINP3/BTG3	3
Baoshan pigs	GO: biology process	GO:0060349	bone morphogenesis	2/87	0.0472313	MMP16/BMPR1B	2
Baoshan pigs	GO: biology process	GO:1901292	nucleoside phosphate catabolic process	2/87	0.0472313	SMPDL3A/NUDT3	2
Baoshan pigs	GO: biology process	GO:0003012	muscle system process	4/87	0.0480969	SCNN1B/CASQ1/ATP2B1/HTR7	4
Baoshan pigs	GO: biology process	GO:0010001	glial cell differentiation	3/87	0.0484736	NCSTN/NCMAP/NKX2-1	3
Baoshan pigs	GO: biology process	GO:0060341	regulation of cellular localization	5/87	0.0498231	CD84/CASQ1/OAZ3/CENPQ/KIF20B	5
Baoshan pigs	KEGG pathway	ssc04970	Salivary secretion	5/91	0.00212307	LYZ/ITPR2/ATP2B1/ITPR3/PRKG1	5
Baoshan pigs	KEGG pathway	ssc03250	Viral life cycle - HIV-1	4/91	0.00235182	CDK9/CPSF6/SUPT5H/FEZ1	4
Baoshan pigs	KEGG pathway	ssc04730	Long-term depression	4/91	0.00304253	ITPR2/ITPR3/PLA2G4A/PRKG1	4
Baoshan pigs	KEGG pathway	ssc04929	GnRH secretion	4/91	0.00408612	GABBR2/KCNN3/ITPR2/ITPR3	4
Baoshan pigs	KEGG pathway	ssc04724	Glutamatergic synapse	5/91	0.00592905	ITPR2/ITPR3/GRM4/GRIK4/PLA2G4A	5
Baoshan pigs	KEGG pathway	ssc04742	Taste transduction	4/91	0.00621926	GABBR2/SCNN1B/ITPR3/GRM4	4
Baoshan pigs	KEGG pathway	ssc04611	Platelet activation	5/91	0.00815145	ITPR2/ITPR3/ARHGEF12/PLA2G4A/PRKG1	5
Baoshan pigs	KEGG pathway	ssc04270	Vascular smooth muscle contraction	5/91	0.013043	ITPR2/ITPR3/ARHGEF12/PLA2G4A/PRKG1	5
Baoshan pigs	KEGG pathway	ssc00770	Pantothenate and CoA biosynthesis	2/91	0.0209554	GADL1/PANK1	2
Baoshan pigs	KEGG pathway	ssc04625	C-type lectin receptor signaling pathway	4/91	0.0224235	ITPR2/NFATC3/ITPR3/ARHGEF12	4
Baoshan pigs	KEGG pathway	ssc04927	Cortisol synthesis and secretion	3/91	0.0254151	ITPR2/ITPR3/KCNK2	3
Baoshan pigs	KEGG pathway	ssc04977	Vitamin digestion and absorption	2/91	0.0266821	CBLIF/CUBN	2
Baoshan pigs	KEGG pathway	ssc04022	cGMP-PKG signaling pathway	5/91	0.0280777	ITPR2/ATP2B1/NFATC3/ITPR3/PRKG1	5
Baoshan pigs	KEGG pathway	ssc04726	Serotonergic synapse	4/91	0.0325975	ITPR2/ITPR3/PLA2G4A/HTR7	4
Baoshan pigs	KEGG pathway	ssc04360	Axon guidance	5/91	0.0385637	NFATC3/UNC5C/BMPR1B/ARHGEF12/DPYSL2	5
Baoshan pigs	KEGG pathway	ssc04020	Calcium signaling pathway	6/91	0.0387012	CASQ1/ITPR2/ATP2B1/ITPR3/TPCN1/HTR7	6
Baoshan pigs	KEGG pathway	ssc04971	Gastric acid secretion	3/91	0.0399369	ITPR2/ITPR3/KCNK2	3
Baoshan pigs	KEGG pathway	ssc04721	Synaptic vesicle cycle	3/91	0.04269	RIMS1/ATP6V1G1/STXBP1	3
Diannanxiaoer pigs	GO: biology process	GO:0006665	sphingolipid metabolic process	4/49	0.000649673	SMPDL3A/ST3GAL3/SPTLC3/AGK	4
Diannanxiaoer pigs	GO: biology process	GO:0046513	ceramide biosynthetic process	3/49	0.00143937	ST3GAL3/SPTLC3/AGK	3
Diannanxiaoer pigs	GO: biology process	GO:0032781	positive regulation of ATP-dependent activity	2/49	0.002437	PLSCR1/CASR	2
Diannanxiaoer pigs	GO: biology process	GO:0006643	membrane lipid metabolic process	4/49	0.0025054	SMPDL3A/ST3GAL3/SPTLC3/AGK	4
Diannanxiaoer pigs	GO: biology process	GO:0030148	sphingolipid biosynthetic process	3/49	0.00265406	ST3GAL3/SPTLC3/AGK	3
Diannanxiaoer pigs	GO: biology process	GO:0003013	circulatory system process	5/49	0.00285863	SLC1A1/ATP2B1/PPCS/UTS2B/STAT1	5
Diannanxiaoer pigs	GO: biology process	GO:0006672	ceramide metabolic process	3/49	0.00286629	ST3GAL3/SPTLC3/AGK	3
Diannanxiaoer pigs	GO: biology process	GO:0017121	plasma membrane phospholipid scrambling	2/49	0.00296417	PLSCR4/PLSCR1	2
Diannanxiaoer pigs	GO: biology process	GO:0045646	regulation of erythrocyte differentiation	2/49	0.00296417	ISG15/STAT1	2
Diannanxiaoer pigs	GO: biology process	GO:1901701	cellular response to oxygen-containing compound	7/49	0.00338203	SLC1A1/ATP2B1/SMYD3/VIM/PLSCR4/CD86/STAT1	7
Diannanxiaoer pigs	GO: biology process	GO:0060337	type I interferon signaling pathway	2/49	0.00353984	ISG15/STAT1	2
Diannanxiaoer pigs	GO: biology process	GO:1901700	response to oxygen-containing compound	8/49	0.00400395	SLC1A1/ATP2B1/SMYD3/VIM/PLSCR4/CD86/STAT1/STAT4	8
Diannanxiaoer pigs	GO: biology process	GO:0045576	mast cell activation	2/49	0.00416326	CD84/PLSCR1	2
Diannanxiaoer pigs	GO: biology process	GO:0034204	lipid translocation	2/49	0.00483372	PLSCR4/PLSCR1	2
Diannanxiaoer pigs	GO: biology process	GO:0045071	negative regulation of viral genome replication	2/49	0.00483372	ISG15/PLSCR1	2
Diannanxiaoer pigs	GO: biology process	GO:0045332	phospholipid translocation	2/49	0.00483372	PLSCR4/PLSCR1	2
Diannanxiaoer pigs	GO: biology process	GO:0043462	regulation of ATP-dependent activity	2/49	0.00555048	PLSCR1/CASR	2
Diannanxiaoer pigs	GO: biology process	GO:0060291	long-term synaptic potentiation	2/49	0.00555048	SLC1A1/LRRTM1	2
Diannanxiaoer pigs	GO: biology process	GO:0000387	spliceosomal snRNP assembly	2/49	0.00631285	CLNS1A/AAR2	2
Diannanxiaoer pigs	GO: biology process	GO:0034340	response to type I interferon	2/49	0.00631285	ISG15/STAT1	2
Diannanxiaoer pigs	GO: biology process	GO:0071357	cellular response to type I interferon	2/49	0.00631285	ISG15/STAT1	2
Diannanxiaoer pigs	GO: biology process	GO:0097035	regulation of membrane lipid distribution	2/49	0.00631285	PLSCR4/PLSCR1	2
Diannanxiaoer pigs	GO: biology process	GO:1901652	response to peptide	4/49	0.00647288	ATP2B1/VIM/STAT1/STAT4	4
Diannanxiaoer pigs	GO: biology process	GO:0071222	cellular response to lipopolysaccharide	3/49	0.00660462	VIM/PLSCR4/CD86	3
Diannanxiaoer pigs	GO: biology process	GO:0001503	ossification	4/49	0.00694352	MMP16/ATP2B1/ISG15/OSTN	4
Diannanxiaoer pigs	GO: biology process	GO:0051051	negative regulation of transport	4/49	0.00694352	LRRTM1/CD84/BEST3/OSTN	4
Diannanxiaoer pigs	GO: biology process	GO:0030501	positive regulation of bone mineralization	2/49	0.00712011	ATP2B1/ISG15	2
Diannanxiaoer pigs	GO: biology process	GO:0045088	regulation of innate immune response	3/49	0.00856201	SLAMF6/ISG15/PLSCR1	3
Diannanxiaoer pigs	GO: biology process	GO:0051924	regulation of calcium ion transport	3/49	0.00856201	CD84/ATP2B1/CASR	3
Diannanxiaoer pigs	GO: biology process	GO:0071219	cellular response to molecule of bacterial origin	3/49	0.00856201	VIM/PLSCR4/CD86	3
Diannanxiaoer pigs	GO: biology process	GO:0070169	positive regulation of biomineral tissue development	2/49	0.00886656	ATP2B1/ISG15	2
Diannanxiaoer pigs	GO: biology process	GO:0110151	positive regulation of biomineralization	2/49	0.00886656	ATP2B1/ISG15	2
Diannanxiaoer pigs	GO: biology process	GO:0046467	membrane lipid biosynthetic process	3/49	0.00943048	ST3GAL3/SPTLC3/AGK	3
Diannanxiaoer pigs	GO: biology process	GO:0009725	response to hormone	5/49	0.0095419	ATP2B1/SMYD3/OSTN/STAT1/STAT4	5
Diannanxiaoer pigs	GO: biology process	GO:0006919	activation of cysteine-type endopeptidase activity involved in apoptotic process	2/49	0.00980437	SLC1A1/STAT1	2
Diannanxiaoer pigs	GO: biology process	GO:0045778	positive regulation of ossification	2/49	0.00980437	ATP2B1/ISG15	2
Diannanxiaoer pigs	GO: biology process	GO:0032481	positive regulation of type I interferon production	2/49	0.0107843	ISG15/STAT1	2
Diannanxiaoer pigs	GO: biology process	GO:0050806	positive regulation of synaptic transmission	2/49	0.0107843	SLC1A1/LRRTM1	2
Diannanxiaoer pigs	GO: biology process	GO:0071216	cellular response to biotic stimulus	3/49	0.0128659	VIM/PLSCR4/CD86	3
Diannanxiaoer pigs	GO: biology process	GO:0008015	blood circulation	4/49	0.0133045	SLC1A1/ATP2B1/UTS2B/STAT1	4
Diannanxiaoer pigs	GO: biology process	GO:0071396	cellular response to lipid	4/49	0.0133045	SMYD3/VIM/PLSCR4/CD86	4
Diannanxiaoer pigs	GO: biology process	GO:0045069	regulation of viral genome replication	2/49	0.0139706	ISG15/PLSCR1	2
Diannanxiaoer pigs	GO: biology process	GO:0048525	negative regulation of viral process	2/49	0.0139706	ISG15/PLSCR1	2
Diannanxiaoer pigs	GO: biology process	GO:0071417	cellular response to organonitrogen compound	4/49	0.0140546	SLC1A1/ATP2B1/VIM/STAT1	4
Diannanxiaoer pigs	GO: biology process	GO:0044093	positive regulation of molecular function	7/49	0.0148096	SLC1A1/ARRDC4/SIPA1L1/CYTL1/PLSCR1/CASR/STAT1	7
Diannanxiaoer pigs	GO: biology process	GO:0015914	phospholipid transport	2/49	0.0151126	PLSCR4/PLSCR1	2
Diannanxiaoer pigs	GO: biology process	GO:0010243	response to organonitrogen compound	5/49	0.0151279	SLC1A1/ATP2B1/VIM/STAT1/STAT4	5
Diannanxiaoer pigs	GO: biology process	GO:0009719	response to endogenous stimulus	7/49	0.0154686	SLC1A1/ATP2B1/SMYD3/VIM/OSTN/STAT1/STAT4	7
Diannanxiaoer pigs	GO: biology process	GO:0045639	positive regulation of myeloid cell differentiation	2/49	0.0175127	ISG15/STAT1	2
Diannanxiaoer pigs	GO: biology process	GO:0032496	response to lipopolysaccharide	3/49	0.0175642	VIM/PLSCR4/CD86	3
Diannanxiaoer pigs	GO: biology process	GO:0032870	cellular response to hormone stimulus	4/49	0.0182085	ATP2B1/SMYD3/OSTN/STAT1	4
Diannanxiaoer pigs	GO: biology process	GO:0030500	regulation of bone mineralization	2/49	0.0187695	ATP2B1/ISG15	2
Diannanxiaoer pigs	GO: biology process	GO:0070585	protein localization to mitochondrion	2/49	0.0187695	ISG15/AGK	2
Diannanxiaoer pigs	GO: biology process	GO:0001817	regulation of cytokine production	5/49	0.0191471	CD84/SLAMF6/ATP2B1/ISG15/STAT1	5
Diannanxiaoer pigs	GO: biology process	GO:0032729	positive regulation of interferon-gamma production	2/49	0.0200634	SLAMF6/ISG15	2
Diannanxiaoer pigs	GO: biology process	GO:0051963	regulation of synapse assembly	2/49	0.0200634	LRRTM1/MDGA1	2
Diannanxiaoer pigs	GO: biology process	GO:1901653	cellular response to peptide	3/49	0.0202279	ATP2B1/VIM/STAT1	3
Diannanxiaoer pigs	GO: biology process	GO:0030001	metal ion transport	5/49	0.0202525	SLC1A1/CD84/KCNN3/ATP2B1/CASR	5
Diannanxiaoer pigs	GO: biology process	GO:0001816	cytokine production	5/49	0.0210124	CD84/SLAMF6/ATP2B1/ISG15/STAT1	5
Diannanxiaoer pigs	GO: biology process	GO:0072503	cellular divalent inorganic cation homeostasis	4/49	0.0215291	SLC1A1/GPR20/ATP2B1/CASR	4
Diannanxiaoer pigs	GO: biology process	GO:0001819	positive regulation of cytokine production	4/49	0.022032	CD84/SLAMF6/ISG15/STAT1	4
Diannanxiaoer pigs	GO: biology process	GO:0002237	response to molecule of bacterial origin	3/49	0.0223643	VIM/PLSCR4/CD86	3
Diannanxiaoer pigs	GO: biology process	GO:0002831	regulation of response to biotic stimulus	3/49	0.0223643	SLAMF6/ISG15/PLSCR1	3
Diannanxiaoer pigs	GO: biology process	GO:0050808	synapse organization	3/49	0.0223643	SLC1A1/LRRTM1/MDGA1	3
Diannanxiaoer pigs	GO: biology process	GO:0032479	regulation of type I interferon production	2/49	0.0227598	ISG15/STAT1	2
Diannanxiaoer pigs	GO: biology process	GO:0019221	cytokine-mediated signaling pathway	4/49	0.0230593	SLC1A1/ISG15/STAT1/STAT4	4
Diannanxiaoer pigs	GO: biology process	GO:0006811	ion transport	7/49	0.023562	SLC1A1/CD84/KCNN3/BEST3/ATP2B1/CLNS1A/CASR	7
Diannanxiaoer pigs	GO: biology process	GO:0072507	divalent inorganic cation homeostasis	4/49	0.0235838	SLC1A1/GPR20/ATP2B1/CASR	4
Diannanxiaoer pigs	GO: biology process	GO:1901699	cellular response to nitrogen compound	4/49	0.0235838	SLC1A1/ATP2B1/VIM/STAT1	4
Diannanxiaoer pigs	GO: biology process	GO:0032606	type I interferon production	2/49	0.0241611	ISG15/STAT1	2
Diannanxiaoer pigs	GO: biology process	GO:0051240	positive regulation of multicellular organismal process	7/49	0.0251006	SLC1A1/LRRTM1/CD84/SLAMF6/ATP2B1/ISG15/STAT1	7
Diannanxiaoer pigs	GO: biology process	GO:0043434	response to peptide hormone	3/49	0.0253982	ATP2B1/STAT1/STAT4	3
Diannanxiaoer pigs	GO: biology process	GO:0045089	positive regulation of innate immune response	2/49	0.0255971	SLAMF6/PLSCR1	2
Diannanxiaoer pigs	GO: biology process	GO:0070167	regulation of biomineral tissue development	2/49	0.0255971	ATP2B1/ISG15	2
Diannanxiaoer pigs	GO: biology process	GO:0110149	regulation of biomineralization	2/49	0.0255971	ATP2B1/ISG15	2
Diannanxiaoer pigs	GO: biology process	GO:0043269	regulation of ion transport	4/49	0.0263157	CD84/BEST3/ATP2B1/CASR	4
Diannanxiaoer pigs	GO: biology process	GO:0002683	negative regulation of immune system process	3/49	0.0269946	CD84/ISG15/CD86	3
Diannanxiaoer pigs	GO: biology process	GO:0010959	regulation of metal ion transport	3/49	0.0269946	CD84/ATP2B1/CASR	3
Diannanxiaoer pigs	GO: biology process	GO:0019079	viral genome replication	2/49	0.0270671	ISG15/PLSCR1	2
Diannanxiaoer pigs	GO: biology process	GO:0030218	erythrocyte differentiation	2/49	0.0270671	ISG15/STAT1	2
Diannanxiaoer pigs	GO: biology process	GO:0042592	homeostatic process	8/49	0.0278931	SLC1A1/GPR20/ATP2B1/ISG15/CYTL1/CLNS1A/CASR/STAT1	8
Diannanxiaoer pigs	GO: biology process	GO:0032609	interferon-gamma production	2/49	0.0285706	SLAMF6/ISG15	2
Diannanxiaoer pigs	GO: biology process	GO:0032649	regulation of interferon-gamma production	2/49	0.0285706	SLAMF6/ISG15	2
Diannanxiaoer pigs	GO: biology process	GO:0043280	positive regulation of cysteine-type endopeptidase activity involved in apoptotic process	2/49	0.0285706	SLC1A1/STAT1	2
Diannanxiaoer pigs	GO: biology process	GO:0071495	cellular response to endogenous stimulus	6/49	0.0289425	SLC1A1/ATP2B1/SMYD3/VIM/OSTN/STAT1	6
Diannanxiaoer pigs	GO: biology process	GO:0015748	organophosphate ester transport	2/49	0.030107	PLSCR4/PLSCR1	2
Diannanxiaoer pigs	GO: biology process	GO:0048167	regulation of synaptic plasticity	2/49	0.0316757	SLC1A1/LRRTM1	2
Diannanxiaoer pigs	GO: biology process	GO:0050777	negative regulation of immune response	2/49	0.0316757	CD84/ISG15	2
Diannanxiaoer pigs	GO: biology process	GO:1903900	regulation of viral life cycle	2/49	0.0316757	ISG15/PLSCR1	2
Diannanxiaoer pigs	GO: biology process	GO:2001056	positive regulation of cysteine-type endopeptidase activity	2/49	0.0316757	SLC1A1/STAT1	2
Diannanxiaoer pigs	GO: biology process	GO:0006816	calcium ion transport	3/49	0.0321006	CD84/ATP2B1/CASR	3
Diannanxiaoer pigs	GO: biology process	GO:0051707	response to other organism	7/49	0.0327037	SLAMF6/ISG15/VIM/PLSCR4/PLSCR1/CD86/STAT1	7
Diannanxiaoer pigs	GO: biology process	GO:0043207	response to external biotic stimulus	7/49	0.0330826	SLAMF6/ISG15/VIM/PLSCR4/PLSCR1/CD86/STAT1	7
Diannanxiaoer pigs	GO: biology process	GO:0007416	synapse assembly	2/49	0.0332762	LRRTM1/MDGA1	2
Diannanxiaoer pigs	GO: biology process	GO:0034101	erythrocyte homeostasis	2/49	0.0332762	ISG15/STAT1	2
Diannanxiaoer pigs	GO: biology process	GO:0044272	sulfur compound biosynthetic process	2/49	0.0332762	SLC1A1/PPCS	2
Diannanxiaoer pigs	GO: biology process	GO:0006821	chloride transport	2/49	0.034908	BEST3/CLNS1A	2
Diannanxiaoer pigs	GO: biology process	GO:0030278	regulation of ossification	2/49	0.034908	ATP2B1/ISG15	2
Diannanxiaoer pigs	GO: biology process	GO:0035265	organ growth	2/49	0.034908	DUSP6/OSTN	2
Diannanxiaoer pigs	GO: biology process	GO:1901698	response to nitrogen compound	5/49	0.0357967	SLC1A1/ATP2B1/VIM/STAT1/STAT4	5
Diannanxiaoer pigs	GO: biology process	GO:0002695	negative regulation of leukocyte activation	2/49	0.0365704	CD84/CD86	2
Diannanxiaoer pigs	GO: biology process	GO:0009617	response to bacterium	4/49	0.0369938	ISG15/VIM/PLSCR4/CD86	4
Diannanxiaoer pigs	GO: biology process	GO:0051049	regulation of transport	7/49	0.0370369	SLC1A1/LRRTM1/CD84/BEST3/ATP2B1/OSTN/CASR	7
Diannanxiaoer pigs	GO: biology process	GO:0009607	response to biotic stimulus	7/49	0.0378642	SLAMF6/ISG15/VIM/PLSCR4/PLSCR1/CD86/STAT1	7
Diannanxiaoer pigs	GO: biology process	GO:0010950	positive regulation of endopeptidase activity	2/49	0.038263	SLC1A1/STAT1	2
Diannanxiaoer pigs	GO: biology process	GO:0030282	bone mineralization	2/49	0.038263	ATP2B1/ISG15	2
Diannanxiaoer pigs	GO: biology process	GO:0050866	negative regulation of cell activation	2/49	0.038263	CD84/CD86	2
Diannanxiaoer pigs	GO: biology process	GO:0033993	response to lipid	4/49	0.0405493	SMYD3/VIM/PLSCR4/CD86	4
Diannanxiaoer pigs	GO: biology process	GO:0007009	plasma membrane organization	2/49	0.0417365	PLSCR4/PLSCR1	2
Diannanxiaoer pigs	GO: biology process	GO:0008217	regulation of blood pressure	2/49	0.0417365	ATP2B1/UTS2B	2
Diannanxiaoer pigs	GO: biology process	GO:0043085	positive regulation of catalytic activity	5/49	0.0426759	SLC1A1/ARRDC4/SIPA1L1/PLSCR1/STAT1	5
Diannanxiaoer pigs	GO: biology process	GO:0006875	cellular metal ion homeostasis	4/49	0.0427739	SLC1A1/GPR20/ATP2B1/CASR	4
Diannanxiaoer pigs	GO: biology process	GO:0002833	positive regulation of response to biotic stimulus	2/49	0.0435164	SLAMF6/PLSCR1	2
Diannanxiaoer pigs	GO: biology process	GO:0045944	positive regulation of transcription by RNA polymerase II	5/49	0.0445135	CYTL1/SMYD3/MED4/PLSCR1/STAT4	5
Diannanxiaoer pigs	GO: biology process	GO:0044419	biological process involved in interspecies interaction between organisms	7/49	0.0449306	SLAMF6/ISG15/VIM/PLSCR4/PLSCR1/CD86/STAT1	7
Diannanxiaoer pigs	GO: biology process	GO:0010952	positive regulation of peptidase activity	2/49	0.0453244	SLC1A1/STAT1	2
Diannanxiaoer pigs	GO: biology process	GO:0050792	regulation of viral process	2/49	0.0453244	ISG15/PLSCR1	2
Diannanxiaoer pigs	GO: biology process	GO:0050807	regulation of synapse organization	2/49	0.0453244	LRRTM1/MDGA1	2
Diannanxiaoer pigs	GO: biology process	GO:0098742	cell-cell adhesion via plasma-membrane adhesion molecules	2/49	0.0453244	CDH13/MDGA1	2
Diannanxiaoer pigs	GO: biology process	GO:0006812	cation transport	5/49	0.0457649	SLC1A1/CD84/KCNN3/ATP2B1/CASR	5
Diannanxiaoer pigs	GO: biology process	GO:0002262	myeloid cell homeostasis	2/49	0.0471599	ISG15/STAT1	2
Diannanxiaoer pigs	GO: biology process	GO:0015698	inorganic anion transport	2/49	0.0471599	BEST3/CLNS1A	2
Diannanxiaoer pigs	GO: biology process	GO:0032869	cellular response to insulin stimulus	2/49	0.0471599	ATP2B1/STAT1	2
Diannanxiaoer pigs	GO: biology process	GO:0019725	cellular homeostasis	5/49	0.0476818	SLC1A1/GPR20/ATP2B1/CLNS1A/CASR	5
Diannanxiaoer pigs	KEGG pathway	ssc00514	Other types of O-glycan biosynthesis	3/61	0.00402056	GALNT14/ST3GAL3/GALNTL6	3
Diannanxiaoer pigs	KEGG pathway	ssc00770	Pantothenate and CoA biosynthesis	2/61	0.00979254	PPCS/GADL1	2
Diannanxiaoer pigs	KEGG pathway	ssc05205	Proteoglycans in cancer	5/61	0.0132393	SDC2/FRS2/PAK1/COL1A2/HCLS1	5
Diannanxiaoer pigs	KEGG pathway	ssc00020	Citrate cycle (TCA cycle)	2/61	0.0166908	SUCLA2/OGDHL	2
Diannanxiaoer pigs	KEGG pathway	ssc04512	ECM-receptor interaction	3/61	0.0229927	AGRN/COL1A2/ITGA9	3
Diannanxiaoer pigs	KEGG pathway	ssc00512	Mucin type O-glycan biosynthesis	2/61	0.0238273	GALNT14/GALNTL6	2
Diannanxiaoer pigs	KEGG pathway	ssc00250	Alanine, aspartate and glutamate metabolism	2/61	0.0291609	RIMKLA/NIT2	2
Diannanxiaoer pigs	KEGG pathway	ssc04933	AGE-RAGE signaling pathway in diabetic complications	3/61	0.0318564	COL1A2/TGFBR2/STAT1	3
Diannanxiaoer pigs	KEGG pathway	ssc04010	MAPK signaling pathway	5/61	0.0475571	EFNA5/DUSP6/PAK1/PDGFD/TGFBR2	5
Diannanxiaoer pigs	KEGG pathway	ssc04510	Focal adhesion	4/61	0.0480063	PAK1/PDGFD/COL1A2/ITGA9	4
Gaoligongshan pigs	GO: biology process	GO:0010171	body morphogenesis	2/86	0.00734613	PTPN11/PLEKHA1	2
Gaoligongshan pigs	GO: biology process	GO:0060323	head morphogenesis	2/86	0.00734613	PTPN11/PLEKHA1	2
Gaoligongshan pigs	GO: biology process	GO:0060325	face morphogenesis	2/86	0.00734613	PTPN11/PLEKHA1	2
Gaoligongshan pigs	GO: biology process	GO:0002703	regulation of leukocyte mediated immunity	4/86	0.00762296	CD84/SLAMF6/KLRK1/LGALS13	4
Gaoligongshan pigs	GO: biology process	GO:0035264	multicellular organism growth	3/86	0.00853829	FTO/PTPN11/PLEKHA1	3
Gaoligongshan pigs	GO: biology process	GO:0034394	protein localization to cell surface	2/86	0.00890141	VCL/PIGU	2
Gaoligongshan pigs	GO: biology process	GO:0045292	mRNA cis splicing, via spliceosome	2/86	0.00890141	SNRPC/NCBP2	2
Gaoligongshan pigs	GO: biology process	GO:0051898	negative regulation of protein kinase B signaling	2/86	0.00890141	LEMD2/PLEKHA1	2
Gaoligongshan pigs	GO: biology process	GO:0048812	neuron projection morphogenesis	6/86	0.0102085	ACTB/GAS7/DPYSL2/PTPN11/VCL/KIF20B	6
Gaoligongshan pigs	GO: biology process	GO:0002228	natural killer cell mediated immunity	2/86	0.0105899	SLAMF6/KLRK1	2
Gaoligongshan pigs	GO: biology process	GO:0042267	natural killer cell mediated cytotoxicity	2/86	0.0105899	SLAMF6/KLRK1	2
Gaoligongshan pigs	GO: biology process	GO:0016485	protein processing	4/86	0.0106788	CCBE1/MMP16/NCSTN/PLAU	4
Gaoligongshan pigs	GO: biology process	GO:0006352	DNA-templated transcription, initiation	3/86	0.0109495	TAF11/ERCC3/NCOA6	3
Gaoligongshan pigs	GO: biology process	GO:0048858	cell projection morphogenesis	6/86	0.0116418	ACTB/GAS7/DPYSL2/PTPN11/VCL/KIF20B	6
Gaoligongshan pigs	GO: biology process	GO:0120039	plasma membrane bounded cell projection morphogenesis	6/86	0.0116418	ACTB/GAS7/DPYSL2/PTPN11/VCL/KIF20B	6
Gaoligongshan pigs	GO: biology process	GO:0042310	vasoconstriction	3/86	0.0118319	OLR1/HTR7/ADRA1B	3
Gaoligongshan pigs	GO: biology process	GO:0001912	positive regulation of leukocyte mediated cytotoxicity	2/86	0.012408	SLAMF6/KLRK1	2
Gaoligongshan pigs	GO: biology process	GO:0034332	adherens junction organization	2/86	0.012408	ACTB/VCL	2
Gaoligongshan pigs	GO: biology process	GO:0032990	cell part morphogenesis	6/86	0.0124095	ACTB/GAS7/DPYSL2/PTPN11/VCL/KIF20B	6
Gaoligongshan pigs	GO: biology process	GO:0022008	neurogenesis	11/86	0.0142333	ACTB/NCSTN/ETV6/LEMD2/FGF5/GAS7/DPYSL2/PTPN11/VCL/KIF20B/ERCC3	11
Gaoligongshan pigs	GO: biology process	GO:0060324	face development	2/86	0.0143519	PTPN11/PLEKHA1	2
Gaoligongshan pigs	GO: biology process	GO:0031343	positive regulation of cell killing	2/86	0.0164181	SLAMF6/KLRK1	2
Gaoligongshan pigs	GO: biology process	GO:1902414	protein localization to cell junction	2/86	0.0164181	ACTB/VCL	2
Gaoligongshan pigs	GO: biology process	GO:0002706	regulation of lymphocyte mediated immunity	3/86	0.0203434	SLAMF6/KLRK1/LGALS13	3
Gaoligongshan pigs	GO: biology process	GO:0002833	positive regulation of response to biotic stimulus	3/86	0.0203434	SLAMF6/KLRK1/CD180	3
Gaoligongshan pigs	GO: biology process	GO:0001910	regulation of leukocyte mediated cytotoxicity	2/86	0.0209033	SLAMF6/KLRK1	2
Gaoligongshan pigs	GO: biology process	GO:0098742	cell-cell adhesion via plasma-membrane adhesion molecules	3/86	0.0215914	SELL/CDH13/PCDH7	3
Gaoligongshan pigs	GO: biology process	GO:0051604	protein maturation	4/86	0.0232884	CCBE1/MMP16/NCSTN/PLAU	4
Gaoligongshan pigs	GO: biology process	GO:0007163	establishment or maintenance of cell polarity	3/86	0.0242107	ACTB/FSCN1/KIF20B	3
Gaoligongshan pigs	GO: biology process	GO:0002697	regulation of immune effector process	4/86	0.0282031	CD84/SLAMF6/KLRK1/LGALS13	4
Gaoligongshan pigs	GO: biology process	GO:0006367	transcription initiation from RNA polymerase II promoter	2/86	0.0284623	TAF11/ERCC3	2
Gaoligongshan pigs	GO: biology process	GO:0043647	inositol phosphate metabolic process	2/86	0.0284623	IP6K3/NUDT3	2
Gaoligongshan pigs	GO: biology process	GO:0090407	organophosphate biosynthetic process	6/86	0.0292472	PTPMT1/IP6K3/TPK1/ADK/PANK1/PIGU	6
Gaoligongshan pigs	GO: biology process	GO:0032989	cellular component morphogenesis	6/86	0.0306839	ACTB/GAS7/DPYSL2/PTPN11/VCL/KIF20B	6
Gaoligongshan pigs	GO: biology process	GO:0048008	platelet-derived growth factor receptor signaling pathway	2/86	0.0311906	PTPN11/PLEKHA1	2
Gaoligongshan pigs	GO: biology process	GO:0006816	calcium ion transport	4/86	0.0336933	CD84/RCVRN/MICU1/MCU	4
Gaoligongshan pigs	GO: biology process	GO:0030490	maturation of SSU-rRNA	2/86	0.034018	RPS16/NOL11	2
Gaoligongshan pigs	GO: biology process	GO:0035150	regulation of tube size	3/86	0.0346711	OLR1/HTR7/ADRA1B	3
Gaoligongshan pigs	GO: biology process	GO:0035296	regulation of tube diameter	3/86	0.0346711	OLR1/HTR7/ADRA1B	3
Gaoligongshan pigs	GO: biology process	GO:0097746	blood vessel diameter maintenance	3/86	0.0346711	OLR1/HTR7/ADRA1B	3
Gaoligongshan pigs	GO: biology process	GO:0007156	homophilic cell adhesion via plasma membrane adhesion molecules	2/86	0.0399578	CDH13/PCDH7	2
Gaoligongshan pigs	GO: biology process	GO:0034502	protein localization to chromosome	2/86	0.0399578	TERF2/LEMD2	2
Gaoligongshan pigs	GO: biology process	GO:0071277	cellular response to calcium ion	2/86	0.0399578	NCSTN/ALOX5AP	2
Gaoligongshan pigs	GO: biology process	GO:0001819	positive regulation of cytokine production	5/86	0.0402221	CCBE1/CD84/SLAMF6/KLRK1/PTPN11	5
Gaoligongshan pigs	GO: biology process	GO:0002443	leukocyte mediated immunity	4/86	0.0410523	CD84/SLAMF6/KLRK1/LGALS13	4
Gaoligongshan pigs	GO: biology process	GO:0001909	leukocyte mediated cytotoxicity	2/86	0.0430643	SLAMF6/KLRK1	2
Gaoligongshan pigs	GO: biology process	GO:0031341	regulation of cell killing	2/86	0.0430643	SLAMF6/KLRK1	2
Gaoligongshan pigs	GO: biology process	GO:0048675	axon extension	2/86	0.0430643	DPYSL2/VCL	2
Gaoligongshan pigs	GO: biology process	GO:0007409	axonogenesis	4/86	0.0436931	ACTB/DPYSL2/PTPN11/VCL	4
Gaoligongshan pigs	GO: biology process	GO:0098609	cell-cell adhesion	6/86	0.0466745	SELL/OLR1/CDH13/NFAT5/PCDH7/VCL	6
Gaoligongshan pigs	GO: biology process	GO:0010001	glial cell differentiation	3/86	0.0471096	NCSTN/FGF5/PTPN11	3
Gaoligongshan pigs	GO: biology process	GO:0046474	glycerophospholipid biosynthetic process	3/86	0.0471096	PTPMT1/IP6K3/PIGU	3
Gaoligongshan pigs	GO: biology process	GO:0040011	locomotion	11/86	0.0484897	CCBE1/ACTB/FSCN1/SELL/KLRK1/FGF5/DPYSL2/PTPN11/MCU/VCL/KIF20B	11
Gaoligongshan pigs	GO: biology process	GO:0048589	developmental growth	5/86	0.0489602	FTO/DPYSL2/PTPN11/VCL/PLEKHA1	5
Gaoligongshan pigs	GO: biology process	GO:0032760	positive regulation of tumor necrosis factor production	2/86	0.0495362	CD84/PTPN11	2
Gaoligongshan pigs	GO: biology process	GO:0030334	regulation of cell migration	6/86	0.0495985	CCBE1/KLRK1/FGF5/MCU/VCL/KIF20B	6
Gaoligongshan pigs	KEGG pathway	ssc04020	Calcium signaling pathway	9/89	0.000715389	CASQ2/ITPR3/FGF5/NOS1/TPCN1/MCU/CAMK2G/HTR7/ADRA1B	9
Gaoligongshan pigs	KEGG pathway	ssc05014	Amyotrophic lateral sclerosis	11/89	0.000966331	NUP160/NDUFS3/PSMC3/ACTB/ITPR3/NDUFA4/MAP2K6/PSMD12/NOS1/MCU/MAP1LC3A	11
Gaoligongshan pigs	KEGG pathway	ssc04621	NOD-like receptor signaling pathway	7/89	0.00174322	GABARAPL1/ITPR3/ANTXR2/OAS2/OAS1/MCU/MAP1LC3A	7
Gaoligongshan pigs	KEGG pathway	ssc05205	Proteoglycans in cancer	6/89	0.0170133	ACTB/FRS2/ITPR3/PTPN11/CAMK2G/PLAU	6
Gaoligongshan pigs	KEGG pathway	ssc05012	Parkinson disease	7/89	0.0176322	NDUFS3/PSMC3/ITPR3/NDUFA4/PSMD12/MCU/CAMK2G	7
Gaoligongshan pigs	KEGG pathway	ssc05022	Pathways of neurodegeneration - multiple diseases	10/89	0.0196251	NDUFS3/PSMC3/ITPR3/NDUFA4/MAP2K6/PSMD12/NOS1/MCU/CAMK2G/MAP1LC3A	10
Gaoligongshan pigs	KEGG pathway	ssc04330	Notch signaling pathway	3/89	0.0210661	NCSTN/DLL3/DTX1	3
Gaoligongshan pigs	KEGG pathway	ssc04650	Natural killer cell mediated cytotoxicity	4/89	0.0242598	CD48/KLRK1/KLRD1/PTPN11	4
Gaoligongshan pigs	KEGG pathway	ssc04137	Mitophagy - animal	3/89	0.0340158	GABARAPL1/BNIP3L/MAP1LC3A	3
Gaoligongshan pigs	KEGG pathway	ssc04520	Adherens junction	3/89	0.0340158	ACTB/WASF3/VCL	3
Gaoligongshan pigs	KEGG pathway	ssc04971	Gastric acid secretion	3/89	0.0377708	ACTB/ITPR3/CAMK2G	3
Gaoligongshan pigs	KEGG pathway	ssc05010	Alzheimer disease	8/89	0.0379485	NDUFS3/PSMC3/NCSTN/ITPR3/NDUFA4/PSMD12/NOS1/MCU	8
Saba pigs	GO: biology process	GO:0043269	regulation of ion transport	5/39	0.00191777	SPINK1/BEST3/ATP2C2/KCNG4/KCNAB1	5
Saba pigs	GO: biology process	GO:0090279	regulation of calcium ion import	2/39	0.00308363	SPINK1/ATP2C2	2
Saba pigs	GO: biology process	GO:0070509	calcium ion import	2/39	0.00828479	SPINK1/ATP2C2	2
Saba pigs	GO: biology process	GO:0043271	negative regulation of ion transport	2/39	0.0129959	SPINK1/BEST3	2
Saba pigs	GO: biology process	GO:2000779	regulation of double-strand break repair	2/39	0.0147723	DEK/CHEK1	2
Saba pigs	GO: biology process	GO:0006325	chromatin organization	4/39	0.0174931	KDM1B/DEK/CHEK1/MORC2	4
Saba pigs	GO: biology process	GO:0001764	neuron migration	2/39	0.0196393	CAMK2A/PHACTR1	2
Saba pigs	GO: biology process	GO:0006282	regulation of DNA repair	2/39	0.0262397	DEK/CHEK1	2
Saba pigs	GO: biology process	GO:0002833	positive regulation of response to biotic stimulus	2/39	0.0286138	FBXO38/POLR3F	2
Saba pigs	GO: biology process	GO:0016358	dendrite development	2/39	0.0298322	CAMK2A/PHACTR1	2
Saba pigs	GO: biology process	GO:0032259	methylation	3/39	0.030132	TPMT/KDM1B/TET2	3
Saba pigs	GO: biology process	GO:0051049	regulation of transport	6/39	0.0378076	SPINK1/BEST3/ATP2C2/KCNG4/KCNAB1/RHBDD3	6
Saba pigs	GO: biology process	GO:0040029	regulation of gene expression, epigenetic	2/39	0.0389196	CHEK1/MORC2	2
Saba pigs	GO: biology process	GO:0051924	regulation of calcium ion transport	2/39	0.0445278	SPINK1/ATP2C2	2
Saba pigs	KEGG pathway	ssc05142	Chagas disease	4/49	0.00286633	PPP2R2B/TGFBR2/IL12A/PLCB1	4
Saba pigs	KEGG pathway	ssc00562	Inositol phosphate metabolism	3/49	0.00691371	PLCH1/MTMR3/PLCB1	3
Saba pigs	KEGG pathway	ssc04141	Protein processing in endoplasmic reticulum	4/49	0.0131955	MBTPS1/STT3A/SSR3/SEC23B	4
Saba pigs	KEGG pathway	ssc05143	African trypanosomiasis	2/49	0.0175273	IL12A/PLCB1	2
Saba pigs	KEGG pathway	ssc05415	Diabetic cardiomyopathy	4/49	0.0259232	CAMK2A/TGFBR2/UQCR10/PLCB1	4
Saba pigs	KEGG pathway	ssc00230	Purine metabolism	3/49	0.0338772	PDE6A/FHIT/NTPCR	3
Saba pigs	KEGG pathway	ssc04728	Dopaminergic synapse	3/49	0.0345461	PPP2R2B/CAMK2A/PLCB1	3
Saba pigs	KEGG pathway	ssc04020	Calcium signaling pathway	4/49	0.0447778	HTR4/PDGFRB/CAMK2A/PLCB1	4
Saba pigs	KEGG pathway	ssc04261	Adrenergic signaling in cardiomyocytes	3/49	0.0453983	PPP2R2B/CAMK2A/PLCB1	3
Saba pigs	KEGG pathway	ssc04921	Oxytocin signaling pathway	3/49	0.0477506	CAMK2A/PPP1R12B/PLCB1	3
Saba pigs	KEGG pathway	ssc04720	Long-term potentiation	2/49	0.0496748	CAMK2A/PLCB1	2
Asian wild boars	GO: biology process	GO:0043090	amino acid import	3/170	0.00330083	SLC22A4/SFXN2/SLC1A5	3
Asian wild boars	GO: biology process	GO:0007032	endosome organization	3/170	0.00420881	RAB11A/PHETA2/PI4K2A	3
Asian wild boars	GO: biology process	GO:0070988	demethylation	3/170	0.0052541	CYP3A29/AICDA/APOBEC1	3
Asian wild boars	GO: biology process	GO:0043488	regulation of mRNA stability	5/170	0.00680075	TENT5A/APOBEC1/DCP1B/TBRG4/METTL14	5
Asian wild boars	GO: biology process	GO:0000910	cytokinesis	5/170	0.0081456	PIN1/RAB11A/ARL3/PIK3C3/SNX9	5
Asian wild boars	GO: biology process	GO:0043487	regulation of RNA stability	5/170	0.00888276	TENT5A/APOBEC1/DCP1B/TBRG4/METTL14	5
Asian wild boars	GO: biology process	GO:0061013	regulation of mRNA catabolic process	5/170	0.00888276	TENT5A/APOBEC1/DCP1B/TBRG4/METTL14	5
Asian wild boars	GO: biology process	GO:0006402	mRNA catabolic process	6/170	0.00989161	TENT5A/APOBEC1/DCP1B/TBRG4/METTL14/ATM	6
Asian wild boars	GO: biology process	GO:0006865	amino acid transport	4/170	0.0104232	SLC7A2/SLC22A4/SFXN2/SLC1A5	4
Asian wild boars	GO: biology process	GO:1990778	protein localization to cell periphery	6/170	0.0112925	RILPL1/RAB11A/ARL3/IKBKB/ZFYVE27/RAMP3	6
Asian wild boars	GO: biology process	GO:0070925	organelle assembly	13/170	0.0141938	PPAN/TRAPPC14/PAFAH1B1/RILPL1/RILPL2/SPAG16/RAB11A/MRTO4/KIF11/ARL3/VDAC3/RAB39A/TCAP	13
Asian wild boars	GO: biology process	GO:0007010	cytoskeleton organization	18/170	0.0153894	S1PR2/PAFAH1B1/XIRP2/SPAG16/DSTN/RAB11A/CAPZB/PARD6G/KIF11/ARL3/IKBKB/MAP2/CCIN/ARPC1A/ARPC1B/PDCL3/TCAP/DCTN6	18
Asian wild boars	GO: biology process	GO:0045595	regulation of cell differentiation	17/170	0.0162428	TENT5A/CD109/S1PR2/NTF3/WDR61/OLFM4/PAFAH1B1/BHLHE40/RAB11A/IKBKB/TAL1/ZFYVE27/FZR1/METTL14/IKZF3/CDK12/CMKLR1	17
Asian wild boars	GO: biology process	GO:0021675	nerve development	3/170	0.0167795	NTF3/HOXB1/HOXB2	3
Asian wild boars	GO: biology process	GO:0016050	vesicle organization	6/170	0.0172983	PAFAH1B1/RAB11A/TYRP1/PHETA2/PI4K2A/RAB39A	6
Asian wild boars	GO: biology process	GO:0060284	regulation of cell development	8/170	0.0175995	S1PR2/OLFM4/PAFAH1B1/BHLHE40/RAB11A/IKBKB/ZFYVE27/FZR1	8
Asian wild boars	GO: biology process	GO:0051668	localization within membrane	9/170	0.0177021	GPC2/COX18/RILPL1/RAB11A/CACNG3/ARL3/IKBKB/ZFYVE27/RAMP3	9
Asian wild boars	GO: biology process	GO:0003333	amino acid transmembrane transport	3/170	0.0190607	SLC22A4/SFXN2/SLC1A5	3
Asian wild boars	GO: biology process	GO:0030036	actin cytoskeleton organization	11/170	0.0201689	S1PR2/PAFAH1B1/XIRP2/DSTN/CAPZB/IKBKB/CCIN/ARPC1A/ARPC1B/PDCL3/TCAP	11
Asian wild boars	GO: biology process	GO:1902850	microtubule cytoskeleton organization involved in mitosis	4/170	0.0219441	PAFAH1B1/RAB11A/KIF11/DCTN6	4
Asian wild boars	GO: biology process	GO:0006401	RNA catabolic process	6/170	0.0239521	TENT5A/APOBEC1/DCP1B/TBRG4/METTL14/ATM	6
Asian wild boars	GO: biology process	GO:0072657	protein localization to membrane	8/170	0.024505	GPC2/COX18/RILPL1/RAB11A/ARL3/IKBKB/ZFYVE27/RAMP3	8
Asian wild boars	GO: biology process	GO:0051301	cell division	9/170	0.0256639	PIN1/PAFAH1B1/RAB11A/PARD6G/KIF11/ARL3/PIK3C3/TAL1/SNX9	9
Asian wild boars	GO: biology process	GO:0042445	hormone metabolic process	5/170	0.0259654	CRABP1/AFP/PCSK2/IDE/CYP17A1	5
Asian wild boars	GO: biology process	GO:0072659	protein localization to plasma membrane	5/170	0.0259654	RILPL1/RAB11A/IKBKB/ZFYVE27/RAMP3	5
Asian wild boars	GO: biology process	GO:0051443	positive regulation of ubiquitin-protein transferase activity	2/170	0.0269351	PIN1/FZR1	2
Asian wild boars	GO: biology process	GO:0061045	negative regulation of wound healing	2/170	0.0269351	CD109/CD9	2
Asian wild boars	GO: biology process	GO:0097120	receptor localization to synapse	2/170	0.0269351	RAB11A/CACNG3	2
Asian wild boars	GO: biology process	GO:0060271	cilium assembly	6/170	0.0278465	TRAPPC14/RILPL1/RILPL2/SPAG16/ARL3/VDAC3	6
Asian wild boars	GO: biology process	GO:0032465	regulation of cytokinesis	3/170	0.0298175	PIN1/RAB11A/PIK3C3	3
Asian wild boars	GO: biology process	GO:0031122	cytoplasmic microtubule organization	2/170	0.0323598	PAFAH1B1/RAB11A	2
Asian wild boars	GO: biology process	GO:0045601	regulation of endothelial cell differentiation	2/170	0.0323598	S1PR2/IKBKB	2
Asian wild boars	GO: biology process	GO:0046329	negative regulation of JNK cascade	2/170	0.0323598	ZMYND11/PAFAH1B1	2
Asian wild boars	GO: biology process	GO:0061462	protein localization to lysosome	2/170	0.0323598	CACNG3/M6PR	2
Asian wild boars	GO: biology process	GO:0097242	amyloid-beta clearance	2/170	0.0323598	RAB11A/IDE	2
Asian wild boars	GO: biology process	GO:0048704	embryonic skeletal system morphogenesis	3/170	0.0329133	HOXB1/HOXB2/MDFI	3
Asian wild boars	GO: biology process	GO:2000026	regulation of multicellular organismal development	15/170	0.0342021	TENT5A/CD109/S1PR2/WDR61/PAFAH1B1/BHLHE40/RAB11A/DAB2IP/IKBKB/TAL1/GLUL/ZFYVE27/PDCL3/DUSP6/IKZF3	15
Asian wild boars	GO: biology process	GO:0043122	regulation of I-kappaB kinase/NF-kappaB signaling	5/170	0.0345036	LTBR/ZMYND11/TRIM8/IKBKB/LURAP1L	5
Asian wild boars	GO: biology process	GO:0030029	actin filament-based process	11/170	0.0354502	S1PR2/PAFAH1B1/XIRP2/DSTN/CAPZB/IKBKB/CCIN/ARPC1A/ARPC1B/PDCL3/TCAP	11
Asian wild boars	GO: biology process	GO:0043123	positive regulation of I-kappaB kinase/NF-kappaB signaling	4/170	0.0366373	LTBR/TRIM8/IKBKB/LURAP1L	4
Asian wild boars	GO: biology process	GO:0000027	ribosomal large subunit assembly	2/170	0.0381716	PPAN/MRTO4	2
Asian wild boars	GO: biology process	GO:0072666	establishment of protein localization to vacuole	2/170	0.0381716	CACNG3/M6PR	2
Asian wild boars	GO: biology process	GO:1903035	negative regulation of response to wounding	2/170	0.0381716	CD109/CD9	2
Asian wild boars	GO: biology process	GO:0044782	cilium organization	6/170	0.0385023	TRAPPC14/RILPL1/RILPL2/SPAG16/ARL3/VDAC3	6
Asian wild boars	GO: biology process	GO:0010720	positive regulation of cell development	5/170	0.0403724	S1PR2/OLFM4/PAFAH1B1/RAB11A/ZFYVE27	5
Asian wild boars	GO: biology process	GO:0034655	nucleobase-containing compound catabolic process	7/170	0.0412867	TENT5A/APOBEC1/DCP1B/TBRG4/DPYD/METTL14/ATM	7
Asian wild boars	GO: biology process	GO:0043409	negative regulation of MAPK cascade	4/170	0.0416643	PIN1/ZMYND11/PAFAH1B1/DUSP6	4
Asian wild boars	GO: biology process	GO:0034754	cellular hormone metabolic process	3/170	0.0431605	CRABP1/AFP/CYP17A1	3
Asian wild boars	GO: biology process	GO:0009112	nucleobase metabolic process	2/170	0.0443466	CMPK1/DPYD	2
Asian wild boars	GO: biology process	GO:0019226	transmission of nerve impulse	2/170	0.0443466	PAFAH1B1/CACNG3	2
Asian wild boars	GO: biology process	GO:0032873	negative regulation of stress-activated MAPK cascade	2/170	0.0443466	ZMYND11/PAFAH1B1	2
Asian wild boars	GO: biology process	GO:0033059	cellular pigmentation	2/170	0.0443466	RAB11A/TYRP1	2
Asian wild boars	GO: biology process	GO:0050435	amyloid-beta metabolic process	2/170	0.0443466	PIN1/IDE	2
Asian wild boars	GO: biology process	GO:0061951	establishment of protein localization to plasma membrane	2/170	0.0443466	RILPL1/RAB11A	2
Asian wild boars	GO: biology process	GO:0070303	negative regulation of stress-activated protein kinase signaling cascade	2/170	0.0443466	ZMYND11/PAFAH1B1	2
Asian wild boars	GO: biology process	GO:0099072	regulation of postsynaptic membrane neurotransmitter receptor levels	2/170	0.0443466	RAB11A/CACNG3	2
Asian wild boars	GO: biology process	GO:0009247	glycolipid biosynthetic process	3/170	0.0468906	GAL3ST4/B3GALT1/PGAP3	3
Asian wild boars	GO: biology process	GO:0032535	regulation of cellular component size	6/170	0.049466	DSTN/RAB11A/CAPZB/ZFYVE27/ARPC1A/ARPC1B	6
Asian wild boars	GO: biology process	GO:0042157	lipoprotein metabolic process	4/170	0.0499013	APOBEC1/ABHD17C/GLUL/PGAP3	4
Asian wild boars	KEGG pathway	ssc04392	Hippo signaling pathway - multiple species	5/199	0.000345133	TEAD1/MOB1B/RASSF6/WWTR1/MOB1A	5
Asian wild boars	KEGG pathway	ssc04020	Calcium signaling pathway	14/199	0.00113942	CHRM5/RYR3/HTR2A/ADORA2A/CAMK2B/PRKCB/TRHR/PRKACB/VDAC3/TBXA2R/GNA15/GNA11/TACR3/ERBB2	14
Asian wild boars	KEGG pathway	ssc00562	Inositol phosphate metabolism	6/199	0.00499171	MTMR7/PIP5K1B/PIK3C3/PI4K2A/SYNJ2/PIP5K1C	6
Asian wild boars	KEGG pathway	ssc04961	Endocrine and other factor-regulated calcium reabsorption	5/199	0.00500003	RAB11A/PRKCB/PRKACB/AP2S1/CLTA	5
Asian wild boars	KEGG pathway	ssc04070	Phosphatidylinositol signaling system	7/199	0.00531488	MTMR7/PIP5K1B/PRKCB/PIK3C3/PI4K2A/SYNJ2/PIP5K1C	7
Asian wild boars	KEGG pathway	ssc03430	Mismatch repair	3/199	0.0109129	PMS2/RFC2/POLD2	3
Asian wild boars	KEGG pathway	ssc04911	Insulin secretion	6/199	0.0117967	GCK/CAMK2B/PRKCB/ADCYAP1/PRKACB/GNA11	6
Asian wild boars	KEGG pathway	ssc03420	Nucleotide excision repair	4/199	0.0152089	RFC2/GTF2H3/POLD2/RAD23B	4
Asian wild boars	KEGG pathway	ssc04080	Neuroactive ligand-receptor interaction	15/199	0.0161443	P2RY11/S1PR2/CHRM5/NPFFR2/HTR2A/ADORA2A/GABRG3/TRHR/ADCYAP1/CHRNA3/CHRNA5/HCRTR2/TBXA2R/S1PR4/TACR3	15
Asian wild boars	KEGG pathway	ssc04144	Endocytosis	11/199	0.0194557	GRK7/RAB11A/PIP5K1B/CAPZB/PARD6G/AP2S1/ZFYVE27/CLTA/PIP5K1C/ARPC1A/ARPC1B	11
Asian wild boars	KEGG pathway	ssc04390	Hippo signaling pathway	8/199	0.0229844	TEAD1/MOB1B/AFP/RASSF6/WWTR1/PARD6G/DLG2/MOB1A	8
Asian wild boars	KEGG pathway	ssc04713	Circadian entrainment	6/199	0.0234281	RYR3/CAMK2B/PRKCB/ADCYAP1/PRKACB/PRKG2	6
Asian wild boars	KEGG pathway	ssc05132	Salmonella infection	11/199	0.0266892	TNFRSF1A/ARL8B/M6PR/RHOH/ACTR1A/IKBKB/PIK3C3/SNX9/ARPC1A/ARPC1B/DCTN6	11
Asian wild boars	KEGG pathway	ssc04530	Tight junction	8/199	0.0318126	MYH11/MAGI1/PARD6G/PRKACB/DLG2/ARPC1A/ARPC1B/ERBB2	8
Asian wild boars	KEGG pathway	ssc04064	NF-kappa B signaling pathway	6/199	0.0326933	LTBR/TNFRSF1A/PRKCB/IKBKB/TNFRSF13C/ATM	6
Asian wild boars	KEGG pathway	ssc00240	Pyrimidine metabolism	4/199	0.0342196	RRM2B/UPB1/CMPK1/DPYD	4
Asian wild boars	KEGG pathway	ssc04725	Cholinergic synapse	6/199	0.041019	CHRM5/CAMK2B/PRKCB/PRKACB/CHRNA3/GNA11	6
Asian wild boars	KEGG pathway	ssc04540	Gap junction	5/199	0.0415482	HTR2A/PRKCB/PRKACB/PRKG2/GNA11	5
Asian wild boars	KEGG pathway	ssc04921	Oxytocin signaling pathway	7/199	0.0482921	RYR3/CAMK2B/CACNG3/PRKCB/CACNA2D4/PRKACB/CACNA2D2	7
Asian wild boars	KEGG pathway	ssc00603	Glycosphingolipid biosynthesis - globo and isoglobo series	2/199	0.0486878	A3GALT2/NAGA	2
Shared in Baoshan and Gaoligongshan pigs	GO: biology process	GO:0002703	regulation of leukocyte mediated immunity	3/40	0.00561595	CD84/SLAMF6/LGALS13	3
Shared in Baoshan and Gaoligongshan pigs	GO: biology process	GO:0043647	inositol phosphate metabolic process	2/40	0.00661203	IP6K3/NUDT3	2
Shared in Baoshan and Gaoligongshan pigs	GO: biology process	GO:0030490	maturation of SSU-rRNA	2/40	0.00797638	RPS16/NOL11	2
Shared in Baoshan and Gaoligongshan pigs	GO: biology process	GO:0034502	protein localization to chromosome	2/40	0.00945622	TERF2/LEMD2	2
Shared in Baoshan and Gaoligongshan pigs	GO: biology process	GO:0046649	lymphocyte activation	5/40	0.0100954	CD84/SLAMF6/NCSTN/LGALS13/CD180	5
Shared in Baoshan and Gaoligongshan pigs	GO: biology process	GO:0048675	axon extension	2/40	0.0102385	DPYSL2/VCL	2
Shared in Baoshan and Gaoligongshan pigs	GO: biology process	GO:0042274	ribosomal small subunit biogenesis	2/40	0.0145599	RPS16/NOL11	2
Shared in Baoshan and Gaoligongshan pigs	GO: biology process	GO:0002697	regulation of immune effector process	3/40	0.0162561	CD84/SLAMF6/LGALS13	3
Shared in Baoshan and Gaoligongshan pigs	GO: biology process	GO:1990138	neuron projection extension	2/40	0.017468	DPYSL2/VCL	2
Shared in Baoshan and Gaoligongshan pigs	GO: biology process	GO:0022613	ribonucleoprotein complex biogenesis	4/40	0.0175864	NIP7/RPS16/SNRPC/NOL11	4
Shared in Baoshan and Gaoligongshan pigs	GO: biology process	GO:0042110	T cell activation	4/40	0.0179467	CD84/SLAMF6/NCSTN/LGALS13	4
Shared in Baoshan and Gaoligongshan pigs	GO: biology process	GO:0045321	leukocyte activation	5/40	0.0183894	CD84/SLAMF6/NCSTN/LGALS13/CD180	5
Shared in Baoshan and Gaoligongshan pigs	GO: biology process	GO:0034613	cellular protein localization	7/40	0.0189697	SNX16/COPA/TERF2/LEMD2/VCL/AP3M1/KIF20B	7
Shared in Baoshan and Gaoligongshan pigs	GO: biology process	GO:0070727	cellular macromolecule localization	7/40	0.0191809	SNX16/COPA/TERF2/LEMD2/VCL/AP3M1/KIF20B	7
Shared in Baoshan and Gaoligongshan pigs	GO: biology process	GO:0002366	leukocyte activation involved in immune response	3/40	0.0199573	CD84/SLAMF6/CD180	3
Shared in Baoshan and Gaoligongshan pigs	GO: biology process	GO:0002263	cell activation involved in immune response	3/40	0.020521	CD84/SLAMF6/CD180	3
Shared in Baoshan and Gaoligongshan pigs	GO: biology process	GO:0002443	leukocyte mediated immunity	3/40	0.0222649	CD84/SLAMF6/LGALS13	3
Shared in Baoshan and Gaoligongshan pigs	GO: biology process	GO:0019751	polyol metabolic process	2/40	0.023951	IP6K3/NUDT3	2
Shared in Baoshan and Gaoligongshan pigs	GO: biology process	GO:0002252	immune effector process	4/40	0.0252373	CD84/SLAMF6/LGALS13/CD180	4
Shared in Baoshan and Gaoligongshan pigs	GO: biology process	GO:0010950	positive regulation of endopeptidase activity	2/40	0.0263001	TNFSF15/NCSTN	2
Shared in Baoshan and Gaoligongshan pigs	GO: biology process	GO:0032943	mononuclear cell proliferation	3/40	0.0273023	NCSTN/LGALS13/CD180	3
Shared in Baoshan and Gaoligongshan pigs	GO: biology process	GO:0046651	lymphocyte proliferation	3/40	0.0273023	NCSTN/LGALS13/CD180	3
Shared in Baoshan and Gaoligongshan pigs	GO: biology process	GO:0002706	regulation of lymphocyte mediated immunity	2/40	0.0299914	SLAMF6/LGALS13	2
Shared in Baoshan and Gaoligongshan pigs	GO: biology process	GO:0002833	positive regulation of response to biotic stimulus	2/40	0.0299914	SLAMF6/CD180	2
Shared in Baoshan and Gaoligongshan pigs	GO: biology process	GO:0070661	leukocyte proliferation	3/40	0.0300319	NCSTN/LGALS13/CD180	3
Shared in Baoshan and Gaoligongshan pigs	GO: biology process	GO:0001775	cell activation	5/40	0.0303244	CD84/SLAMF6/NCSTN/LGALS13/CD180	5
Shared in Baoshan and Gaoligongshan pigs	GO: biology process	GO:0010952	positive regulation of peptidase activity	2/40	0.0312653	TNFSF15/NCSTN	2
Shared in Baoshan and Gaoligongshan pigs	GO: biology process	GO:0048588	developmental cell growth	2/40	0.0325605	DPYSL2/VCL	2
Shared in Baoshan and Gaoligongshan pigs	GO: biology process	GO:0042254	ribosome biogenesis	3/40	0.0351453	NIP7/RPS16/NOL11	3
Shared in Baoshan and Gaoligongshan pigs	GO: biology process	GO:0051336	regulation of hydrolase activity	4/40	0.0368543	TNFSF15/NCSTN/TERF2/OAS1	4
Shared in Baoshan and Gaoligongshan pigs	GO: biology process	GO:0033365	protein localization to organelle	4/40	0.0397307	SNX16/TERF2/LEMD2/KIF20B	4
Shared in Baoshan and Gaoligongshan pigs	GO: biology process	GO:0009150	purine ribonucleotide metabolic process	3/40	0.0448959	NUDT3/ADK/PANK1	3
Shared in Baoshan and Gaoligongshan pigs	GO: biology process	GO:0060560	developmental growth involved in morphogenesis	2/40	0.0481259	DPYSL2/VCL	2
Shared in Baoshan and Gaoligongshan pigs	GO: biology process	GO:0009259	ribonucleotide metabolic process	3/40	0.0493193	NUDT3/ADK/PANK1	3
Shared in Baoshan and Gaoligongshan pigs	GO: biology process	GO:0065004	protein-DNA complex assembly	2/40	0.0496534	TAF11/SMYD3	2
Shared in Baoshan and Gaoligongshan pigs	KEGG pathway	ssc05162	Measles	3/33	0.0164633	SLAMF1/OAS2/OAS1	3
Shared in Baoshan and Gaoligongshan pigs	KEGG pathway	ssc05160	Hepatitis C	3/33	0.019946	PPP2R2A/OAS2/OAS1	3
Shared in Baoshan and Gaoligongshan pigs	KEGG pathway	ssc04330	Notch signaling pathway	2/33	0.0199926	NCSTN/DLL3	2
Shared in Baoshan and Gaoligongshan pigs	KEGG pathway	ssc04621	NOD-like receptor signaling pathway	3/33	0.0260742	ITPR3/OAS2/OAS1	3
Shared in Baoshan and Gaoligongshan pigs	KEGG pathway	ssc04742	Taste transduction	2/33	0.0289888	ITPR3/GRM4	2
Shared in Baoshan and Gaoligongshan pigs	KEGG pathway	ssc05169	Epstein-Barr virus infection	3/33	0.0415398	PSMD12/OAS2/OAS1	3
Shared in Baoshan and Gaoligongshan pigs	KEGG pathway	ssc04070	Phosphatidylinositol signaling system	2/33	0.0480479	ITPR3/IP6K3	2
