# Supplementary material for: Exploring the mechanism of artificial selection signature in Chinese indigenous pigs by leveraging multiple bioinformatics database tools
Source: BMC Genomics. 2023 Dec 5;24:743. doi: 10.1186/s12864-023-09848-7 (PMC10699062; doi:10.1186/s12864-023-09848-7)
Supplement: Supplementary file 1 — Additional file 1. Figures S1-S11 and Tables S1-S9. [file 12864_2023_9848_MOESM1_ESM.zip › 02_Supplementary files/Additional file 18_Table S8_Enrichement anlaysis of GO (BP) terms and KEGG pathways of 66 overlapped candidate genes in Yunnan indigenous pigs(qvlue0.05).xlsx]

## Sheet: Sheet1
Table S8. Enrichement anlaysis of GO (biology process) terms and KEGG pathways of 66 candidate genes in Yunnan indigenous pigs detected by XP-EHH and PCAdapt mthods (qvlaue<0.05).
Category	Term	Count	Genes	Fold Enrichment	FDR
KEGG_PATHWAY	ssc04925:Aldosterone synthesis and secretion	5	CAMK2A, ITPR3, ATP2B1, PLCB1, CAMK2G	17.5653	0.0149809
KEGG_PATHWAY	ssc04020:Calcium signaling pathway	6	PDGFRB, CAMK2A, ITPR3, ATP2B1, PLCB1, CAMK2G	7.65737	0.0301458
KEGG_PATHWAY	ssc04720:Long-term potentiation	4	CAMK2A, ITPR3, PLCB1, CAMK2G	20.1055	0.0301458
KEGG_PATHWAY	ssc04971:Gastric acid secretion	4	CAMK2A, ITPR3, PLCB1, CAMK2G	17.6602	0.0329658
KEGG_PATHWAY	ssc04911:Insulin secretion	4	CAMK2A, ITPR3, PLCB1, CAMK2G	15.3748	0.0357225
KEGG_PATHWAY	ssc04912:GnRH signaling pathway	4	CAMK2A, ITPR3, PLCB1, CAMK2G	14.5206	0.0357225
KEGG_PATHWAY	ssc04070:Phosphatidylinositol signaling system	4	MTMR3, ITPR3, PLCB1, IP6K3	13.7564	0.0357225
KEGG_PATHWAY	ssc04713:Circadian entrainment	4	CAMK2A, ITPR3, PLCB1, CAMK2G	13.2006	0.0357225
KEGG_PATHWAY	ssc04922:Glucagon signaling pathway	4	CAMK2A, ITPR3, PLCB1, CAMK2G	12.9392	0.0357225
KEGG_PATHWAY	ssc04750:Inflammatory mediator regulation of TRP channels	4	CAMK2A, ITPR3, PLCB1, CAMK2G	11.9895	0.0398704
KEGG_PATHWAY	ssc04725:Cholinergic synapse	4	CAMK2A, ITPR3, PLCB1, CAMK2G	11.5651	0.0401087
KEGG_PATHWAY	ssc04611:Platelet activation	4	COL1A2, TBXAS1, ITPR3, PLCB1	10.7119	0.0455513
