# Supplementary material for: Exploring the mechanism of artificial selection signature in Chinese indigenous pigs by leveraging multiple bioinformatics database tools
Source: BMC Genomics. 2023 Dec 5;24:743. doi: 10.1186/s12864-023-09848-7 (PMC10699062; doi:10.1186/s12864-023-09848-7)
Supplement: Supplementary file 1 — Additional file 1. Figures S1-S11 and Tables S1-S9. [file 12864_2023_9848_MOESM1_ESM.zip › 02_Supplementary files/Additional file 19_Table S9_Human PheWAS of seven mutual breed-sharing candidate genes.xlsx]

## Sheet: Table S9. Human PheWAS
Table S9. Human PheWAS results of seven mutual breed-sharing candidate genes in Yunnan indigenous pigs.
Trait	atlas.ID	PMID	Year	Domain	Pvalue	Sample number (N)	Gene
Adenocarcinoma (adjusted for age)	2020	23143601	2012	Immune	2.06e-07	8881	CDH13
Adenocarcinoma (adjusted for age)	2020	23143601	2012	Immune	0.036611	8881	CNBD1
Adenocarcinoma (adjusted for age)	2020	23143601	2012	Immune	2.5697e-05	8881	MMP16
Adiponectin	3917	24105470	2014	Metabolic	0.026233	7825	BEST3
Adiponectin	3917	24105470	2014	Metabolic	5.39e-08	7825	CDH13
Adiponectin level	77	22479202	2012	Metabolic	0.04983	29347	BEST3
Adiponectin level	77	22479202	2012	Metabolic	3.15e-20	29347	CDH13
Age at first birth	47	27798627	2016	Reproduction	0.020962	251151	CNBD1
Age at first birth (female)	48	27798627	2016	Reproduction	0.01991	225230	CNBD1
Age at first live birth (female)	3343	31427789	2019	Reproduction	0.0018594	141051	CNBD1
Age at first live birth (female)	3343	31427789	2019	Reproduction	0.034244	141051	MMP16
Age at last live birth (female)	3344	31427789	2019	Reproduction	0.009914	140855	CDH13
Age at menarche	63	28436984	2017	Reproduction	0.020658	252514	BEST3
Age at menopause	62	26414677	2015	Reproduction	0.016871	69360	BEST3
Age at menopause	62	26414677	2015	Reproduction	0.047214	69360	FRS2
Age first had sexual intercourse	3304	31427789	2019	Reproduction	9.39e-07	339614	CDH13
Age first had sexual intercourse	3304	31427789	2019	Reproduction	0.0010209	339614	CNBD1
Age first had sexual intercourse	3304	31427789	2019	Reproduction	0.00016065	339614	MMP16
Age hay fever, rhinitis or eczema diagnosed	3372	31427789	2019	Respiratory	7.49e-07	77452	CNBD1
Age high blood pressure diagnosed	3359	31427789	2019	Cardiovascular	0.030755	92583	CCT2
Age high blood pressure diagnosed	3359	31427789	2019	Cardiovascular	0.039392	92583	FRS2
Age when periods started (menarche) (female)	3339	31427789	2019	Reproduction	0.014113	202636	CDH13
Alanine aminotransferase	4120	29403010	2018	Metabolic	0.032443	134182	CDH13
Albumin	4105	29403010	2018	Metabolic	0.040628	102223	BEST3
Albumin	853	27005778	2016	Metabolic	0.0071266	18960	CDH13
Albumin	4105	29403010	2018	Metabolic	0.026644	102223	CNBD1
Albuminuria	4357	30220432	2018	Metabolic	1.78e-08	382500	CCT2
Albuminuria	4357	30220432	2018	Metabolic	1.16e-09	382500	FRS2
Albuminuria	4357	30220432	2018	Metabolic	2.3339e-06	382500	LRRC10
Alzheimer's disease	34	24162737	2013	CNS	0.047168	54162	CCT2
Alzheimer's disease	34	24162737	2013	CNS	0.013326	54162	LRRC10
Ambidextrousness	4247	30980028	2019	CNS	0.012677	331037	CDH13
Amino acid::Cysteine, methionine, SAM, taurine metabolism::cysteine	372	24816252	2014	Metabolic	0.034857	7692	FRS2
Amino acid::Cysteine, methionine, SAM, taurine metabolism::methionine	373	24816252	2014	Metabolic	0.048087	7795	FRS2
Amino acid::Glycine, serine and threonine metabolism::threonine	384	24816252	2014	Metabolic	0.016984	6020	CCT2
Amino acid::Glycine, serine and threonine metabolism::threonine	384	24816252	2014	Metabolic	0.0086792	6020	FRS2
Amino acid::Histidine metabolism::histidine	387	24816252	2014	Metabolic	0.036567	7804	CCT2
Amino acid::Histidine metabolism::histidine	387	24816252	2014	Metabolic	0.029286	7804	LRRC10
Amino acid::Lysine metabolism::lysine	389	24816252	2014	Metabolic	0.0017484	7812	CDH13
Amino acid::Lysine metabolism::lysine	389	24816252	2014	Metabolic	0.032149	7812	FRS2
Amino acid::Lysine metabolism::pipecolate	390	24816252	2014	Metabolic	0.0089001	7792	BEST3
Amino acid::Phenylalanine & tyrosine metabolism::3-phenylpropionate (hydrocinnamate)	394	24816252	2014	Metabolic	0.011788	6182	CNBD1
Amino acid::Phenylalanine & tyrosine metabolism::X-11423--O-sulfo-L-tyrosine	700	24816252	2014	Metabolic	0.046438	7765	FRS2
Amino acid::Polyamine metabolism::X-03056--N-[3-(2-Oxopyrrolidin-1-yl)propyl]acetamide	655	24816252	2014	Metabolic	0.0017509	7812	CDH13
Amino acid::Tryptophan metabolism::indolelactate	405	24816252	2014	Metabolic	0.011926	7378	MMP16
Amino acid::Tryptophan metabolism::indolepropionate	406	24816252	2014	Metabolic	0.010324	7803	CNBD1
Amino acid::Tryptophan metabolism::kynurenine	407	24816252	2014	Metabolic	0.034236	7816	CDH13
Amino acid::Tryptophan metabolism::tryptophan	409	24816252	2014	Metabolic	0.0026972	7804	CDH13
Amino acid::Tryptophan metabolism::tryptophan	409	24816252	2014	Metabolic	0.012403	7804	CNBD1
Amino acid::Urea cycle; arginine-, proline-, metabolism::citrulline	412	24816252	2014	Metabolic	0.0039955	7773	BEST3
Amino acid::Urea cycle; arginine-, proline-, metabolism::dimethylarginine (SDMA + ADMA)	413	24816252	2014	Metabolic	0.0049647	7347	CNBD1
Amino acid::Urea cycle; arginine-, proline-, metabolism::N-acetylornithine	415	24816252	2014	Metabolic	0.013853	7574	CCT2
Amino acid::Urea cycle; arginine-, proline-, metabolism::N-acetylornithine	415	24816252	2014	Metabolic	0.03883	7574	LRRC10
Amino acid::Urea cycle; arginine-, proline-, metabolism::urea	419	24816252	2014	Metabolic	0.040915	7796	CDH13
Amino acid::Valine, leucine and isoleucine metabolism::2-methylbutyroylcarnitine	421	24816252	2014	Metabolic	0.047896	7420	CNBD1
Amino acid::Valine, leucine and isoleucine metabolism::3-methyl-2-oxobutyrate	422	24816252	2014	Metabolic	0.049882	7648	CCT2
Amino acid::Valine, leucine and isoleucine metabolism::beta-hydroxyisovalerate	426	24816252	2014	Metabolic	0.025322	7283	CDH13
Amyotrophic lateral sclerosis (linear mixed model)	3831	27455348	2016	CNS	0.04291	36052	LRRC10
Anterior corona radiata mode of anisotropy	4713	BioRxiv: https://doi.org/10.1101/288621	2019	CNS	0.033837	17706	MMP16
Anterior cruciate ligament rupture (fixed effect model)	4050	28358823	2017	Skeletal	0.02451	99342	BEST3
Anterior cruciate ligament rupture (fixed effect model)	4050	28358823	2017	Skeletal	0.012502	99342	CCT2
Anterior cruciate ligament rupture (fixed effect model)	4050	28358823	2017	Skeletal	1.62e-18	99342	CDH13
Anterior cruciate ligament rupture (fixed effect model)	4050	28358823	2017	Skeletal	0.00015494	99342	CNBD1
Anterior cruciate ligament rupture (fixed effect model)	4050	28358823	2017	Skeletal	0.037677	99342	FRS2
Anterior cruciate ligament rupture (fixed effect model)	4050	28358823	2017	Skeletal	0.011075	99342	LRRC10
Anterior cruciate ligament rupture (fixed effect model)	4050	28358823	2017	Skeletal	0.006754	99342	MMP16
Anterior cruciate ligament rupture (random effect model)	4051	28358823	2017	Skeletal	0.018434	99342	CCT2
Anterior cruciate ligament rupture (random effect model)	4051	28358823	2017	Skeletal	9.82e-14	99342	CDH13
Anterior cruciate ligament rupture (random effect model)	4051	28358823	2017	Skeletal	0.0012814	99342	CNBD1
Anterior cruciate ligament rupture (random effect model)	4051	28358823	2017	Skeletal	0.040908	99342	FRS2
Anterior cruciate ligament rupture (random effect model)	4051	28358823	2017	Skeletal	0.02266	99342	LRRC10
Anterior cruciate ligament rupture (random effect model)	4051	28358823	2017	Skeletal	0.0097075	99342	MMP16
Anterior limb of internal capsule fractional anisotropy	4648	BioRxiv: https://doi.org/10.1101/288556	2019	CNS	0.017533	17706	CNBD1
ApoA1	854	27005778	2016	Metabolic	0.0058287	20687	CDH13
Arms-arm fat ratio (female)	4302	30664634	2019	Metabolic	0.023708	195068	CDH13
Arms-arm fat ratio (female)	4302	30664634	2019	Metabolic	2.0604e-05	195068	CNBD1
Arms-arm fat ratio (female)	4302	30664634	2019	Metabolic	6.1838e-05	195068	MMP16
Arms-arm fat ratio (male)	4301	30664634	2019	Metabolic	9.91e-07	167431	MMP16
Aspartate aminotransferase	4119	29403010	2018	Metabolic	0.0069492	134154	BEST3
Asthma	4334	30552067	2018	Respiratory	0.027768	30810	CDH13
Asthma (child-onset)	4266	30929738	2019	Respiratory	0.047913	314633	BEST3
Asthma (fixed effect model)	3966	29273806	2018	Respiratory	0.040822	142486	BEST3
Asthma (fixed effect model)	3968	29273806	2018	Respiratory	0.015313	127669	BEST3
Asthma (random effect model)	3967	29273806	2018	Respiratory	0.047381	142486	BEST3
Asthma (random effect model)	3969	29273806	2018	Respiratory	0.019674	127669	BEST3
Atrial Fibrillation	4095	28416822	2017	Cardiovascular	0.025566	36792	BEST3
Atrial Fibrillation	4268	29892015	2018	Cardiovascular	1.38e-10	588190	BEST3
Atrial fibrillation	4361	30061737	2018	Cardiovascular	6.31e-11	1030836	BEST3
Atrial Fibrillation	4095	28416822	2017	Cardiovascular	0.00014345	36792	CCT2
Atrial Fibrillation	4268	29892015	2018	Cardiovascular	9.16e-11	588190	CCT2
Atrial fibrillation	4361	30061737	2018	Cardiovascular	2.82e-10	1030836	CCT2
Atrial Fibrillation	4095	28416822	2017	Cardiovascular	0.030731	36792	CDH13
Atrial Fibrillation	4095	28416822	2017	Cardiovascular	4.9591e-05	36792	FRS2
Atrial Fibrillation	4268	29892015	2018	Cardiovascular	0.00015798	588190	FRS2
Atrial fibrillation	4361	30061737	2018	Cardiovascular	4.938e-05	1030836	FRS2
Atrial Fibrillation	4095	28416822	2017	Cardiovascular	0.0043712	36792	LRRC10
Atrial Fibrillation	4268	29892015	2018	Cardiovascular	3.83e-11	588190	LRRC10
Atrial fibrillation	4361	30061737	2018	Cardiovascular	2.1e-10	1030836	LRRC10
Average across all tracts mode of anisotropy	4715	BioRxiv: https://doi.org/10.1101/288623	2019	CNS	0.020161	17706	CNBD1
Basophil count (two-way meta)	3833	27863252	2016	Immune	0.013109	131860	FRS2
Basophil percentage of white cells (two-way meta)	3834	27863252	2016	Immune	0.047334	131863	FRS2
Birth weight	94	27680694	2016	Metabolic	0.00026373	143677	CCT2
Birth weight	95	27680694	2016	Metabolic	0.00061689	153781	CCT2
Birth weight	95	27680694	2016	Metabolic	0.013464	153781	CNBD1
Birth weight	94	27680694	2016	Metabolic	0.00010715	143677	FRS2
Birth weight	95	27680694	2016	Metabolic	0.00042995	153781	FRS2
Birth weight	92	23202124	2013	Metabolic	0.031237	26836	LRRC10
Birth weight	94	27680694	2016	Metabolic	0.00062155	143677	LRRC10
Birth weight	95	27680694	2016	Metabolic	0.00060633	153781	LRRC10
Blood clot, DVT, bronchitis, emphysema, asthma, rhinitis, eczema, allergy diagnosed by doctor: Hayfever, allergic rhinitis or eczema	3553	31427789	2019	Respiratory	0.034738	385822	CDH13
Blood urea nitrogen	4108	29403010	2018	Metabolic	0.046565	139818	MMP16
Body Mass Index	3939	28892062	2017	Metabolic	0.0015071	158284	CCT2
Body Mass Index	4044	30124842	2018	Metabolic	0.022335	681275	CCT2
Body Mass Index	4074	30239722	2018	Metabolic	0.021076	806834	CCT2
Body Mass Index	4166	30108127	2018	Metabolic	0.019827	334487	CCT2
Body Mass Index	3435	31427789	2019	Metabolic	1.12e-12	385336	CDH13
Body Mass Index	3939	28892062	2017	Metabolic	9.7054e-05	158284	CDH13
Body Mass Index	4044	30124842	2018	Metabolic	5.99e-13	681275	CDH13
Body Mass Index	4074	30239722	2018	Metabolic	1.03e-18	806834	CDH13
Body Mass Index	4166	30108127	2018	Metabolic	7.5278e-05	334487	CDH13
Body Mass Index	146	25673413	2015	Metabolic	0.042645	236231	CNBD1
Body Mass Index	3435	31427789	2019	Metabolic	0.011064	385336	CNBD1
Body Mass Index	3939	28892062	2017	Metabolic	0.0034497	158284	CNBD1
Body Mass Index	4044	30124842	2018	Metabolic	0.022747	681275	CNBD1
Body Mass Index	4074	30239722	2018	Metabolic	0.001974	806834	CNBD1
Body Mass Index	4201	31217584	2019	Metabolic	0.033012	49335	CNBD1
Body Mass Index	3939	28892062	2017	Metabolic	1.3757e-05	158284	FRS2
Body Mass Index	3939	28892062	2017	Metabolic	0.010569	158284	LRRC10
Body Mass Index	143	25673413	2015	Metabolic	0.029403	234069	MMP16
Body Mass Index	146	25673413	2015	Metabolic	0.019468	236231	MMP16
Body Mass Index	3435	31427789	2019	Metabolic	0.028992	385336	MMP16
Body Mass Index	4044	30124842	2018	Metabolic	0.0001077	681275	MMP16
Body Mass Index	4074	30239722	2018	Metabolic	4.8223e-05	806834	MMP16
Body Mass Index	4166	30108127	2018	Metabolic	0.023235	334487	MMP16
Body Mass Index (female <= 50 yrs)	150	26426971	2015	Metabolic	0.042634	41386	CCT2
Body Mass Index (female > 50 yrs)	149	26426971	2015	Metabolic	0.0241	88625	CDH13
Body Mass Index (female > 50 yrs)	149	26426971	2015	Metabolic	0.046569	88625	LRRC10
Body Mass Index (female > 50 yrs)	149	26426971	2015	Metabolic	0.032865	88625	MMP16
Body Mass Index (female)	3941	28892062	2017	Metabolic	0.0048522	72390	CCT2
Body Mass Index (female)	4076	30239722	2018	Metabolic	0.044917	434794	CCT2
Body Mass Index (female)	4076	30239722	2018	Metabolic	1.87e-07	434794	CDH13
Body Mass Index (female)	4076	30239722	2018	Metabolic	0.013829	434794	CNBD1
Body Mass Index (female)	3941	28892062	2017	Metabolic	0.0021256	72390	FRS2
Body Mass Index (female)	3941	28892062	2017	Metabolic	0.0060477	72390	LRRC10
Body Mass Index (female)	4076	30239722	2018	Metabolic	0.0062785	434794	LRRC10
Body Mass Index (female)	4076	30239722	2018	Metabolic	0.0023095	434794	MMP16
Body Mass Index (male <= 50 yrs)	148	26426971	2015	Metabolic	0.0089126	21989	CNBD1
Body Mass Index (male > 50 yrs)	147	26426971	2015	Metabolic	0.048638	74324	CDH13
Body Mass Index (male)	3940	28892062	2017	Metabolic	0.0075178	85894	CCT2
Body Mass Index (male)	3940	28892062	2017	Metabolic	0.00032259	85894	CDH13
Body Mass Index (male)	4075	30239722	2018	Metabolic	1.7338e-05	374756	CDH13
Body Mass Index (male)	144	25673413	2015	Metabolic	0.015798	104666	CNBD1
Body Mass Index (male)	3940	28892062	2017	Metabolic	0.020771	85894	CNBD1
Body Mass Index (male)	3940	28892062	2017	Metabolic	6.1066e-05	85894	FRS2
Body Mass Index (male)	3940	28892062	2017	Metabolic	0.045241	85894	MMP16
Body Mass Index (male)	4075	30239722	2018	Metabolic	0.00085606	374756	MMP16
Body of corpus callosum axial diusivities	4672	BioRxiv: https://doi.org/10.1101/288580	2019	CNS	0.023609	17706	LRRC10
Brain stem	4512	31676860	2019	CNS	0.031931	19629	BEST3
Brain stem	4613	31676860	2019	CNS	0.024133	21821	BEST3
Bust size	4389	29855537	2018	Skeletal	0.048332	5609	FRS2
Bust size	4389	29855537	2018	Skeletal	0.03052	5609	LRRC10
Calcium	4115	29403010	2018	Metabolic	0.00019352	71701	CNBD1
Cancer register - Type of cancer: ICD10: C50 Malignant neoplasm of breast	3659	31427789	2019	Immune	0.025231	54778	BEST3
Carbohydrate::Fructose, mannose, galactose, starch, and sucrose metabolism::fructose	436	24816252	2014	Metabolic	0.0098293	7781	MMP16
Carbohydrate::Glycolysis, gluconeogenesis, pyruvate metabolism::lactate	443	24816252	2014	Metabolic	0.039309	7814	BEST3
Carbohydrate::Nucleotide sugars, pentose metabolism::threitol	446	24816252	2014	Metabolic	0.012996	7381	MMP16
Carpal tunnel syndrome	4276	30833571	2019	Connective_Tissue	0.028195	401656	MMP16
Celiac disease	3821	20190752	2010	GI_Tract	0.010527	15283	BEST3
Celiac disease	3824	22057235	2011	GI_Tract	0.02338	24269	CNBD1
Cerebellar vermal lobules VI VII	4609	31676860	2019	CNS	0.020803	21821	CCT2
Cerebellar vermal lobules VI VII	4508	31676860	2019	CNS	0.035964	19629	FRS2
Cerebellar vermal lobules VI VII	4609	31676860	2019	CNS	0.020365	21821	FRS2
Cerebellar vermal lobules VI VII	4609	31676860	2019	CNS	0.032315	21821	LRRC10
Cerebellar vermal lobules VI VII	4508	31676860	2019	CNS	0.044557	19629	MMP16
Chest pain or discomfort	3320	31427789	2019	Respiratory	0.03579	382525	LRRC10
Chest pain or discomfort walking normally	3368	31427789	2019	Respiratory	0.031713	60037	MMP16
Chloride	4114	29403010	2018	Metabolic	0.009501	126402	MMP16
Cholesterol esters in large VLDL	899	27005778	2016	Metabolic	0.022797	18960	CCT2
Cholesterol esters in large VLDL	899	27005778	2016	Metabolic	0.026475	18960	FRS2
Cholesterol esters in large VLDL	899	27005778	2016	Metabolic	0.038957	18960	LRRC10
Cholesterol esters in medium VLDL	922	27005778	2016	Metabolic	0.031805	19273	FRS2
Citrate	861	27005778	2016	Metabolic	0.048049	24770	CCT2
Citrate	861	27005778	2016	Metabolic	0.013271	24770	CDH13
Citrate	861	27005778	2016	Metabolic	0.030825	24770	LRRC10
Cofactors and vitamins::Ascorbate and aldarate metabolism::X-11593--O-methylascorbate*	725	24816252	2014	Metabolic	0.049951	7788	BEST3
Cofactors and vitamins::Ascorbate and aldarate metabolism::X-11593--O-methylascorbate*	725	24816252	2014	Metabolic	0.0018313	7788	CDH13
Cofactors and vitamins::Hemoglobin and porphyrin metabolism::bilirubin (Z,Z)	451	24816252	2014	Metabolic	0.023102	6812	BEST3
Cofactors and vitamins::Hemoglobin and porphyrin metabolism::heme*	452	24816252	2014	Metabolic	0.043653	6380	CDH13
Cofactors and vitamins::Pantothenate and CoA metabolism::pantothenate	454	24816252	2014	Metabolic	0.019422	7604	LRRC10
Cofactors and vitamins::Tocopherol metabolism::alpha-tocopherol	455	24816252	2014	Metabolic	0.0033264	7725	CNBD1
Cofactors and vitamins::Vitamin B6 metabolism::pyridoxate	457	24816252	2014	Metabolic	0.012653	7703	CDH13
Cognitive performance	4067	30038396	2018	CNS	0.0079903	257828	BEST3
Cognitive performance	4067	30038396	2018	CNS	0.0025951	257828	CCT2
Cognitive performance	4067	30038396	2018	CNS	1.382e-05	257828	CDH13
Cognitive performance	4067	30038396	2018	CNS	0.00037598	257828	CNBD1
Cognitive performance	4067	30038396	2018	CNS	0.0015368	257828	FRS2
Cognitive performance	4067	30038396	2018	CNS	0.010541	257828	LRRC10
Colorectal cancer	4097	29471430	2018	Immune	0.049765	33870	BEST3
Colorectal cancer	4097	29471430	2018	Immune	0.0092884	33870	MMP16
Comparative body size at age 10	3270	31427789	2019	Metabolic	0.0018282	379749	CCT2
Comparative body size at age 10	3270	31427789	2019	Metabolic	0.00065897	379749	CNBD1
Comparative body size at age 10	3270	31427789	2019	Metabolic	0.0042349	379749	FRS2
Comparative body size at age 10	3270	31427789	2019	Metabolic	0.013957	379749	LRRC10
Comparative height size at age 10	3271	31427789	2019	Skeletal	2.2152e-05	380167	CCT2
Comparative height size at age 10	3271	31427789	2019	Skeletal	0.00021133	380167	CNBD1
Comparative height size at age 10	3271	31427789	2019	Skeletal	1.3844e-06	380167	FRS2
Comparative height size at age 10	3271	31427789	2019	Skeletal	0.00025382	380167	LRRC10
Concentration of chylomicrons and extremely large VLDL particles	970	27005778	2016	Metabolic	0.04443	18960	CCT2
Concentration of chylomicrons and extremely large VLDL particles	970	27005778	2016	Metabolic	0.03085	18960	FRS2
Concentration of small LDL particles	938	27005778	2016	Metabolic	0.028276	19273	LRRC10
Coronary artery disease	108	26343387	2015	Cardiovascular	0.021286	184305	FRS2
Coronary artery disease	111	23202125	2013	Cardiovascular	0.026287	194427	FRS2
Coronary artery disease	108	26343387	2015	Cardiovascular	0.022721	184305	MMP16
Coronary artery disease	109	21378990	2011	Cardiovascular	0.0011228	86995	MMP16
Coronary artery disease (SOFT definition including angina)	3925	28714975	2017	Cardiovascular	0.044841	148815	CCT2
Coronary artery disease (SOFT definition including angina)	3925	28714975	2017	Cardiovascular	0.0073919	148815	CDH13
Coronary artery disease (SOFT definition including angina)	3925	28714975	2017	Cardiovascular	0.0023403	148815	FRS2
Coronary artery disease (SOFT definition including angina)	3925	28714975	2017	Cardiovascular	0.0073611	148815	MMP16
Coronary artery disease and high-density lipoprotein cholesterol (bivariate)	4348	30525989	2018	Cardiovascular	0.036266	735838	CCT2
Coronary artery disease and high-density lipoprotein cholesterol (bivariate)	4348	30525989	2018	Cardiovascular	0.0013482	735838	CDH13
Coronary artery disease and high-density lipoprotein cholesterol (bivariate)	4348	30525989	2018	Cardiovascular	0.016493	735838	FRS2
Coronary artery disease and low-density lipoprotein cholesterol (bivariate)	4347	30525989	2018	Cardiovascular	0.00062791	735838	CDH13
Coronary artery disease and low-density lipoprotein cholesterol (bivariate)	4347	30525989	2018	Cardiovascular	0.024638	735838	CNBD1
Coronary artery disease and total cholesterol (bivariate)	4345	30525989	2018	Cardiovascular	0.0012349	735838	CDH13
Coronary artery disease and triglyceride (bivariate)	4346	30525989	2018	Cardiovascular	0.00021722	735838	CDH13
Coronary artery disease and triglyceride (bivariate)	4346	30525989	2018	Cardiovascular	0.0048097	735838	FRS2
Corticospinal tract axial diusivities	4675	BioRxiv: https://doi.org/10.1101/288583	2019	CNS	0.027623	17706	CCT2
Corticospinal tract axial diusivities	4675	BioRxiv: https://doi.org/10.1101/288583	2019	CNS	0.0086991	17706	FRS2
Corticospinal tract mean diusivities	4697	BioRxiv: https://doi.org/10.1101/288605	2019	CNS	0.013509	17706	CCT2
Corticospinal tract mean diusivities	4697	BioRxiv: https://doi.org/10.1101/288605	2019	CNS	0.0083226	17706	FRS2
Corticospinal tract radial diusivities	4741	BioRxiv: https://doi.org/10.1101/288649	2019	CNS	0.024447	17706	CCT2
Corticospinal tract radial diusivities	4741	BioRxiv: https://doi.org/10.1101/288649	2019	CNS	0.01856	17706	FRS2
C-reactive protein	4177	31217584	2019	Immune	0.043398	28520	CCT2
C-reactive protein	4177	31217584	2019	Immune	0.026385	28520	FRS2
Creatinine	862	27005778	2016	Metabolic	0.024853	24810	CNBD1
Crohn's Disease	1193	21102463	2010	GI_Tract	0.0018874	21447	CDH13
Crohn's Disease	2029	28067908	2017	GI_Tract	9.8872e-05	40266	CDH13
CSF	4614	31676860	2019	CNS	0.024739	21821	CDH13
Diabetes (diagnosed by doctor)	3328	31427789	2019	Endocrine	0.033461	385420	CDH13
Diabetes (diagnosed by doctor)	3328	31427789	2019	Endocrine	0.0071491	385420	CNBD1
Diagnoses - main ICD10: I25 Chronic ischemic heart disease	3668	31427789	2019	Cardiovascular	1.0452e-06	300791	CDH13
Diagnoses - main ICD10: I25 Chronic ischemic heart disease	3668	31427789	2019	Cardiovascular	0.015546	300791	FRS2
Diagnoses - main ICD10: K40 Inguinal hernia	3671	31427789	2019	GI_Tract	0.035152	300791	CDH13
Diagnoses - main ICD10: K52 Other and unsp noninfective gastroenteritis and colitis	3672	31427789	2019	GI_Tract	0.028563	300791	LRRC10
Diagnoses - main ICD10: M23 Internal derangement of knee	3678	31427789	2019	Skeletal	0.005426	300791	CNBD1
Diagnoses - main ICD10: N39 Other disorders of urinary system	3680	31427789	2019	Endocrine	0.0033828	300791	BEST3
Diagnoses - main ICD10: R07 Pain in throat and chest	3681	31427789	2019	Respiratory	0.00036596	300791	CDH13
Diagnoses - main ICD10: R19 Oth symptoms and signs involving the dgstv sys and abdomen	3683	31427789	2019	Metabolic	0.038457	300791	CCT2
Diagnoses - main ICD10: R19 Oth symptoms and signs involving the dgstv sys and abdomen	3683	31427789	2019	Metabolic	0.008947	300791	FRS2
Diagnoses - main ICD10: R31 Hematuria	3684	31427789	2019	Metabolic	0.00085256	300791	CCT2
Diagnoses - main ICD10: R31 Hematuria	3684	31427789	2019	Metabolic	0.00020849	300791	FRS2
Diagnoses - secondary ICD10: E11 Type 2 diabetes mellitus	3686	31427789	2019	Endocrine	0.039233	244890	CNBD1
Diagnoses - secondary ICD10: E66 Overweight and obesity	3687	31427789	2019	Metabolic	0.024658	244890	CDH13
Diagnoses - secondary ICD10: E66 Overweight and obesity	3687	31427789	2019	Metabolic	0.04938	244890	CNBD1
Diagnoses - secondary ICD10: E78 Disorders of lipoprotein metabolism and other lipidemias	3688	31427789	2019	Metabolic	0.0045017	244890	BEST3
Diagnoses - secondary ICD10: I10 Essential (primary) hypertension	3691	31427789	2019	Cardiovascular	0.037119	244890	CCT2
Diagnoses - secondary ICD10: I10 Essential (primary) hypertension	3691	31427789	2019	Cardiovascular	0.003464	244890	CDH13
Diagnoses - secondary ICD10: I10 Essential (primary) hypertension	3691	31427789	2019	Cardiovascular	0.0016297	244890	FRS2
Diagnoses - secondary ICD10: I20 Angina pectoris	3692	31427789	2019	Cardiovascular	0.0025425	244890	CDH13
Diagnoses - secondary ICD10: I25 Chronic ischemic heart disease	3693	31427789	2019	Cardiovascular	1.49e-08	244890	CDH13
Diagnoses - secondary ICD10: I25 Chronic ischemic heart disease	3693	31427789	2019	Cardiovascular	0.043315	244890	FRS2
Diagnoses - secondary ICD10: I48 Atrial fibrillation and flutter	3694	31427789	2019	Cardiovascular	6.76e-07	244890	BEST3
Diagnoses - secondary ICD10: I48 Atrial fibrillation and flutter	3694	31427789	2019	Cardiovascular	0.00011575	244890	CCT2
Diagnoses - secondary ICD10: I48 Atrial fibrillation and flutter	3694	31427789	2019	Cardiovascular	0.0029033	244890	FRS2
Diagnoses - secondary ICD10: I48 Atrial fibrillation and flutter	3694	31427789	2019	Cardiovascular	0.0008457	244890	LRRC10
Diagnoses - secondary ICD10: K21 Gastro-esophageal reflux disease	3696	31427789	2019	GI_Tract	0.0039171	244890	CNBD1
Diagnoses - secondary ICD10: M19 Other and unspecified osteoarthritis	3701	31427789	2019	Connective_Tissue	0.00853	244890	FRS2
Diagnoses - secondary ICD10: M19 Other and unspecified osteoarthritis	3701	31427789	2019	Connective_Tissue	0.004185	244890	MMP16
Diagnoses - secondary ICD10: R10 Abdominal and pelvic pain	3702	31427789	2019	Skeletal	0.018325	244890	CNBD1
Diagnoses - secondary ICD10: Z37 Outcome of delivery	3704	31427789	2019	Reproduction	0.0035343	244890	CNBD1
Diagnoses - secondary ICD10: Z82 Family history of certain disabilities and chronic diseases (leading to disablement)	3709	31427789	2019	Metabolic	0.0033493	244890	CDH13
Diagnoses - secondary ICD10: Z85 Personal history of malignant neoplasm	3710	31427789	2019	Immune	0.00041151	244890	CCT2
Diagnoses - secondary ICD10: Z85 Personal history of malignant neoplasm	3710	31427789	2019	Immune	0.00016905	244890	FRS2
Diagnoses - secondary ICD10: Z85 Personal history of malignant neoplasm	3710	31427789	2019	Immune	0.0072215	244890	LRRC10
Diagnoses - secondary ICD10: Z95 Presence of cardiac and vascular implants and grafts	3716	31427789	2019	Cardiovascular	3.58e-07	244890	CDH13
Diastolic Blood Pressure	4143	29403010	2018	Cardiovascular	0.039958	136615	CDH13
Diastolic Blood Pressure	4195	31217584	2019	Cardiovascular	0.021544	35433	FRS2
Diastolic Blood Pressure (automated reading)	3379	31427789	2019	Cardiovascular	3.7798e-05	361411	CCT2
Diastolic Blood Pressure (automated reading)	3379	31427789	2019	Cardiovascular	1.28e-11	361411	CDH13
Diastolic Blood Pressure (automated reading)	3379	31427789	2019	Cardiovascular	0.00022447	361411	CNBD1
Diastolic Blood Pressure (automated reading)	3379	31427789	2019	Cardiovascular	1.18e-07	361411	FRS2
Diastolic Blood Pressure (automated reading)	3379	31427789	2019	Cardiovascular	0.0040434	361411	LRRC10
Diastolic Blood Pressure (automated reading)	3379	31427789	2019	Cardiovascular	0.032555	361411	MMP16
Disposition index	1151	24699409	2014	Metabolic	0.0094193	5130	CDH13
Diverticular disease	4311	30661054	2019	GI_Tract	0.036348	451099	FRS2
Doctor diagnosed hayfever or allergic rhinitis	3437	31427789	2019	Respiratory	0.022921	97640	BEST3
Dysmenorrhea (quality of life impact)	4391	29855537	2018	Reproduction	0.011141	11348	CCT2
Dysmenorrhea pain severity	4390	29855537	2018	Reproduction	0.0013769	11348	MMP16
Ease of skin tanning	3274	31427789	2019	Dermatological	0.00064472	378364	BEST3
Ease of skin tanning	3274	31427789	2019	Dermatological	0.00027007	378364	CCT2
Ease of skin tanning	3274	31427789	2019	Dermatological	4.47e-08	378364	CDH13
Ease of skin tanning	3274	31427789	2019	Dermatological	5.836e-05	378364	FRS2
Ease of skin tanning	3274	31427789	2019	Dermatological	0.00032419	378364	LRRC10
Ease of skin tanning	3274	31427789	2019	Dermatological	0.010067	378364	MMP16
Eczema	1135	26482879	2015	Dermatological	0.032588	40835	BEST3
Energy::Oxidative phosphorylation::acetylphosphate	462	24816252	2014	Metabolic	0.0089282	7789	BEST3
Energy::Oxidative phosphorylation::phosphate	463	24816252	2014	Metabolic	0.024719	7789	CNBD1
Epilepsy	1199	25087078	2014	CNS	0.036412	34853	CNBD1
Epilepsy	4156	30531953	2018	CNS	0.00041944	44889	CNBD1
Esterified cholesterol	865	27005778	2016	Metabolic	0.01556	13497	CNBD1
Estimated BMD	3979	28869591	2017	Skeletal	0.0070957	142487	MMP16
Estimated bone mineral density from heel ultrasounds	4328	30598549	2018	Skeletal	0.0086502	426824	CCT2
Estimated bone mineral density from heel ultrasounds	4328	30598549	2018	Skeletal	0.018205	426824	CNBD1
Estimated bone mineral density from heel ultrasounds	4328	30598549	2018	Skeletal	0.034495	426824	FRS2
Estimated bone mineral density from heel ultrasounds	4328	30598549	2018	Skeletal	2.69e-10	426824	MMP16
Estimated glomerular filtration rate	4215	31015462	2019	Metabolic	0.00095177	350504	CCT2
Estimated glomerular filtration rate	4215	31015462	2019	Metabolic	4.2989e-05	350504	FRS2
Estimated glomerular filtration rate based on serum creatinine	4058	27920155	2017	Metabolic	0.041	9067	CCT2
Estimated glomerular filtration rate based on serum creatinine	4057	27920155	2017	Metabolic	0.028167	111666	CDH13
Estimated glomerular filtration rate based on serum creatinine	4058	27920155	2017	Metabolic	0.036288	9067	CNBD1
Estimated glomerular filtration rate based on serum creatinine	4063	28452372	2017	Metabolic	0.028381	110527	FRS2
Estimated glomerular filtration rate based on serum creatinine (diabetes positive)	192	26831199	2016	Metabolic	0.0335	11529	LRRC10
Estimated glomerular filtration rate based on serum creatinine (non-diabetic)	4056	27920155	2017	Metabolic	0.045411	6597	BEST3
Estimated glomerular filtration rate based on serum creatinine (non-diabetic)	4056	27920155	2017	Metabolic	0.038301	6597	CDH13
Estimated glomerular filtration rate based on serum creatinine (non-diabetic)	4056	27920155	2017	Metabolic	0.0062625	6597	CNBD1
Estimated glomerular filtration rate based on serum creatinine (non-diabetic)	4056	27920155	2017	Metabolic	0.043	6597	LRRC10
Estimated glomerular filtration rate based on serum creatinine (non-diabetic)	4056	27920155	2017	Metabolic	0.045	6597	MMP16
Ever taken oral contraceptive pill (female)	3346	31427789	2019	Reproduction	0.027048	208136	CNBD1
Extreme Body Mass Index	117	23563607	2013	Metabolic	0.028062	16068	CDH13
Extreme Height	118	23563607	2013	Skeletal	0.0010039	16196	CCT2
Extreme Height	118	23563607	2013	Skeletal	0.00011349	16196	FRS2
Extreme Height	118	23563607	2013	Skeletal	0.022826	16196	LRRC10
Fasting glucose main effect (adjusted for BMI)	1157	22581228	2012	Metabolic	0.024285	58074	BEST3
Fasting proinsulin (adjusted for fasting insulin, age and sex)	1162	21873549	2011	Metabolic	0.034529	10701	CCT2
Fatty acid length	866	27005778	2016	Metabolic	0.021302	13476	CDH13
Femoral Neck BMD	85	26367794	2015	Skeletal	0.035529	32965	BEST3
FEV1	4278	30804560	2019	Respiratory	0.020104	400102	BEST3
FEV1	4282	30804560	2019	Respiratory	0.034856	321047	BEST3
FEV1	4278	30804560	2019	Respiratory	3.21e-07	400102	CCT2
FEV1	4282	30804560	2019	Respiratory	5.64e-06	321047	CCT2
FEV1	4286	30804560	2019	Respiratory	0.02616	79055	CCT2
FEV1	4278	30804560	2019	Respiratory	0.042501	400102	CDH13
FEV1	4278	30804560	2019	Respiratory	1.4e-09	400102	FRS2
FEV1	4282	30804560	2019	Respiratory	3.47e-08	321047	FRS2
FEV1	4286	30804560	2019	Respiratory	0.032556	79055	FRS2
FEV1	4278	30804560	2019	Respiratory	9.2292e-05	400102	LRRC10
FEV1	4282	30804560	2019	Respiratory	0.00016077	321047	LRRC10
FEV1/FVC ratio	4280	30804560	2019	Respiratory	3.307e-05	400102	BEST3
FEV1/FVC ratio	4284	30804560	2019	Respiratory	3.0012e-05	321047	BEST3
FEV1/FVC ratio	4280	30804560	2019	Respiratory	0.00014804	400102	CCT2
FEV1/FVC ratio	4284	30804560	2019	Respiratory	9.0923e-05	321047	CCT2
FEV1/FVC ratio	4280	30804560	2019	Respiratory	1.152e-05	400102	FRS2
FEV1/FVC ratio	4284	30804560	2019	Respiratory	6.1188e-06	321047	FRS2
FEV1/FVC ratio	4280	30804560	2019	Respiratory	0.0041688	400102	LRRC10
FEV1/FVC ratio	4284	30804560	2019	Respiratory	0.0031179	321047	LRRC10
FEV1/FVC ratio	4284	30804560	2019	Respiratory	0.0086929	321047	MMP16
Fibrotic idiopathic interstitial pneumonias	2022	23583980	2013	Respiratory	0.00076328	6299	BEST3
Fibrotic idiopathic interstitial pneumonias	2022	23583980	2013	Respiratory	9.27e-09	6299	CDH13
Fibrotic idiopathic interstitial pneumonias	2022	23583980	2013	Respiratory	0.0046724	6299	CNBD1
Fibrotic idiopathic interstitial pneumonias	2022	23583980	2013	Respiratory	0.0012559	6299	MMP16
Fluid intelligence score	3413	31427789	2019	CNS	3.6124e-06	125935	CDH13
Fluid intelligence test - FI3 : word interpolation	3426	31427789	2019	CNS	0.0029575	99362	CCT2
Fluid intelligence test - FI3 : word interpolation	3426	31427789	2019	CNS	0.018461	99362	FRS2
Fluid intelligence test - FI3 : word interpolation	3426	31427789	2019	CNS	0.0045768	99362	LRRC10
Fluid intelligence test - FI3 : word interpolation	3426	31427789	2019	CNS	0.0089996	99362	MMP16
Fluid intelligence test - FI4 : positional arithmetic	3427	31427789	2019	CNS	0.019707	98875	CNBD1
Fluid intelligence test - FI5 : family relationship calculation	3403	31427789	2019	CNS	0.034258	99934	FRS2
Fluid intelligence test - FI6 : conditional arithmetic	3404	31427789	2019	CNS	0.018298	96994	CNBD1
Fluid intelligence test - Fluid intelligence score	3431	31427789	2019	CNS	0.011433	99739	CCT2
Fluid intelligence test - Fluid intelligence score	3431	31427789	2019	CNS	0.0036994	99739	LRRC10
Focal Epilepsy	4157	30531953	2018	CNS	0.0050825	39348	CNBD1
Fornix (column and body of fornix) axial diusivities	4677	BioRxiv: https://doi.org/10.1101/288585	2019	CNS	0.032954	17706	BEST3
Fornix (cres) / Stria terminalis mode of anisotropy	4722	BioRxiv: https://doi.org/10.1101/288630	2019	CNS	0.014668	17706	CNBD1
Fractures	4329	30598549	2018	Skeletal	0.011896	426795	BEST3
Freckles	4020	29895819	2018	Dermatological	0.04236	11182	FRS2
Free cholesterol	870	27005778	2016	Metabolic	0.04243	13497	CNBD1
Free cholesterol in large VLDL	900	27005778	2016	Metabolic	0.018164	21238	CCT2
Free cholesterol in large VLDL	900	27005778	2016	Metabolic	0.023535	21238	FRS2
Free cholesterol in large VLDL	900	27005778	2016	Metabolic	0.02022	21238	LRRC10
Free cholesterol in medium VLDL	923	27005778	2016	Metabolic	0.038777	21240	CCT2
Free cholesterol in medium VLDL	923	27005778	2016	Metabolic	0.031713	21240	FRS2
Free thyroxine (FT4)	4372	30367059	2018	Endocrine	0.00028226	49269	BEST3
Free thyroxine (FT4)	4372	30367059	2018	Endocrine	0.0075492	49269	MMP16
Free thyroxine (FT4, female)	4374	30367059	2018	Endocrine	0.002013	27380	BEST3
Free thyroxine (FT4, female)	4374	30367059	2018	Endocrine	0.02728	27380	CDH13
Free thyroxine (FT4, male)	4373	30367059	2018	Endocrine	0.013372	22455	MMP16
Frequent insomnia symptoms	4290	30804566	2019	CNS	2.04e-07	237627	CDH13
FVC	4279	30804560	2019	Respiratory	0.00037849	400102	CCT2
FVC	4283	30804560	2019	Respiratory	0.002377	321047	CCT2
FVC	4279	30804560	2019	Respiratory	4.4186e-06	400102	FRS2
FVC	4283	30804560	2019	Respiratory	0.00014073	321047	FRS2
FVC	4287	30804560	2019	Respiratory	0.035407	79055	FRS2
FVC	4279	30804560	2019	Respiratory	0.01073	400102	LRRC10
FVC	4283	30804560	2019	Respiratory	0.013513	321047	LRRC10
Gamma-glutamyl transferase	4122	29403010	2018	Metabolic	0.0037525	118309	BEST3
Gamma-glutamyl transferase	4122	29403010	2018	Metabolic	0.016792	118309	CCT2
Gamma-glutamyl transferase	4122	29403010	2018	Metabolic	0.0045666	118309	FRS2
Generalised epilepsy	4158	30531953	2018	CNS	0.0056561	33446	CDH13
Generalized epilepsy with tonic-clonic seizures	4163	30531953	2018	CNS	0.016023	24443	MMP16
Genetic generalized epilepsy	1200	25087078	2014	CNS	0.014898	28763	CNBD1
Gestational weight gain (offspring, total)	3963	28990592	2017	Reproduction	0.048462	16469	MMP16
Glucose	871	27005778	2016	Metabolic	0.046066	24679	CDH13
Glucose	871	27005778	2016	Metabolic	0.016009	24679	FRS2
Glucose levels 2 h after an oral glucose challenge	1164	20081857	2010	Metabolic	0.032701	15234	BEST3
Glucose levels 2 h after an oral glucose challenge	1164	20081857	2010	Metabolic	0.038302	15234	CCT2
Glucose levels 2 h after an oral glucose challenge	1164	20081857	2010	Metabolic	0.039325	15234	CNBD1
Glutamine	872	27005778	2016	Metabolic	0.010503	24462	CNBD1
Glycerol	873	27005778	2016	Metabolic	0.014353	20235	CNBD1
Glycine level	4275	30837465	2019	Metabolic	1.2359e-05	80003	CCT2
Glycine level	4275	30837465	2019	Metabolic	2.2514e-06	80003	FRS2
Glycine level	4275	30837465	2019	Metabolic	1.5219e-05	80003	LRRC10
Glycoprotein acetyls, mainly a1Lacid glycoprotein	875	27005778	2016	Metabolic	0.023146	19270	MMP16
Granulocyte percentage of myeloid white cells (three-way meta)	3878	27863252	2016	Immune	0.012023	169545	CCT2
Granulocyte percentage of myeloid white cells (three-way meta)	3878	27863252	2016	Immune	3.2758e-05	169545	FRS2
Granulocyte percentage of myeloid white cells (two-way meta)	3842	27863252	2016	Immune	0.031628	130543	CCT2
Granulocyte percentage of myeloid white cells (two-way meta)	3842	27863252	2016	Immune	0.0010969	130543	FRS2
Granulocyte percentage of myeloid white cells (two-way meta)	3842	27863252	2016	Immune	0.020778	130543	MMP16
Hair colour (natural, before greying): Black	3499	31427789	2019	Dermatological	4.1239e-05	385603	CDH13
Hair colour (natural, before greying): Black	3499	31427789	2019	Dermatological	4.2041e-05	385603	MMP16
Hair colour (natural, before greying): Blonde	3495	31427789	2019	Dermatological	0.01306	385603	FRS2
Hair colour (natural, before greying): Dark brown	3498	31427789	2019	Dermatological	0.00074884	385603	CDH13
Hair colour (natural, before greying): Dark brown	3498	31427789	2019	Dermatological	0.0050525	385603	MMP16
Hair colour (natural, before greying): Light brown	3497	31427789	2019	Dermatological	0.00016311	385603	CDH13
Hair colour (natural, before greying): Light brown	3497	31427789	2019	Dermatological	0.0052282	385603	MMP16
Heart rate increase	3984	29497042	2018	Cardiovascular	0.018855	58818	LRRC10
Heart rate variability (pvRSA/HF)	3924	28613276	2017	Cardiovascular	0.044336	24342	BEST3
Heart rate variability (RMSSD)	3923	28613276	2017	Cardiovascular	0.030184	26785	CCT2
Heart rate variability (RMSSD)	3923	28613276	2017	Cardiovascular	0.029111	26785	FRS2
Heart rate variability (SDNN)	3922	28613276	2017	Cardiovascular	0.016338	28122	CCT2
Heart rate variability (SDNN)	3922	28613276	2017	Cardiovascular	0.028544	28122	LRRC10
Heel bone mineral density	4175	30048462	2018	Skeletal	0.011997	394929	BEST3
Heel bone mineral density	4175	30048462	2018	Skeletal	0.004462	394929	CCT2
Heel bone mineral density	4175	30048462	2018	Skeletal	0.0013792	394929	CNBD1
Heel bone mineral density	4175	30048462	2018	Skeletal	0.0079035	394929	FRS2
Heel bone mineral density	4175	30048462	2018	Skeletal	4.06e-10	394929	MMP16
Height	4043	30124842	2018	Skeletal	0.00072696	693529	BEST3
Height	113	20881960	2010	Skeletal	0.0018652	133653	CCT2
Height	142	25282103	2014	Skeletal	2.83e-06	253288	CCT2
Height	4043	30124842	2018	Skeletal	1.81e-13	693529	CCT2
Height	4043	30124842	2018	Skeletal	0.027882	693529	CDH13
Height	4043	30124842	2018	Skeletal	0.016935	693529	CNBD1
Height	113	20881960	2010	Skeletal	0.00013535	133653	FRS2
Height	142	25282103	2014	Skeletal	1.52e-07	253288	FRS2
Height	4043	30124842	2018	Skeletal	7.39e-16	693529	FRS2
Height	142	25282103	2014	Skeletal	0.0013784	253288	LRRC10
Height	4043	30124842	2018	Skeletal	1.05e-09	693529	LRRC10
Height	4043	30124842	2018	Skeletal	0.0024935	693529	MMP16
Height (female)	127	23754948	2013	Skeletal	0.00097428	73072	CCT2
Height (female)	127	23754948	2013	Skeletal	3.9658e-05	73072	FRS2
Height SDS	98	23449627	2013	Skeletal	0.01734	13960	CCT2
Height SDS	98	23449627	2013	Skeletal	0.03948	13960	CNBD1
Height SDS	98	23449627	2013	Skeletal	0.027832	13960	FRS2
Height SDS (female at age 10)	96	23449627	2013	Skeletal	0.040157	6974	CCT2
Height SDS (female at age 10)	96	23449627	2013	Skeletal	0.017436	6974	FRS2
Hematocrit	4137	29403010	2018	Immune	0.03227	108757	BEST3
Hematocrit	3801	19853236	2009	Immune	0.02674	5947	CDH13
Hematocrit (two-way meta)	3843	27863252	2016	Immune	0.017032	132699	MMP16
Hemoglobin	4136	29403010	2018	Hematological	0.016159	108769	BEST3
Hemoglobin A1c	4103	29403010	2018	Hematological	0.03703	42790	CCT2
Hemoglobin A1c	4103	29403010	2018	Hematological	0.039211	42790	FRS2
High blood pressure	4378	30940143	2019	Cardiovascular	0.00033192	458554	CCT2
High blood pressure	4378	30940143	2019	Cardiovascular	1.1344e-06	458554	CDH13
High blood pressure	4378	30940143	2019	Cardiovascular	2.518e-05	458554	FRS2
High blood pressure	4378	30940143	2019	Cardiovascular	0.023138	458554	LRRC10
High blood pressure	4378	30940143	2019	Cardiovascular	4.67e-08	458554	MMP16
High light scatter percentage of red cells (three-way meta)	3881	27863252	2016	Immune	0.045823	170763	CCT2
High light scatter percentage of red cells (two-way meta)	3845	27863252	2016	Immune	0.024493	130538	LRRC10
High light scatter reticulocyte count (three-way meta)	3882	27863252	2016	Immune	0.020009	170761	CCT2
High light scatter reticulocyte count (three-way meta)	3882	27863252	2016	Immune	0.038303	170761	LRRC10
High light scatter reticulocyte count (two-way meta)	3846	27863252	2016	Immune	0.037886	130517	CCT2
High light scatter reticulocyte count (two-way meta)	3846	27863252	2016	Immune	0.015832	130517	LRRC10
High-density lipoprotein cholesterol	71	24097068	2013	Metabolic	0.029178	188577	CCT2
High-density-lipoprotein cholesterol	4099	29403010	2018	Metabolic	0.023161	70657	CCT2
High-density-lipoprotein cholesterol	4099	29403010	2018	Metabolic	0.002477	70657	FRS2
Hip circumference	155	25673412	2015	Metabolic	0.0035792	213038	CCT2
Hip circumference	156	25673412	2015	Metabolic	0.0036245	227429	CCT2
Hip circumference	3186	31427789	2019	Metabolic	1.0525e-05	385887	CDH13
Hip circumference	3186	31427789	2019	Metabolic	0.011581	385887	CNBD1
Hip circumference	155	25673412	2015	Metabolic	0.0083735	213038	FRS2
Hip circumference	156	25673412	2015	Metabolic	0.0083666	227429	FRS2
Hip circumference	3186	31427789	2019	Metabolic	0.031513	385887	LRRC10
Hip circumference	3186	31427789	2019	Metabolic	0.049525	385887	MMP16
Hip circumference (adjusted for BMI)	161	25673412	2015	Metabolic	0.0020471	211117	FRS2
Hip circumference (adjusted for BMI)	162	25673412	2015	Metabolic	0.0020312	225491	FRS2
Hip circumference (female)	159	25673412	2015	Metabolic	0.018259	118528	CCT2
Hip circumference (female)	160	25673412	2015	Metabolic	0.018756	125113	CCT2
Hip circumference (female)	159	25673412	2015	Metabolic	0.02046	118528	FRS2
Hip circumference (female)	160	25673412	2015	Metabolic	0.020837	125113	FRS2
Hip circumference (female, adjusted for BMI)	165	25673412	2015	Metabolic	0.018562	117340	BEST3
Hip circumference (female, adjusted for BMI)	166	25673412	2015	Metabolic	0.018464	123904	BEST3
Hip circumference (female, adjusted for BMI)	131	23754948	2013	Metabolic	0.03551	43316	FRS2
Hip circumference (female, adjusted for BMI)	165	25673412	2015	Metabolic	0.027258	117340	FRS2
Hip circumference (female, adjusted for BMI)	166	25673412	2015	Metabolic	0.027761	123904	FRS2
Hip circumference (male, adjusted for BMI)	163	25673412	2015	Metabolic	0.023177	93965	FRS2
Hip circumference (male, adjusted for BMI)	164	25673412	2015	Metabolic	0.023314	99563	FRS2
HOMA-B	1167	20081858	2010	Metabolic	0.048162	36466	CDH13
Hypothyroidism	4376	30367059	2018	Endocrine	0.010819	53423	CCT2
Hypothyroidism	4376	30367059	2018	Endocrine	0.0046637	53423	FRS2
Hypothyroidism	4376	30367059	2018	Endocrine	0.022113	53423	LRRC10
Immunoglobulin A deficiency	2037	27723758	2016	Immune	0.003242	6487	CCT2
Immunoglobulin A deficiency	2037	27723758	2016	Immune	0.0053828	6487	FRS2
Immunoglobulin A deficiency	2037	27723758	2016	Immune	0.00050471	6487	LRRC10
Impedance measures - Arm fat mass (left)	3465	31427789	2019	Metabolic	2.96e-09	379663	CDH13
Impedance measures - Arm fat mass (left)	3465	31427789	2019	Metabolic	0.017178	379663	CNBD1
Impedance measures - Arm fat mass (right)	3461	31427789	2019	Metabolic	1.99e-09	379725	CDH13
Impedance measures - Arm fat mass (right)	3461	31427789	2019	Metabolic	0.024015	379725	CNBD1
Impedance measures - Arm fat percentage (left)	3464	31427789	2019	Metabolic	1.59e-10	379699	CDH13
Impedance measures - Arm fat percentage (right)	3460	31427789	2019	Metabolic	1.01e-09	379752	CDH13
Impedance measures - Arm fat-free mass (left)	3466	31427789	2019	Metabolic	2.1532e-05	379653	CDH13
Impedance measures - Arm fat-free mass (left)	3466	31427789	2019	Metabolic	0.0030316	379653	CNBD1
Impedance measures - Arm fat-free mass (left)	3466	31427789	2019	Metabolic	3.79e-05	379653	MMP16
Impedance measures - Arm fat-free mass (right)	3462	31427789	2019	Metabolic	1.0589e-05	379723	CDH13
Impedance measures - Arm fat-free mass (right)	3462	31427789	2019	Metabolic	0.0087822	379723	CNBD1
Impedance measures - Arm fat-free mass (right)	3462	31427789	2019	Metabolic	0.00011544	379723	MMP16
Impedance measures - Arm predicted mass (left)	3467	31427789	2019	Metabolic	1.3877e-05	379638	CDH13
Impedance measures - Arm predicted mass (left)	3467	31427789	2019	Metabolic	0.0042935	379638	CNBD1
Impedance measures - Arm predicted mass (left)	3467	31427789	2019	Metabolic	7.9304e-05	379638	MMP16
Impedance measures - Arm predicted mass (right)	3463	31427789	2019	Metabolic	8.3261e-06	379716	CDH13
Impedance measures - Arm predicted mass (right)	3463	31427789	2019	Metabolic	0.009567	379716	CNBD1
Impedance measures - Arm predicted mass (right)	3463	31427789	2019	Metabolic	0.00024275	379716	MMP16
Impedance measures - Basal metabolic rate	3446	31427789	2019	Metabolic	1.3236e-05	379821	CDH13
Impedance measures - Basal metabolic rate	3446	31427789	2019	Metabolic	0.0005908	379821	CNBD1
Impedance measures - Basal metabolic rate	3446	31427789	2019	Metabolic	0.020603	379821	FRS2
Impedance measures - Basal metabolic rate	3446	31427789	2019	Metabolic	1.4726e-05	379821	MMP16
Impedance measures - Body fat percentage	3441	31427789	2019	Metabolic	2.63e-12	379615	CDH13
Impedance measures - Body fat percentage	3441	31427789	2019	Metabolic	0.024639	379615	MMP16
Impedance measures - Body Mass Index (BMI)	3445	31427789	2019	Metabolic	6.03e-13	379831	CDH13
Impedance measures - Body Mass Index (BMI)	3445	31427789	2019	Metabolic	0.016517	379831	CNBD1
Impedance measures - Body Mass Index (BMI)	3445	31427789	2019	Metabolic	0.044396	379831	MMP16
Impedance measures - Impedance of arm (left)	3451	31427789	2019	Metabolic	0.0029581	379803	CDH13
Impedance measures - Impedance of arm (left)	3451	31427789	2019	Metabolic	0.032713	379803	CNBD1
Impedance measures - Impedance of arm (left)	3451	31427789	2019	Metabolic	1.33e-08	379803	MMP16
Impedance measures - Impedance of arm (right)	3450	31427789	2019	Metabolic	0.00014638	379786	CDH13
Impedance measures - Impedance of arm (right)	3450	31427789	2019	Metabolic	1.72e-08	379786	MMP16
Impedance measures - Impedance of leg (left)	3449	31427789	2019	Metabolic	0.0033121	379807	BEST3
Impedance measures - Impedance of leg (left)	3449	31427789	2019	Metabolic	1.92e-09	379807	CNBD1
Impedance measures - Impedance of leg (left)	3449	31427789	2019	Metabolic	1.27e-19	379807	MMP16
Impedance measures - Impedance of leg (right)	3448	31427789	2019	Metabolic	0.010343	379813	BEST3
Impedance measures - Impedance of leg (right)	3448	31427789	2019	Metabolic	0.038925	379813	CCT2
Impedance measures - Impedance of leg (right)	3448	31427789	2019	Metabolic	1.97e-07	379813	CNBD1
Impedance measures - Impedance of leg (right)	3448	31427789	2019	Metabolic	5.34e-20	379813	MMP16
Impedance measures - Impedance of whole body	3447	31427789	2019	Metabolic	0.027767	379792	BEST3
Impedance measures - Impedance of whole body	3447	31427789	2019	Metabolic	0.0015158	379792	CDH13
Impedance measures - Impedance of whole body	3447	31427789	2019	Metabolic	2.2125e-05	379792	CNBD1
Impedance measures - Impedance of whole body	3447	31427789	2019	Metabolic	1.35e-15	379792	MMP16
Impedance measures - Leg fat mass (left)	3457	31427789	2019	Metabolic	3.26e-13	379783	CDH13
Impedance measures - Leg fat mass (left)	3457	31427789	2019	Metabolic	0.036427	379783	CNBD1
Impedance measures - Leg fat mass (right)	3453	31427789	2019	Metabolic	3.01e-13	379802	CDH13
Impedance measures - Leg fat percentage (left)	3456	31427789	2019	Metabolic	1.76e-14	379786	CDH13
Impedance measures - Leg fat percentage (left)	3456	31427789	2019	Metabolic	0.0043538	379786	MMP16
Impedance measures - Leg fat percentage (right)	3452	31427789	2019	Metabolic	6.34e-15	379806	CDH13
Impedance measures - Leg fat percentage (right)	3452	31427789	2019	Metabolic	0.0009756	379806	MMP16
Impedance measures - Leg fat-free mass (left)	3458	31427789	2019	Metabolic	3.1293e-05	379766	CDH13
Impedance measures - Leg fat-free mass (left)	3458	31427789	2019	Metabolic	0.00012609	379766	CNBD1
Impedance measures - Leg fat-free mass (left)	3458	31427789	2019	Metabolic	2.0092e-06	379766	MMP16
Impedance measures - Leg fat-free mass (right)	3454	31427789	2019	Metabolic	8.1106e-05	379793	CDH13
Impedance measures - Leg fat-free mass (right)	3454	31427789	2019	Metabolic	2.3977e-05	379793	CNBD1
Impedance measures - Leg fat-free mass (right)	3454	31427789	2019	Metabolic	0.021769	379793	FRS2
Impedance measures - Leg fat-free mass (right)	3454	31427789	2019	Metabolic	4.79e-08	379793	MMP16
Impedance measures - Leg predicted mass (left)	3459	31427789	2019	Metabolic	3.1812e-05	379761	CDH13
Impedance measures - Leg predicted mass (left)	3459	31427789	2019	Metabolic	0.00013555	379761	CNBD1
Impedance measures - Leg predicted mass (left)	3459	31427789	2019	Metabolic	1.1729e-06	379761	MMP16
Impedance measures - Leg predicted mass (right)	3455	31427789	2019	Metabolic	8.8305e-05	379793	CDH13
Impedance measures - Leg predicted mass (right)	3455	31427789	2019	Metabolic	2.7441e-05	379793	CNBD1
Impedance measures - Leg predicted mass (right)	3455	31427789	2019	Metabolic	0.020631	379793	FRS2
Impedance measures - Leg predicted mass (right)	3455	31427789	2019	Metabolic	6.59e-08	379793	MMP16
Impedance measures - Trunk fat mass	3469	31427789	2019	Metabolic	3.48e-12	379578	CDH13
Impedance measures - Trunk fat mass	3469	31427789	2019	Metabolic	0.01184	379578	CNBD1
Impedance measures - Trunk fat percentage	3468	31427789	2019	Metabolic	1.04e-10	379600	CDH13
Impedance measures - Trunk fat percentage	3468	31427789	2019	Metabolic	0.046061	379600	MMP16
Impedance measures - Trunk fat-free mass	3470	31427789	2019	Metabolic	0.043986	379507	CCT2
Impedance measures - Trunk fat-free mass	3470	31427789	2019	Metabolic	0.0011103	379507	CDH13
Impedance measures - Trunk fat-free mass	3470	31427789	2019	Metabolic	0.0026958	379507	CNBD1
Impedance measures - Trunk fat-free mass	3470	31427789	2019	Metabolic	0.0024525	379507	FRS2
Impedance measures - Trunk fat-free mass	3470	31427789	2019	Metabolic	2.3109e-06	379507	MMP16
Impedance measures - Trunk predicted mass	3471	31427789	2019	Metabolic	0.0016286	379469	CDH13
Impedance measures - Trunk predicted mass	3471	31427789	2019	Metabolic	0.0032707	379469	CNBD1
Impedance measures - Trunk predicted mass	3471	31427789	2019	Metabolic	0.0043435	379469	FRS2
Impedance measures - Trunk predicted mass	3471	31427789	2019	Metabolic	2.7089e-06	379469	MMP16
Impedance measures - Weight	3440	31427789	2019	Metabolic	6.95e-11	379840	CDH13
Impedance measures - Weight	3440	31427789	2019	Metabolic	0.0020458	379840	CNBD1
Impedance measures - Weight	3440	31427789	2019	Metabolic	0.018216	379840	MMP16
Impedance measures - Whole body fat mass	3442	31427789	2019	Metabolic	1.63e-12	379203	CDH13
Impedance measures - Whole body fat mass	3442	31427789	2019	Metabolic	0.016028	379203	CNBD1
Impedance measures - Whole body fat-free mass	3443	31427789	2019	Metabolic	0.00012212	379804	CDH13
Impedance measures - Whole body fat-free mass	3443	31427789	2019	Metabolic	0.00051735	379804	CNBD1
Impedance measures - Whole body fat-free mass	3443	31427789	2019	Metabolic	0.0067781	379804	FRS2
Impedance measures - Whole body fat-free mass	3443	31427789	2019	Metabolic	1.97e-07	379804	MMP16
Impedance measures - Whole body water mass	3444	31427789	2019	Metabolic	6.6094e-05	379835	CDH13
Impedance measures - Whole body water mass	3444	31427789	2019	Metabolic	0.00069264	379835	CNBD1
Impedance measures - Whole body water mass	3444	31427789	2019	Metabolic	0.008315	379835	FRS2
Impedance measures - Whole body water mass	3444	31427789	2019	Metabolic	3.24e-07	379835	MMP16
Infant head circumference	89	22504419	2012	Skeletal	0.014882	10678	CCT2
Infant head circumference	89	22504419	2012	Skeletal	0.030376	10678	LRRC10
Inferior fronto-occipital fasciculus axial diusivities	4680	BioRxiv: https://doi.org/10.1101/288588	2019	CNS	0.0028116	17706	BEST3
Inferior fronto-occipital fasciculus fractional anisotropy	4658	BioRxiv: https://doi.org/10.1101/288566	2019	CNS	0.046124	17706	CNBD1
Inferior fronto-occipital fasciculus mean diusivities	4702	BioRxiv: https://doi.org/10.1101/288610	2019	CNS	0.047314	17706	BEST3
Inflammatory Bowel Disease	2031	28067908	2017	GI_Tract	0.045042	59957	CDH13
Insomnia	210	28604731	2017	CNS	0.0049517	113006	CDH13
Insomnia	3786	30804565	2019	CNS	1.42e-10	386533	CDH13
Insomnia	210	28604731	2017	CNS	0.0054753	113006	MMP16
Insomnia	1178	27992416	2017	CNS	0.010032	59128	MMP16
Insomnia (female)	3788	30804565	2019	CNS	0.015351	177817	CDH13
Insomnia (male)	211	28604731	2017	CNS	0.011097	53639	CDH13
Insomnia (male)	1179	27992416	2017	CNS	0.027091	28683	CDH13
Insomnia (male)	3787	30804565	2019	CNS	0.00015339	208716	CDH13
Insomnia (male)	211	28604731	2017	CNS	0.0083777	53639	MMP16
Insomnia (male)	1179	27992416	2017	CNS	0.014647	28683	MMP16
Insulin sensitivity index (adjusted for age, sex)	64	27416945	2016	Endocrine	0.0027488	16753	CCT2
Insulin sensitivity index (adjusted for age, sex)	64	27416945	2016	Endocrine	0.0019682	16753	FRS2
Insulin sensitivity index (adjusted for age, sex. Bmi)	65	27416945	2016	Endocrine	0.014205	16753	BEST3
Insulin sensitivity index (adjusted for age, sex. Bmi)	65	27416945	2016	Endocrine	0.00084902	16753	CCT2
Insulin sensitivity index (adjusted for age, sex. Bmi)	65	27416945	2016	Endocrine	0.0011519	16753	FRS2
Insulin sensitivity index (adjusted for age, sex. Bmi)	65	27416945	2016	Endocrine	0.026537	16753	LRRC10
Insulin sensitivity index (combined influence of the genotype effect adjusted for BMI and the interaction effect between the genotype and BMI on ISI)	66	27416945	2016	Endocrine	0.00043914	16753	CCT2
Insulin sensitivity index (combined influence of the genotype effect adjusted for BMI and the interaction effect between the genotype and BMI on ISI)	66	27416945	2016	Endocrine	0.0013318	16753	FRS2
Insulin sensitivity index (combined influence of the genotype effect adjusted for BMI and the interaction effect between the genotype and BMI on ISI)	66	27416945	2016	Endocrine	0.037593	16753	LRRC10
Intelligence	3785	29942086	2018	CNS	0.019463	269867	BEST3
Intelligence	209	28530673	2017	CNS	0.0033204	78308	CCT2
Intelligence	3785	29942086	2018	CNS	0.022542	269867	CCT2
Intelligence	3785	29942086	2018	CNS	0.00023565	269867	CDH13
Intelligence	3785	29942086	2018	CNS	0.0090535	269867	CNBD1
Intelligence	209	28530673	2017	CNS	0.0098967	78308	FRS2
Intelligence	3785	29942086	2018	CNS	0.0048371	269867	FRS2
Intelligence	209	28530673	2017	CNS	0.0068266	78308	LRRC10
Intelligence	3785	29942086	2018	CNS	0.048088	269867	MMP16
Isoleucine	885	27005778	2016	Metabolic	0.041723	24776	CCT2
Isoleucine	885	27005778	2016	Metabolic	0.03131	24776	FRS2
Juvenile Absence Epilepsy (JAE)	4164	30531953	2018	CNS	0.011485	24633	BEST3
Juvenile Absence Epilepsy (JAE)	4164	30531953	2018	CNS	0.033377	24633	CDH13
Juvenile Myoclonic Epilepsy (JME)	4165	30531953	2018	CNS	0.045781	25395	LRRC10
Lactate	906	27005778	2016	Metabolic	0.020274	24871	BEST3
Lactate dehydrogenase	4127	29403010	2018	Metabolic	0.043848	126319	CNBD1
Late pubertal growth	104	23449627	2013	Skeletal	0.015727	9228	CDH13
Lean body mass (appendicular)	3978	28724990	2017	Skeletal	0.00036781	28330	MMP16
Lean body mass (whole body)	3977	28724990	2017	Skeletal	0.0013083	38292	MMP16
Left accumbens area	4527	31676860	2019	CNS	0.0041481	19629	CDH13
Left accumbens area	4628	31676860	2019	CNS	0.0008447	21821	CDH13
Left cerebellum exterior	4519	31676860	2019	CNS	0.019508	19629	CCT2
Left cerebellum exterior	4620	31676860	2019	CNS	0.004529	21821	CCT2
Left cerebellum exterior	4519	31676860	2019	CNS	0.0027615	19629	FRS2
Left cerebellum exterior	4620	31676860	2019	CNS	0.0002752	21821	FRS2
Left cerebellum exterior	4620	31676860	2019	CNS	0.041511	21821	LRRC10
Left cerebellum white matter	4520	31676860	2019	CNS	0.03574	19629	BEST3
Left cerebellum white matter	4621	31676860	2019	CNS	0.019611	21821	BEST3
Left cerebellum white matter	4621	31676860	2019	CNS	0.032154	21821	CCT2
Left cerebellum white matter	4621	31676860	2019	CNS	0.016539	21821	FRS2
Left cerebellum white matter	4621	31676860	2019	CNS	0.036962	21821	LRRC10
Left fusiform	4449	31676860	2019	CNS	0.047266	19629	CCT2
Left fusiform	4449	31676860	2019	CNS	0.045227	19629	LRRC10
Left inferior parietal	4450	31676860	2019	CNS	0.0021386	19629	CCT2
Left inferior parietal	4551	31676860	2019	CNS	0.0069353	21821	CCT2
Left inferior parietal	4450	31676860	2019	CNS	0.0088091	19629	FRS2
Left inferior parietal	4551	31676860	2019	CNS	0.012044	21821	FRS2
Left inferior parietal	4450	31676860	2019	CNS	0.0063986	19629	LRRC10
Left inferior parietal	4551	31676860	2019	CNS	0.021763	21821	LRRC10
Left inferior parietal	4450	31676860	2019	CNS	0.013221	19629	MMP16
Left inferior parietal	4551	31676860	2019	CNS	0.0059467	21821	MMP16
Left inferior temporal	4451	31676860	2019	CNS	0.04026	19629	CNBD1
Left isthmus cingulate	4452	31676860	2019	CNS	0.018455	19629	MMP16
Left lateral orbitofrontal	4454	31676860	2019	CNS	0.0026895	19629	CNBD1
Left lateral orbitofrontal	4555	31676860	2019	CNS	0.017173	21821	CNBD1
Left lateral orbitofrontal	4454	31676860	2019	CNS	0.015219	19629	LRRC10
Left lateral orbitofrontal	4555	31676860	2019	CNS	0.022592	21821	LRRC10
Left medial orbitofrontal	4456	31676860	2019	CNS	0.031588	19629	BEST3
Left medial orbitofrontal	4557	31676860	2019	CNS	0.015333	21821	BEST3
Left pallidum	4625	31676860	2019	CNS	0.031302	21821	FRS2
Left paracentral	4459	31676860	2019	CNS	0.0038432	19629	CNBD1
Left paracentral	4560	31676860	2019	CNS	0.0035041	21821	CNBD1
Left pars orbitalis	4562	31676860	2019	CNS	0.039976	21821	CCT2
Left pars orbitalis	4461	31676860	2019	CNS	0.049313	19629	LRRC10
Left pars orbitalis	4562	31676860	2019	CNS	0.034718	21821	LRRC10
Left pars triangularis	4462	31676860	2019	CNS	0.049722	19629	CNBD1
Left pars triangularis	4563	31676860	2019	CNS	0.016018	21821	MMP16
Left pericalcarine	4463	31676860	2019	CNS	0.025446	19629	BEST3
Left pericalcarine	4564	31676860	2019	CNS	0.0052634	21821	BEST3
Left postcentral	4464	31676860	2019	CNS	0.01358	19629	MMP16
Left postcentral	4565	31676860	2019	CNS	0.034766	21821	MMP16
Left posterior cingulate	4465	31676860	2019	CNS	0.038439	19629	CDH13
Left posterior cingulate	4566	31676860	2019	CNS	0.036426	21821	CDH13
Left putamen	4523	31676860	2019	CNS	0.011055	19629	CDH13
Left putamen	4624	31676860	2019	CNS	0.0073175	21821	CDH13
Left putamen	4523	31676860	2019	CNS	0.038057	19629	CNBD1
Left rostral anterior cingulate	4468	31676860	2019	CNS	0.027096	19629	CCT2
Left rostral anterior cingulate	4569	31676860	2019	CNS	0.015553	21821	CCT2
Left rostral anterior cingulate	4468	31676860	2019	CNS	0.0097593	19629	FRS2
Left rostral anterior cingulate	4569	31676860	2019	CNS	0.0058622	21821	FRS2
Left rostral middle frontal	4570	31676860	2019	CNS	0.02785	21821	FRS2
Left rostral middle frontal	4469	31676860	2019	CNS	0.044643	19629	MMP16
Left superior frontal	4470	31676860	2019	CNS	0.044669	19629	CDH13
Left superior parietal	4471	31676860	2019	CNS	0.026026	19629	CNBD1
Left superior parietal	4572	31676860	2019	CNS	0.044337	21821	CNBD1
Left thalamus proper	4521	31676860	2019	CNS	0.028689	19629	CCT2
Left thalamus proper	4622	31676860	2019	CNS	0.029422	21821	CCT2
Left thalamus proper	4521	31676860	2019	CNS	0.043212	19629	LRRC10
Left transverse temporal	4474	31676860	2019	CNS	0.015943	19629	CDH13
Left ventricular internal dimension in diastole	4148	29403010	2018	Cardiovascular	0.035128	19676	MMP16
Left ventricular mass	4150	29403010	2018	Cardiovascular	0.027284	19076	MMP16
Left ventricular mass index	4151	29403010	2018	Cardiovascular	0.0044242	17837	MMP16
Left vessel	4630	31676860	2019	CNS	0.03667	21821	CNBD1
Left vessel	4529	31676860	2019	CNS	0.029264	19629	MMP16
Leg pain on walking	3398	31427789	2019	Skeletal	0.0073165	128030	CDH13
Legs-leg fat ratio (female)	4304	30664634	2019	Metabolic	0.04858	195068	BEST3
Legs-leg fat ratio (female)	4304	30664634	2019	Metabolic	0.00029334	195068	MMP16
Legs-leg fat ratio (male)	4303	30664634	2019	Metabolic	0.010471	167431	MMP16
Lipid::Bile acid metabolism::deoxycholate	465	24816252	2014	Metabolic	0.037603	5194	BEST3
Lipid::Bile acid metabolism::glycocholate	467	24816252	2014	Metabolic	0.016005	5995	CDH13
Lipid::Bile acid metabolism::glycocholate	467	24816252	2014	Metabolic	0.0045476	5995	MMP16
Lipid::Carnitine metabolism::carnitine	478	24816252	2014	Metabolic	0.00048829	7797	CNBD1
Lipid::Carnitine metabolism::decanoylcarnitine	480	24816252	2014	Metabolic	0.026243	7766	MMP16
Lipid::Carnitine metabolism::hexanoylcarnitine	481	24816252	2014	Metabolic	0.017811	7786	MMP16
Lipid::Carnitine metabolism::octanoylcarnitine	483	24816252	2014	Metabolic	0.037981	7790	MMP16
Lipid::Carnitine metabolism::X-13431--nonanoylcarnitine*	818	24816252	2014	Metabolic	0.0073301	6591	CCT2
Lipid::Carnitine metabolism::X-13431--nonanoylcarnitine*	818	24816252	2014	Metabolic	0.0025641	6591	LRRC10
Lipid::Essential fatty acid::docosahexaenoate (DHA; 22:6n3)	488	24816252	2014	Metabolic	0.043761	7818	CDH13
Lipid::Fatty acid metabolism (also BCAA metabolism)::propionylcarnitine	495	24816252	2014	Metabolic	0.016621	7813	CNBD1
Lipid::Fatty acid, dicarboxylate::2-hydroxyglutarate	497	24816252	2014	Metabolic	0.0069621	6287	CNBD1
Lipid::Fatty acid, dicarboxylate::hexadecanedioate	500	24816252	2014	Metabolic	0.01837	6887	CDH13
Lipid::Fatty acid, dicarboxylate::tetradecanedioate	502	24816252	2014	Metabolic	0.030867	6046	CNBD1
Lipid::Glycerolipid metabolism::glycerol 3-phosphate (G3P)	508	24816252	2014	Metabolic	0.0044451	7781	BEST3
Lipid::Inositol metabolism::myo-inositol	511	24816252	2014	Metabolic	0.04412	7803	CDH13
Lipid::Lysolipid::1-eicosadienoylglycerophosphocholine*	534	24816252	2014	Metabolic	0.017188	6892	LRRC10
Lipid::Lysolipid::1-heptadecanoylglycerophosphocholine	536	24816252	2014	Metabolic	0.021095	7422	BEST3
Lipid::Lysolipid::1-palmitoleoylglycerophosphocholine*	542	24816252	2014	Metabolic	0.049456	7812	BEST3
Lipid::Lysolipid::2-oleoylglycerophosphocholine*	550	24816252	2014	Metabolic	0.047525	7524	CDH13
Lipid::Medium chain fatty acid::heptanoate (7:0)	558	24816252	2014	Metabolic	0.034099	7802	BEST3
Lipid::Medium chain fatty acid::heptanoate (7:0)	558	24816252	2014	Metabolic	0.018164	7802	CDH13
Lipid::Monoacylglycerol::1-palmitoylglycerol (1-monopalmitin)	564	24816252	2014	Metabolic	0.028941	7429	BEST3
Lipid::Sphingolipid::palmitoyl sphingomyelin	567	24816252	2014	Metabolic	0.043904	7814	CDH13
Lipid::Sphingolipid::palmitoyl sphingomyelin	567	24816252	2014	Metabolic	0.041738	7814	CNBD1
Long-standing illness, disability or infirmity	3308	31427789	2019	Metabolic	0.0017601	377498	CDH13
Low-density lipoprotein cholesterol	70	24097068	2013	Metabolic	0.0097771	188577	CNBD1
Lung canger (adjusted for age)	2019	23143601	2012	Immune	6.91e-07	8881	CDH13
Lung canger (adjusted for age)	2019	23143601	2012	Immune	3.7941e-05	8881	MMP16
Lymphocyte count (two-way meta)	3848	27863252	2016	Immune	0.038318	132452	CDH13
Male-specific factors - Hair/balding pattern: Pattern 3	3502	31427789	2019	Dermatological	0.036721	176380	MMP16
Mean arterial pressure	4144	29403010	2018	Cardiovascular	0.042836	136482	CDH13
Mean arterial pressure	4144	29403010	2018	Cardiovascular	0.042059	136482	CNBD1
Mean corpuscular hemoglobin concentration (three-way meta)	3886	27863252	2016	Immune	0.0051124	172851	MMP16
Mean corpuscular hemoglobin concentration (two-way meta)	3850	27863252	2016	Immune	0.0012435	132586	MMP16
Medial collateral ligament injury	4047	28482362	2017	Skeletal	0.023702	102503	BEST3
Memory	39	27046643	2016	CNS	0.03359	112067	MMP16
Menstrual fever	4393	29855537	2018	Reproduction	0.022278	11348	CNBD1
Menstrual fever	4393	29855537	2018	Reproduction	0.046703	11348	FRS2
Menstrual fever	4393	29855537	2018	Reproduction	0.016602	11348	LRRC10
Menstruation quality of life impact: Edema	4400	29855537	2018	Reproduction	0.0089829	11348	CNBD1
Monocyte chemotactic protein-1 (CCL2)	998	27989323	2017	Immune	0.024777	8293	BEST3
Monocyte count (three-way meta)	3889	27863252	2016	Immune	0.049951	170721	BEST3
Monocyte count (three-way meta)	3889	27863252	2016	Immune	1.7218e-05	170721	CCT2
Monocyte count (three-way meta)	3889	27863252	2016	Immune	1.69e-08	170721	FRS2
Monocyte count (three-way meta)	3889	27863252	2016	Immune	0.0012285	170721	LRRC10
Monocyte count (two-way meta)	3853	27863252	2016	Immune	0.00031163	131544	CCT2
Monocyte count (two-way meta)	3853	27863252	2016	Immune	0.023294	131544	CDH13
Monocyte count (two-way meta)	3853	27863252	2016	Immune	7.6e-07	131544	FRS2
Monocyte count (two-way meta)	3853	27863252	2016	Immune	0.0037299	131544	LRRC10
Monocyte percentage of white cells (three-way meta)	3890	27863252	2016	Immune	0.0028991	170494	CCT2
Monocyte percentage of white cells (three-way meta)	3890	27863252	2016	Immune	1.6871e-06	170494	FRS2
Monocyte percentage of white cells (two-way meta)	3854	27863252	2016	Immune	0.021158	131305	CCT2
Monocyte percentage of white cells (two-way meta)	3854	27863252	2016	Immune	0.00046891	131305	FRS2
Monocyte percentage of white cells (two-way meta)	3854	27863252	2016	Immune	0.046638	131305	MMP16
MonoLunsaturated fatty acids	928	27005778	2016	Metabolic	0.026382	13535	CCT2
MonoLunsaturated fatty acids	928	27005778	2016	Metabolic	0.010268	13535	CNBD1
MonoLunsaturated fatty acids	928	27005778	2016	Metabolic	0.017837	13535	FRS2
MYCN amplification neuroblastoma	3949	28924153	2017	Immune	0.040142	5165	FRS2
Myeloid white cell count (two-way meta)	3856	27863252	2016	Immune	0.031831	130268	CCT2
Neck/shoulder pain for 3+ months	3361	31427789	2019	CNS	0.020113	87373	CCT2
Neck/shoulder pain for 3+ months	3361	31427789	2019	CNS	0.044015	87373	LRRC10
Non-cancer illness code, self-reported: angina	3598	31427789	2019	Cardiovascular	0.047405	289307	CCT2
Non-cancer illness code, self-reported: angina	3598	31427789	2019	Cardiovascular	0.023884	289307	CDH13
Non-cancer illness code, self-reported: angina	3598	31427789	2019	Cardiovascular	0.0076258	289307	FRS2
Non-cancer illness code, self-reported: angina	3598	31427789	2019	Cardiovascular	0.0062633	289307	MMP16
Non-cancer illness code, self-reported: diabetes	3601	31427789	2019	Endocrine	0.0062309	289307	CNBD1
Non-cancer illness code, self-reported: hypertension	3597	31427789	2019	Cardiovascular	0.024201	289307	CCT2
Non-cancer illness code, self-reported: hypertension	3597	31427789	2019	Cardiovascular	1.27e-07	289307	CDH13
Non-cancer illness code, self-reported: hypertension	3597	31427789	2019	Cardiovascular	0.0024327	289307	FRS2
Non-cancer illness code, self-reported: hypertension	3597	31427789	2019	Cardiovascular	0.00024673	289307	MMP16
Non-cancer illness code, self-reported: osteoarthritis	3607	31427789	2019	Skeletal	0.0048293	289307	CDH13
Nucleotide::Purine metabolism, guanine containing::7-methylguanine	584	24816252	2014	Metabolic	0.018862	6091	MMP16
Nucleotide::Purine metabolism, guanine containing::N2,N2-dimethylguanosine	586	24816252	2014	Metabolic	0.03989	5228	MMP16
Number of live births (female)	3341	31427789	2019	Reproduction	0.0030793	208434	BEST3
Number of live births (female)	3341	31427789	2019	Reproduction	0.045919	208434	CNBD1
Number of sexual partners	4071	BioRxiv: https://doi.org/10.1101/261081	2018	Reproduction	2.2e-11	370711	CDH13
Obesity class 1	120	23563607	2013	Metabolic	0.0097871	98697	CDH13
Obesity class 3	122	23563607	2013	Metabolic	0.0077408	50364	BEST3
Obesity class 3	122	23563607	2013	Metabolic	0.033445	50364	CCT2
Obesity class 3	122	23563607	2013	Metabolic	0.010912	50364	CNBD1
Obesity class 3	122	23563607	2013	Metabolic	0.048079	50364	FRS2
OmegaL3 fatty acids	867	27005778	2016	Metabolic	0.0063881	13544	CNBD1
OmegaL7 and L9 and saturated fatty acids	869	27005778	2016	Metabolic	0.049915	13506	FRS2
Optic chiasm	4516	31676860	2019	CNS	0.049848	19629	CNBD1
Optic chiasm	4617	31676860	2019	CNS	0.033093	21821	CNBD1
Osteoarthritis	4307	30664745	2019	Skeletal	8.45e-07	455221	CDH13
Osteoarthritis	4307	30664745	2019	Skeletal	0.020986	455221	FRS2
Osteoarthritis of hip	4309	30664745	2019	Skeletal	0.01244	393873	CCT2
Osteoarthritis of hip	3825	22763110	2012	Skeletal	0.0075129	14275	CNBD1
Osteoarthritis of hip	4309	30664745	2019	Skeletal	0.0077838	393873	FRS2
Osteoarthritis of hip and/or knee	3827	22763110	2012	Skeletal	0.015148	18419	CNBD1
Osteoarthritis of hip or knee (hospital diagnosed)	4009	29559693	2018	Skeletal	0.012343	32970	CNBD1
Osteoarthritis of hip or knee (hospital diagnosed)	4009	29559693	2018	Skeletal	0.010213	32970	FRS2
Osteoarthritis of hit or knee	4308	30664745	2019	Skeletal	0.0024943	417596	CCT2
Osteoarthritis of hit or knee	4308	30664745	2019	Skeletal	0.0099564	417596	CDH13
Osteoarthritis of hit or knee	4308	30664745	2019	Skeletal	0.0016089	417596	FRS2
Osteoarthritis of knee	4310	30664745	2019	Skeletal	0.012415	403124	CDH13
Osteoarthritis of knee (hospital diagnosed)	4008	29559693	2018	Skeletal	0.041838	22347	CDH13
Osteoarthritis of knee (hospital diagnosed)	4008	29559693	2018	Skeletal	0.0049254	22347	CNBD1
Other polyunsaturated fatty acids than 18:2	929	27005778	2016	Metabolic	0.00051847	13549	CNBD1
Other serious medical condition/disability (diagnosed by doctor)	3331	31427789	2019	Metabolic	0.04272	379380	BEST3
Pain type(s) experienced in last month: Headache	3570	31427789	2019	CNS	0.03215	385698	CDH13
Pain type(s) experienced in last month: Headache	3570	31427789	2019	CNS	0.0075196	385698	CNBD1
Pain type(s) experienced in last month: Hip pain	3574	31427789	2019	CNS	0.0015155	385698	CCT2
Pain type(s) experienced in last month: Hip pain	3574	31427789	2019	CNS	0.0010884	385698	CNBD1
Pain type(s) experienced in last month: Hip pain	3574	31427789	2019	CNS	0.00095259	385698	FRS2
Pain type(s) experienced in last month: Hip pain	3574	31427789	2019	CNS	0.032533	385698	LRRC10
Pain type(s) experienced in last month: Knee pain	3575	31427789	2019	CNS	0.032133	385698	CNBD1
Pain type(s) experienced in last month: Knee pain	3575	31427789	2019	CNS	0.013175	385698	LRRC10
Pain type(s) experienced in last month: Neck or shoulder pain	3571	31427789	2019	CNS	0.015949	385698	MMP16
Pain type(s) experienced in last month: Stomach or abdominal pain	3573	31427789	2019	CNS	0.03098	385698	CNBD1
Pain type(s) experienced in last month: Stomach or abdominal pain	3573	31427789	2019	CNS	0.0055974	385698	MMP16
Pairs matching test - Number of incorrect matches in round	3420	31427789	2019	CNS	0.0063938	95708	CNBD1
Pairs matching test - Time to complete round	3421	31427789	2019	CNS	0.0025401	93074	CNBD1
Parkinson disease	1187	22451204	2012	CNS	0.015759	8477	BEST3
Parkinson disease	1187	22451204	2012	CNS	0.038789	8477	CCT2
Parkinson disease	1187	22451204	2012	CNS	0.033476	8477	LRRC10
Parkinson disease	1073	19915575	2009	CNS	0.0032317	5691	MMP16
Peptide::Dipeptide::X-12244--N-acetylcarnosine	768	24816252	2014	Metabolic	0.024384	6608	LRRC10
Peptide::gamma-glutamyl::gamma-glutamylglutamine	602	24816252	2014	Metabolic	0.0028747	7662	CDH13
Peptide::gamma-glutamyl::gamma-glutamylglutamine	602	24816252	2014	Metabolic	0.044786	7662	CNBD1
Peptide::gamma-glutamyl::gamma-glutamylisoleucine*	603	24816252	2014	Metabolic	0.0017256	5522	CCT2
Peptide::gamma-glutamyl::gamma-glutamylisoleucine*	603	24816252	2014	Metabolic	0.0015308	5522	LRRC10
Peptide::gamma-glutamyl::gamma-glutamylleucine	604	24816252	2014	Metabolic	0.016379	7802	CCT2
Peptide::gamma-glutamyl::gamma-glutamylleucine	604	24816252	2014	Metabolic	0.015728	7802	LRRC10
Peptide::gamma-glutamyl::gamma-glutamylphenylalanine	606	24816252	2014	Metabolic	0.02933	7753	LRRC10
Pericardial adipose tissue volume (adjusted for height and weight, male)	1121	27918534	2017	Metabolic	0.046342	5842	MMP16
Phospholipids in chylomicrons and extremely large VLDL	971	27005778	2016	Metabolic	0.035788	21542	CCT2
Phospholipids in chylomicrons and extremely large VLDL	971	27005778	2016	Metabolic	0.028631	21542	LRRC10
Phospholipids in medium VLDL	926	27005778	2016	Metabolic	0.026135	21240	FRS2
Phospholipids in very large VLDL	963	27005778	2016	Metabolic	0.012055	21237	CCT2
Phospholipids in very large VLDL	963	27005778	2016	Metabolic	0.018338	21237	FRS2
Phospholipids in very large VLDL	963	27005778	2016	Metabolic	0.011454	21237	LRRC10
Phosphorus	4116	29403010	2018	Metabolic	0.024467	42793	CCT2
Phosphorus	4116	29403010	2018	Metabolic	0.023379	42793	LRRC10
Plantar fasciitis	4048	29534260	2018	Skeletal	0.028641	102503	CDH13
Platelet distribution width (two-way meta)	3862	27863252	2016	Immune	0.0029998	127171	CDH13
Plateletcrit (two-way meta)	3861	27863252	2016	Immune	0.019925	127033	CDH13
Posterior limb of internal capsule radial diusivities	4748	BioRxiv: https://doi.org/10.1101/288656	2019	CNS	0.033712	17706	CNBD1
Posterior thalamic radiation (include optic radiation) mode of anisotropy	4727	BioRxiv: https://doi.org/10.1101/288635	2019	CNS	0.016801	17706	CCT2
Posterior thalamic radiation (include optic radiation) mode of anisotropy	4727	BioRxiv: https://doi.org/10.1101/288635	2019	CNS	0.029429	17706	FRS2
Posterior thalamic radiation (include optic radiation) mode of anisotropy	4727	BioRxiv: https://doi.org/10.1101/288635	2019	CNS	0.006822	17706	LRRC10
Prospective memory test - Duration screen displayed	3382	31427789	2019	CNS	0.025412	128912	MMP16
Prospective memory test - Number of attempts	3383	31427789	2019	CNS	0.0070475	128912	MMP16
Pubertal growth	101	23449627	2013	Skeletal	0.0091646	10799	CDH13
Pubertal growth (male)	100	23449627	2013	Skeletal	0.047267	5043	CDH13
Pulse pressure	1096	21909110	2011	Cardiovascular	0.00039543	69395	CDH13
Pulse pressure	4145	29403010	2018	Cardiovascular	0.029018	136249	CNBD1
Pulse rate (automated reading)	3188	31427789	2019	Cardiovascular	0.046465	361411	BEST3
Pulse rate (automated reading)	3188	31427789	2019	Cardiovascular	8.3e-07	361411	CDH13
Pulse rate (automated reading)	3188	31427789	2019	Cardiovascular	0.018349	361411	CNBD1
Pyruvate	932	27005778	2016	Metabolic	0.042506	24756	CNBD1
Ratio of visceral-tosubcutaneous adipose tissue volume	1129	27918534	2017	Metabolic	0.0086302	18191	CNBD1
Ratio of visceral-tosubcutaneous adipose tissue volume (adjusted for BMI)	1132	27918534	2017	Metabolic	0.0089052	18191	CNBD1
Ratio of visceral-tosubcutaneous adipose tissue volume (adjusted for BMI, male)	1133	27918534	2017	Metabolic	0.016323	8374	LRRC10
Reaction time	4092	29844566	2018	CNS	3.4104e-06	330069	CDH13
Reaction time	40	27046643	2016	CNS	0.024434	111483	CNBD1
Reaction time	4092	29844566	2018	CNS	0.0029738	330069	MMP16
Reaction time test - Mean time to correctly identify matches	3415	31427789	2019	CNS	5.15e-08	383748	CDH13
Reaction time test - Mean time to correctly identify matches	3415	31427789	2019	CNS	0.00085159	383748	CNBD1
Reaction time test - Mean time to correctly identify matches	3415	31427789	2019	CNS	0.00017045	383748	MMP16
Red blood cell count	4135	29403010	2018	Immune	0.022319	108794	BEST3
Red blood cell count (two-way meta)	3864	27863252	2016	Immune	0.037335	132690	CNBD1
Red cell distribution width (three-way meta)	3901	27863252	2016	Immune	0.047409	171529	BEST3
Resting heart rate	4377	30940143	2019	Cardiovascular	0.0032649	458969	CDH13
Resting heart rate	4377	30940143	2019	Cardiovascular	0.019101	458969	FRS2
Reticulocyte count (three-way meta)	3902	27863252	2016	Immune	0.039229	170641	LRRC10
Reticulocyte count (two-way meta)	3866	27863252	2016	Immune	0.030369	130388	CCT2
Reticulocyte count (two-way meta)	3866	27863252	2016	Immune	0.0093612	130388	LRRC10
Reticulocyte fraction of red cells (two-way meta)	3867	27863252	2016	Immune	0.01736	130404	LRRC10
Right accumbens area	4641	31676860	2019	CNS	0.002845	21821	CDH13
Right caudal anterior cingulate	4476	31676860	2019	CNS	0.022076	19629	BEST3
Right caudal anterior cingulate	4577	31676860	2019	CNS	0.033029	21821	BEST3
Right cerebellum exterior	4633	31676860	2019	CNS	0.01682	21821	CCT2
Right cerebellum exterior	4532	31676860	2019	CNS	0.013782	19629	FRS2
Right cerebellum exterior	4633	31676860	2019	CNS	0.0020246	21821	FRS2
Right cuneus	4478	31676860	2019	CNS	0.0061121	19629	CNBD1
Right fusiform	4480	31676860	2019	CNS	0.024943	19629	CNBD1
Right fusiform	4581	31676860	2019	CNS	0.017322	21821	CNBD1
Right inferior parietal	4481	31676860	2019	CNS	0.0031676	19629	CCT2
Right inferior parietal	4582	31676860	2019	CNS	0.010829	21821	CCT2
Right inferior parietal	4481	31676860	2019	CNS	0.037117	19629	CNBD1
Right inferior parietal	4582	31676860	2019	CNS	0.013321	21821	CNBD1
Right inferior parietal	4481	31676860	2019	CNS	0.016554	19629	FRS2
Right inferior parietal	4582	31676860	2019	CNS	0.037928	21821	FRS2
Right inferior parietal	4481	31676860	2019	CNS	0.0073046	19629	LRRC10
Right inferior parietal	4582	31676860	2019	CNS	0.011432	21821	LRRC10
Right inferior temporal	4482	31676860	2019	CNS	0.04674	19629	BEST3
Right inferior temporal	4583	31676860	2019	CNS	0.01218	21821	BEST3
Right insula	4607	31676860	2019	CNS	0.049005	21821	CDH13
Right lateral occipital	4484	31676860	2019	CNS	0.021282	19629	CDH13
Right lateral occipital	4585	31676860	2019	CNS	0.03378	21821	CDH13
Right lateral occipital	4484	31676860	2019	CNS	0.024695	19629	CNBD1
Right lingual	4486	31676860	2019	CNS	0.00028349	19629	CNBD1
Right lingual	4587	31676860	2019	CNS	0.00088075	21821	CNBD1
Right pallidum	4537	31676860	2019	CNS	0.033971	19629	CCT2
Right pallidum	4638	31676860	2019	CNS	0.039865	21821	CCT2
Right pallidum	4537	31676860	2019	CNS	0.016388	19629	FRS2
Right pallidum	4638	31676860	2019	CNS	0.0089771	21821	FRS2
Right paracentral	4490	31676860	2019	CNS	0.033837	19629	CNBD1
Right paracentral	4591	31676860	2019	CNS	0.018023	21821	CNBD1
Right pars opercularis	4491	31676860	2019	CNS	0.029853	19629	CNBD1
Right pars opercularis	4592	31676860	2019	CNS	0.032654	21821	CNBD1
Right pars orbitalis	4492	31676860	2019	CNS	0.039632	19629	LRRC10
Right pars triangularis	4493	31676860	2019	CNS	0.0004237	19629	CNBD1
Right pars triangularis	4594	31676860	2019	CNS	0.0037871	21821	CNBD1
Right pericalcarine	4494	31676860	2019	CNS	0.0024797	19629	CNBD1
Right putamen	4536	31676860	2019	CNS	0.012179	19629	CDH13
Right putamen	4637	31676860	2019	CNS	0.013497	21821	CDH13
Right putamen	4536	31676860	2019	CNS	0.0022568	19629	CNBD1
Right putamen	4637	31676860	2019	CNS	0.0067726	21821	CNBD1
Right rostral middle frontal	4500	31676860	2019	CNS	0.04211	19629	CNBD1
Right rostral middle frontal	4601	31676860	2019	CNS	0.023294	21821	CNBD1
Right supramarginal	4504	31676860	2019	CNS	0.0018522	19629	CNBD1
Right supramarginal	4605	31676860	2019	CNS	0.0023868	21821	CNBD1
Right thalamus proper	4534	31676860	2019	CNS	0.043422	19629	BEST3
Right thalamus proper	4534	31676860	2019	CNS	0.01181	19629	CCT2
Right thalamus proper	4635	31676860	2019	CNS	0.027493	21821	CCT2
Right thalamus proper	4635	31676860	2019	CNS	0.043473	21821	FRS2
Right thalamus proper	4534	31676860	2019	CNS	0.02943	19629	LRRC10
Right transverse temporal	4505	31676860	2019	CNS	0.039671	19629	BEST3
Right ventral DC	4541	31676860	2019	CNS	0.0090063	19629	BEST3
Right ventral DC	4642	31676860	2019	CNS	0.037976	21821	BEST3
Right ventral DC	4642	31676860	2019	CNS	0.044169	21821	FRS2
Sagittal stratum mode of anisotropy	4733	BioRxiv: https://doi.org/10.1101/288641	2019	CNS	0.0072483	17706	CNBD1
Serum total triglycerides	946	27005778	2016	Metabolic	0.025951	21545	CCT2
Serum total triglycerides	946	27005778	2016	Metabolic	0.016364	21545	FRS2
Shortness of breath walking on level ground	3397	31427789	2019	Respiratory	0.00056564	126962	CDH13
Sitting height	3412	31427789	2019	Skeletal	0.00063515	385393	CDH13
Sitting height	3412	31427789	2019	Skeletal	5.8708e-05	385393	CNBD1
Sitting height	3412	31427789	2019	Skeletal	0.0086347	385393	FRS2
Skin colour	3273	31427789	2019	Dermatological	0.0069242	381433	CCT2
Skin colour	3273	31427789	2019	Dermatological	0.0014339	381433	CNBD1
Skin colour	3273	31427789	2019	Dermatological	0.0041799	381433	FRS2
Skin colour	3273	31427789	2019	Dermatological	0.0034388	381433	MMP16
Sleeplessness / insomnia	3232	31427789	2019	CNS	1.64e-08	386078	CDH13
Splenium of corpus callosum fractional anisotropy	4663	BioRxiv: https://doi.org/10.1101/288571	2019	CNS	0.02586	17706	MMP16
Splenium of corpus callosum mean diusivities	4707	BioRxiv: https://doi.org/10.1101/288615	2019	CNS	0.036728	17706	MMP16
Splenium of corpus callosum mode of anisotropy	4729	BioRxiv: https://doi.org/10.1101/288637	2019	CNS	0.02813	17706	FRS2
Splenium of corpus callosum radial diusivities	4751	BioRxiv: https://doi.org/10.1101/288659	2019	CNS	0.01789	17706	MMP16
Squamous cell (adjusted for age)	2021	23143601	2012	Immune	0.036397	8881	BEST3
Squamous cell (adjusted for age)	2021	23143601	2012	Immune	1.17e-08	8881	CDH13
Squamous cell (adjusted for age)	2021	23143601	2012	Immune	0.015354	8881	CNBD1
Squamous cell (adjusted for age)	2021	23143601	2012	Immune	0.0020855	8881	MMP16
Standing height	3187	31427789	2019	Skeletal	0.038645	385748	BEST3
Standing height	3187	31427789	2019	Skeletal	1.83e-08	385748	CCT2
Standing height	3187	31427789	2019	Skeletal	6.42e-08	385748	CDH13
Standing height	3187	31427789	2019	Skeletal	1.7069e-05	385748	CNBD1
Standing height	3187	31427789	2019	Skeletal	7.99e-11	385748	FRS2
Standing height	3187	31427789	2019	Skeletal	3.15e-08	385748	LRRC10
Stem cell factor	1007	27989323	2017	Immune	0.047532	8290	FRS2
Subcutaneous adipose tissue attenuation	1123	27918534	2017	Metabolic	0.0069768	18247	CCT2
Subcutaneous adipose tissue attenuation	1123	27918534	2017	Metabolic	0.010693	18247	FRS2
Subcutaneous adipose tissue attenuation (female)	1125	27918534	2017	Metabolic	0.010616	9526	CCT2
Subcutaneous adipose tissue attenuation (female)	1125	27918534	2017	Metabolic	0.015524	9526	FRS2
Subcutaneous adipose tissue attenuation (male)	1124	27918534	2017	Metabolic	0.028446	8685	CDH13
Subcutaneous adipose tissue volume	1108	27918534	2017	Metabolic	0.0019454	18247	CDH13
Subcutaneous adipose tissue volume (female)	1110	27918534	2017	Metabolic	0.012586	9526	CCT2
Subcutaneous adipose tissue volume (female)	1110	27918534	2017	Metabolic	0.029722	9526	CDH13
Subcutaneous adipose tissue volume (female)	1110	27918534	2017	Metabolic	0.016212	9526	FRS2
Subcutaneous adipose tissue volume (male)	1109	27918534	2017	Metabolic	0.028818	8685	CDH13
Superior fronto-occipital fasciculus mode of anisotropy	4731	BioRxiv: https://doi.org/10.1101/288639	2019	CNS	0.015388	17706	CCT2
Superior fronto-occipital fasciculus mode of anisotropy	4731	BioRxiv: https://doi.org/10.1101/288639	2019	CNS	0.021154	17706	LRRC10
Superior fronto-occipital fasciculus mode of anisotropy	4731	BioRxiv: https://doi.org/10.1101/288639	2019	CNS	0.0041336	17706	MMP16
Systemic Lupus Erythematosus	4018	29848360	2018	Skeletal	0.037166	10995	CDH13
Systolic Blood Pressure	1094	21909115	2011	Cardiovascular	0.016162	69395	CDH13
Systolic Blood Pressure	4142	29403010	2018	Cardiovascular	0.03283	136597	CDH13
Systolic Blood Pressure	4142	29403010	2018	Cardiovascular	0.017926	136597	CNBD1
Systolic Blood Pressure	1094	21909115	2011	Cardiovascular	0.040481	69395	MMP16
Systolic Blood Pressure (automated reading)	3380	31427789	2019	Cardiovascular	0.00059406	361402	CCT2
Systolic Blood Pressure (automated reading)	3380	31427789	2019	Cardiovascular	2.9158e-06	361402	CDH13
Systolic Blood Pressure (automated reading)	3380	31427789	2019	Cardiovascular	0.0014677	361402	FRS2
Systolic Blood Pressure (automated reading)	3380	31427789	2019	Cardiovascular	0.00070343	361402	LRRC10
Systolic Blood Pressure (automated reading)	3380	31427789	2019	Cardiovascular	0.0051112	361402	MMP16
Tanner scale	107	24770850	2014	Reproduction	0.011236	9916	CDH13
Tanner scale (female)	105	24770850	2014	Reproduction	0.0032942	6147	CDH13
Total body BMD	3971	29304378	2018	Skeletal	0.032743	66628	FRS2
Total brain volume	4545	31676860	2019	CNS	0.013869	19629	LRRC10
Total brain volume	4646	31676860	2019	CNS	0.024607	21821	LRRC10
Total cholesterol	4184	31217584	2019	Metabolic	0.015074	33185	BEST3
Total cholesterol	73	24097068	2013	Metabolic	0.036555	188577	CNBD1
Total cholesterol	4098	29403010	2018	Metabolic	0.014671	128305	CNBD1
Total cholesterol in large VLDL	898	27005778	2016	Metabolic	0.022196	21235	CCT2
Total cholesterol in large VLDL	898	27005778	2016	Metabolic	0.019999	21235	FRS2
Total cholesterol in large VLDL	898	27005778	2016	Metabolic	0.030795	21235	LRRC10
Total cholesterol in medium VLDL	921	27005778	2016	Metabolic	0.032232	21551	CCT2
Total cholesterol in medium VLDL	921	27005778	2016	Metabolic	0.014169	21551	FRS2
Total cholesterol in small LDL	936	27005778	2016	Metabolic	0.042667	21556	LRRC10
Total fatty acids	948	27005778	2016	Metabolic	0.02076	13505	CNBD1
Total lipids in chylomicrons and extremely large VLDL	969	27005778	2016	Metabolic	0.010719	18960	CCT2
Total lipids in chylomicrons and extremely large VLDL	969	27005778	2016	Metabolic	0.019841	18960	FRS2
Total lipids in chylomicrons and extremely large VLDL	969	27005778	2016	Metabolic	0.011032	18960	LRRC10
Total lipids in small LDL	937	27005778	2016	Metabolic	0.025853	19273	LRRC10
Total lipids in very large VLDL	961	27005778	2016	Metabolic	0.010543	19273	CCT2
Total lipids in very large VLDL	961	27005778	2016	Metabolic	0.033978	19273	FRS2
Total lipids in very large VLDL	961	27005778	2016	Metabolic	0.0097008	19273	LRRC10
Total phosphoglycerides	949	27005778	2016	Metabolic	0.020652	13519	MMP16
Trail making test - Duration to complete numeric path (trail #1)	3422	31427789	2019	CNS	0.021939	84261	CNBD1
Triglyceride	4101	29403010	2018	Metabolic	0.016879	105597	CCT2
Triglyceride	4101	29403010	2018	Metabolic	0.030426	105597	CNBD1
Triglyceride	4101	29403010	2018	Metabolic	0.0089809	105597	FRS2
Triglycerides cholesterol	72	24097068	2013	Metabolic	0.020953	188577	BEST3
Triglycerides cholesterol	1186	19060906	2009	Metabolic	0.023275	19840	BEST3
Triglycerides cholesterol	72	24097068	2013	Metabolic	0.047924	188577	CCT2
Triglycerides cholesterol	72	24097068	2013	Metabolic	0.018755	188577	FRS2
Triglycerides cholesterol	1186	19060906	2009	Metabolic	0.016131	19840	FRS2
Triglycerides in chylomicrons and extremely large VLDL	972	27005778	2016	Metabolic	0.014456	21540	MMP16
Triglycerides in IDL	884	27005778	2016	Metabolic	0.036651	19273	CDH13
Triglycerides in small VLDL	944	27005778	2016	Metabolic	0.039495	21558	FRS2
Triglycerides in very large HDL	960	27005778	2016	Metabolic	0.036155	21536	CCT2
Triglycerides in very large HDL	960	27005778	2016	Metabolic	0.013459	21536	FRS2
Triglycerides in very large VLDL	964	27005778	2016	Metabolic	0.02	21548	CCT2
Triglycerides in very large VLDL	964	27005778	2016	Metabolic	0.011576	21548	LRRC10
Triglycerides in very small VLDL	968	27005778	2016	Metabolic	0.029044	19273	CDH13
Trunk-trunk fat ratio (female)	4306	30664634	2019	Metabolic	0.0048767	195068	CNBD1
Trunk-trunk fat ratio (female)	4306	30664634	2019	Metabolic	7.25e-07	195068	MMP16
Type 2 Diabetes	4190	31217584	2019	Endocrine	0.030789	45725	BEST3
Type 2 Diabetes	4176	30718926	2019	Endocrine	0.035385	191764	CCT2
Type 2 Diabetes	4085	30297969	2018	Endocrine	0.0011055	898130	CDH13
Type 2 Diabetes	4045	30054458	2018	Endocrine	0.038897	659256	CNBD1
Type 2 Diabetes	4085	30297969	2018	Endocrine	0.00046104	898130	CNBD1
Type 2 Diabetes	4085	30297969	2018	Endocrine	0.040241	898130	FRS2
Type 2 Diabetes	4176	30718926	2019	Endocrine	3.7764e-05	191764	FRS2
Type 2 Diabetes (adjusted for BMI)	4086	30297969	2018	Endocrine	0.0057384	898130	CDH13
Type 2 Diabetes (adjusted for BMI)	4086	30297969	2018	Endocrine	0.017081	898130	CNBD1
Uncinate fasciculus axial diusivities	4690	BioRxiv: https://doi.org/10.1101/288598	2019	CNS	0.030988	17706	CDH13
Uric acid	4111	29403010	2018	Metabolic	0.042509	109029	CCT2
Uric acid	4111	29403010	2018	Metabolic	0.046132	109029	CNBD1
Urinary albumin-to-creatinine ratio	197	26631737	2016	Metabolic	0.010201	54450	CNBD1
Urinary albumin-to-creatinine ratio	4061	27920155	2017	Metabolic	0.037488	31164	FRS2
Urinary albumin-to-creatinine ratio (non-diabetic)	199	26631737	2016	Metabolic	0.049708	46061	CDH13
Valine	952	27005778	2016	Metabolic	0.036017	24900	FRS2
Vascular/heart problems diagnosed by doctor: Angina	3550	31427789	2019	Cardiovascular	0.023276	385699	CDH13
Vascular/heart problems diagnosed by doctor: Angina	3550	31427789	2019	Cardiovascular	0.012919	385699	MMP16
Vascular/heart problems diagnosed by doctor: High blood pressure	3551	31427789	2019	Cardiovascular	0.0067244	385699	CCT2
Vascular/heart problems diagnosed by doctor: High blood pressure	3551	31427789	2019	Cardiovascular	2.2e-07	385699	CDH13
Vascular/heart problems diagnosed by doctor: High blood pressure	3551	31427789	2019	Cardiovascular	0.00042485	385699	FRS2
Vascular/heart problems diagnosed by doctor: High blood pressure	3551	31427789	2019	Cardiovascular	6.3996e-06	385699	MMP16
Verbal-numerical reasoning	4093	29844566	2018	CNS	0.030238	168033	BEST3
Verbal-numerical reasoning	38	27046643	2016	CNS	0.0068593	36035	CDH13
Verbal-numerical reasoning	4093	29844566	2018	CNS	0.00048085	168033	CDH13
Visceral adipose tissue sttenutation	1126	27918534	2017	Metabolic	0.0095707	18332	CCT2
Visceral adipose tissue sttenutation	1126	27918534	2017	Metabolic	0.037557	18332	FRS2
Visceral adipose tissue sttenutation	1126	27918534	2017	Metabolic	0.029523	18332	LRRC10
Visceral adipose tissue sttenutation (female)	1128	27918534	2017	Metabolic	0.0076227	9594	CCT2
Visceral adipose tissue sttenutation (female)	1128	27918534	2017	Metabolic	0.030706	9594	FRS2
Visceral adipose tissue sttenutation (male)	1127	27918534	2017	Metabolic	0.030783	8738	BEST3
Visceral adipose tissue sttenutation (male)	1127	27918534	2017	Metabolic	0.033596	8738	CCT2
Visceral adipose tissue sttenutation (male)	1127	27918534	2017	Metabolic	0.020163	8738	LRRC10
Visceral sdipose tissue volume	1111	27918534	2017	Metabolic	0.02466	18332	CDH13
Visceral sdipose tissue volume (adjusted for BMI)	1114	27918534	2017	Metabolic	0.01063	18332	CNBD1
Visceral sdipose tissue volume (female)	1113	27918534	2017	Metabolic	0.0070496	9594	CCT2
Visceral sdipose tissue volume (female)	1113	27918534	2017	Metabolic	0.047668	9594	CDH13
Visceral sdipose tissue volume (female)	1113	27918534	2017	Metabolic	0.0029858	9594	FRS2
Vitiligo (early onset)	4300	30674883	2019	Dermatological	0.00011165	9735	MMP16
VLDL diameter	953	27005778	2016	Metabolic	0.018968	19273	CCT2
VLDL diameter	953	27005778	2016	Metabolic	0.011276	19273	LRRC10
Waist circumference	167	25673412	2015	Metabolic	0.0072162	232101	CDH13
Waist circumference	168	25673412	2015	Metabolic	0.007469	244441	CDH13
Waist circumference	3185	31427789	2019	Metabolic	1.46e-11	385932	CDH13
Waist circumference (adjusted for BMI)	173	25673412	2015	Metabolic	0.038167	231355	LRRC10
Waist circumference (adjusted for BMI)	174	25673412	2015	Metabolic	0.038167	245749	LRRC10
Waist circumference (female)	133	23754948	2013	Metabolic	0.042794	45192	CDH13
Waist circumference (female)	171	25673412	2015	Metabolic	0.037793	127998	CDH13
Waist circumference (female)	172	25673412	2015	Metabolic	0.040006	134594	CDH13
Waist circumference (female, adjusted for BMI)	135	23754948	2013	Metabolic	0.048821	45192	LRRC10
Waist circumference (female, adjusted for BMI)	177	25673412	2015	Metabolic	0.038714	127470	LRRC10
Waist circumference (female, adjusted for BMI)	178	25673412	2015	Metabolic	0.038714	134039	LRRC10
Waist-hip ratio	4077	30239722	2018	Metabolic	0.045573	697734	BEST3
Waist-hip ratio	4077	30239722	2018	Metabolic	0.017221	697734	CCT2
Waist-hip ratio	4077	30239722	2018	Metabolic	3.66e-09	697734	CDH13
Waist-hip ratio	179	25673412	2015	Metabolic	0.010379	212248	CNBD1
Waist-hip ratio	180	25673412	2015	Metabolic	0.010299	226643	CNBD1
Waist-hip ratio	4077	30239722	2018	Metabolic	0.012498	697734	LRRC10
Waist-hip ratio	4077	30239722	2018	Metabolic	0.0044249	697734	MMP16
Waist-hip ratio (adjusted for BMI)	4080	30239722	2018	Metabolic	0.0034324	694649	BEST3
Waist-hip ratio (adjusted for BMI)	4080	30239722	2018	Metabolic	8.86e-06	694649	CCT2
Waist-hip ratio (adjusted for BMI)	4080	30239722	2018	Metabolic	0.0046476	694649	FRS2
Waist-hip ratio (adjusted for BMI)	4080	30239722	2018	Metabolic	9.19e-07	694649	LRRC10
Waist-hip ratio (adjusted for BMI)	4080	30239722	2018	Metabolic	1.23e-08	694649	MMP16
Waist-hip ratio (adjusted for BMI, female)	4082	30239722	2018	Metabolic	0.043215	379501	CCT2
Waist-hip ratio (adjusted for BMI, female)	4082	30239722	2018	Metabolic	0.029879	379501	LRRC10
Waist-hip ratio (adjusted for BMI, female)	4082	30239722	2018	Metabolic	6.31e-09	379501	MMP16
Waist-hip ratio (adjusted for BMI, male)	4081	30239722	2018	Metabolic	0.0029128	315284	BEST3
Waist-hip ratio (adjusted for BMI, male)	4081	30239722	2018	Metabolic	0.00022552	315284	CCT2
Waist-hip ratio (adjusted for BMI, male)	4081	30239722	2018	Metabolic	0.013142	315284	CNBD1
Waist-hip ratio (adjusted for BMI, male)	4081	30239722	2018	Metabolic	0.04928	315284	FRS2
Waist-hip ratio (adjusted for BMI, male)	4081	30239722	2018	Metabolic	6.7478e-05	315284	LRRC10
Waist-hip ratio (female)	4079	30239722	2018	Metabolic	4.0485e-05	381152	CDH13
Waist-hip ratio (female)	183	25673412	2015	Metabolic	0.0081295	118004	CNBD1
Waist-hip ratio (female)	184	25673412	2015	Metabolic	0.0080308	124591	CNBD1
Waist-hip ratio (female)	4079	30239722	2018	Metabolic	2.4986e-06	381152	MMP16
Waist-hip ratio (male)	4078	30239722	2018	Metabolic	0.04583	316772	BEST3
Waist-hip ratio (male)	4078	30239722	2018	Metabolic	0.014076	316772	CCT2
Waist-hip ratio (male)	4198	31217584	2019	Metabolic	0.0044649	24838	CCT2
Waist-hip ratio (male)	4078	30239722	2018	Metabolic	0.018327	316772	CDH13
Waist-hip ratio (male)	4078	30239722	2018	Metabolic	0.0078292	316772	LRRC10
Waist-hip ratio (male, adjusted for BMI)	140	23754948	2013	Metabolic	0.033731	34629	BEST3
Weight	3436	31427789	2019	Metabolic	7.65e-11	385473	CDH13
Weight	3436	31427789	2019	Metabolic	0.0010104	385473	CNBD1
Weight	3436	31427789	2019	Metabolic	0.011346	385473	MMP16
Weight (male)	136	23754948	2013	Metabolic	0.042534	60016	MMP16
Wheeze or whistling in the chest in last year	3319	31427789	2019	Respiratory	0.0018714	379150	CNBD1
White blood cell count (two-way meta)	3868	27863252	2016	Immune	0.021429	131969	CDH13
White matter	4544	31676860	2019	CNS	0.024812	19629	CCT2
White matter	4645	31676860	2019	CNS	0.033419	21821	CCT2
White matter	4544	31676860	2019	CNS	0.04698	19629	FRS2
White matter	4645	31676860	2019	CNS	0.042774	21821	FRS2
White matter	4645	31676860	2019	CNS	0.016381	21821	MMP16
Xenobiotics::Benzoate metabolism::catechol sulfate	617	24816252	2014	Metabolic	0.01171	7807	CNBD1
Xenobiotics::Benzoate metabolism::hippurate	618	24816252	2014	Metabolic	0.0019736	7806	CNBD1
Xenobiotics::Chemical::glycerol 2-phosphate	619	24816252	2014	Metabolic	0.011686	5912	CNBD1
Xenobiotics::Food component, Plant::quinate	634	24816252	2014	Metabolic	0.042855	6265	CDH13
Xenobiotics::Xanthine metabolism::1,7-dimethylurate	641	24816252	2014	Metabolic	0.0018634	6057	MMP16
Xenobiotics::Xanthine metabolism::1-methylurate	642	24816252	2014	Metabolic	0.049853	5520	CCT2
Xenobiotics::Xanthine metabolism::1-methylurate	642	24816252	2014	Metabolic	0.0096876	5520	CDH13
Xenobiotics::Xanthine metabolism::1-methylurate	642	24816252	2014	Metabolic	0.023935	5520	LRRC10
Xenobiotics::Xanthine metabolism::3-methylxanthine	644	24816252	2014	Metabolic	0.0091585	5396	CCT2
Xenobiotics::Xanthine metabolism::3-methylxanthine	644	24816252	2014	Metabolic	0.035756	5396	LRRC10
Xenobiotics::Xanthine metabolism::paraxanthine	647	24816252	2014	Metabolic	0.032615	7504	MMP16
::::X-02269	652	24816252	2014	Metabolic	0.025993	7701	LRRC10
::::X-03088	656	24816252	2014	Metabolic	0.049052	7474	CDH13
::::X-04494	659	24816252	2014	Metabolic	0.037548	5007	CCT2
::::X-04494	659	24816252	2014	Metabolic	0.0058629	5007	LRRC10
::::X-05907	665	24816252	2014	Metabolic	0.006018	7734	BEST3
::::X-06126	666	24816252	2014	Metabolic	0.036821	7785	CCT2
::::X-06126	666	24816252	2014	Metabolic	0.0033282	7785	FRS2
::::X-09026	677	24816252	2014	Metabolic	3.4137e-06	7627	BEST3
::::X-09706	679	24816252	2014	Metabolic	0.019897	7697	CNBD1
::::X-10395	682	24816252	2014	Metabolic	0.0037664	7784	BEST3
::::X-10429	683	24816252	2014	Metabolic	0.02355	6807	BEST3
::::X-10500	684	24816252	2014	Metabolic	0.047157	7751	BEST3
::::X-10506	685	24816252	2014	Metabolic	0.019975	7710	CDH13
::::X-11299	691	24816252	2014	Metabolic	0.025343	7347	MMP16
::::X-11315	692	24816252	2014	Metabolic	0.016358	7785	BEST3
::::X-11412	698	24816252	2014	Metabolic	0.0082305	6935	CDH13
::::X-11437	701	24816252	2014	Metabolic	0.022254	6782	CDH13
::::X-11441	704	24816252	2014	Metabolic	0.048849	7072	LRRC10
::::X-11469	709	24816252	2014	Metabolic	0.021085	7779	LRRC10
::::X-11491	714	24816252	2014	Metabolic	0.0024455	6584	BEST3
::::X-11491	714	24816252	2014	Metabolic	0.0023625	6584	LRRC10
::::X-11795	730	24816252	2014	Metabolic	0.002745	7763	BEST3
::::X-12038	748	24816252	2014	Metabolic	0.048973	7758	CDH13
::::X-12216	763	24816252	2014	Metabolic	0.027444	5369	CCT2
::::X-12405	772	24816252	2014	Metabolic	0.027399	6676	FRS2
::::X-12627	786	24816252	2014	Metabolic	0.0089629	7419	LRRC10
::::X-12786	803	24816252	2014	Metabolic	0.046357	6566	BEST3
::::X-13069	814	24816252	2014	Metabolic	0.025064	6770	BEST3
::::X-13069	814	24816252	2014	Metabolic	0.03634	6770	CDH13
::::X-13429	817	24816252	2014	Metabolic	0.015311	6344	CCT2
::::X-13429	817	24816252	2014	Metabolic	0.00417	6344	FRS2
::::X-13435	819	24816252	2014	Metabolic	0.034586	6970	MMP16
::::X-13496	821	24816252	2014	Metabolic	0.041193	7656	BEST3
::::X-13548	822	24816252	2014	Metabolic	0.043846	6022	CDH13
::::X-13549	823	24816252	2014	Metabolic	0.031523	7330	CDH13
::::X-14374	837	24816252	2014	Metabolic	0.027431	7627	CNBD1
::::X-14473	839	24816252	2014	Metabolic	0.010461	6884	CNBD1
::::X-14625	842	24816252	2014	Metabolic	0.022855	7511	CCT2
22:6, docosahexaenoic acid (DHA)	864	27005778	2016	Metabolic	0.001562	13499	CNBD1
25-Hydroxyvitamin D level	3981	29343764	2018	Metabolic	0.0096234	79366	CNBD1
3Lhydroxybutyrate	858	27005778	2016	Metabolic	0.016239	24154	CCT2
3Lhydroxybutyrate	858	27005778	2016	Metabolic	0.012241	24154	FRS2
3Lhydroxybutyrate	858	27005778	2016	Metabolic	0.0067655	24154	LRRC10
