# Supplementary material for: Exploring the mechanism of artificial selection signature in Chinese indigenous pigs by leveraging multiple bioinformatics database tools
Source: BMC Genomics. 2023 Dec 5;24:743. doi: 10.1186/s12864-023-09848-7 (PMC10699062; doi:10.1186/s12864-023-09848-7)
Supplement: Supplementary file 1 — Additional file 1. Figures S1-S11 and Tables S1-S9. [file 12864_2023_9848_MOESM1_ESM.zip › 02_Supplementary files/Additional file 5_Table S1_D-statistics between Yunnan indigenous pig and Asian wild boar.xlsx]

## Sheet: Table S1.  D-statistics
Table S1. D-statistics between Yunnan indigenous pig and Asian wild boar samples.
Pop1(W)	Pop2(X)	Pop3(Y)	Pop4(Z)	Dstat	SE	Zscore	BABA	ABBA	Interpretation
SB	GLGS	BS	WBA	-0.0103	0.002448	-4.227	2210	2256	BS closer to GLGS pig than to SB pig
BS	GLGS	SB	WBA	-0.01	0.002197	-4.546	2210	2255	SB closer to GLGS pig than to BS pig
DNXE	GLGS	SB	WBA	-0.0107	0.003006	-3.561	2187	2234	SB closer to GLGS pig than to DNXE pig
DNXE	GLGS	BS	WBA	-0.0006	0.002494	-0.239	2289	2291	non-significant
SB	DNXE	BS	WBA	-0.0095	0.003166	-2.989	2276	2320	non-significant
BS	DNXE	GLGS	WBA	-0.0053	0.002593	-2.035	2291	2316	non-significant
SB	BS	GLGS	WBA	-0.0004	0.002779	-0.131	2255	2256	non-significant
SB	DNXE	GLGS	WBA	-0.0058	0.003193	-1.808	2234	2260	non-significant
DNXE	BS	SB	WBA	-0.0006	0.003015	-0.199	2273	2276	non-significant
Notes: D statistics using high quality variants by mapping samples to pigs (Sus Scrofa 11.1) genome. Dstat=(ABBA-BABA)/(ABBA+BABA)
W is the reference population which is closer to X than Y, X and Y to be tested for introgresson, WBA(Z) is the outgroup.
Negtive value means introgression between X and Y, positive value means introgression between Y and W.
|Z|-scores more than 3 was considered to be significant, otherwise marked non-significant.
BS, Baoshan pigs; DNXE, Diannanxiaoer pigs; GLGS, Gaoligongshan pigs; SB, Saba pigs; WBA, Asian wild boars.
