# Supplementary material for: Exploring the mechanism of artificial selection signature in Chinese indigenous pigs by leveraging multiple bioinformatics database tools
Source: BMC Genomics. 2023 Dec 5;24:743. doi: 10.1186/s12864-023-09848-7 (PMC10699062; doi:10.1186/s12864-023-09848-7)
Supplement: Supplementary file 1 — Additional file 1. Figures S1-S11 and Tables S1-S9. [file 12864_2023_9848_MOESM1_ESM.zip › 02_Supplementary files/Additional file 9_Table S2_Overview of XPEHH scores in the whole genome of Yunnan indigenous pigs.xlsx]

## Sheet: Table S2. Overview of XPEHH 
Table S2. Overview of XPEHH scores in the whole genome of Yunnan indigenous pigs and Asian wild boars.
Chromosome	SNP	Position(bp)	Cross population extended haplotype homozygosity (XPEHH) score
			BS-WBA	DNXE-WBA	GLGS-WBA	SB-WBA
1	CASI0009658	142764	0.508106	0.550723	0.438434	1.29567
1	MARC0044150	205163	0.433449	0.462764	0.325282	1.23606
1	ASGA0000005	239523	0.19873	0.464775	0.226364	1.03087
1	ASGA0000014	261794	-0.0514771	0.165358	-0.0309852	0.673184
1	ASGA0000021	289363	0.0198707	0.275875	0.0203191	0.793532
1	H3GA0000026	309120	0.122189	0.507938	0.263646	1.03541
1	INRA0000015	356646	-0.01087	0.277036	0.0950138	0.809755
1	H3GA0000032	373626	-0.184309	0.16835	-0.0467486	0.767508
1	ALGA0000014	381075	0.137755	0.392998	0.190172	0.961148
1	ALGA0000009	408640	0.122011	0.373447	0.174428	0.945404
1	ALGA0000021	422682	0.00601935	0.295644	0.106604	1.06436
1	ALGA0000022	437279	0.0593011	0.336496	0.110926	0.84443
1	M1GA0000060	455095	0.0593011	0.336496	0.110926	0.84443
1	ASGA0000047	477400	0.173269	0.489177	0.157536	0.975635
1	H3GA0000048	493510	0.0331516	0.506492	0.355674	0.972613
1	ASGA0000050	510239	-0.0866146	-0.00441878	0.0182488	0.576683
1	MARC0072195	523626	0.117477	0.323008	0.0937204	0.633224
1	M1GA0000069	569752	0.0104612	0.246323	8.55627e-05	0.542541
1	DRGA0000001	608509	0.123338	0.362496	0.0569751	0.682097
1	MARC0110724	632758	0.0514402	0.276205	0.00891151	0.596984
1	MARC0075674	648355	0.0514402	0.276205	0.00891151	0.596984
1	H3GA0000057	705066	0.26234	0.239737	0.274675	0.580369
1	H3GA0000058	718767	0.306168	0.359123	0.335616	0.628877
1	ALGA0000046	754384	0.23253	0.241116	0.242413	0.595563
1	ASGA0000071	771992	0.275163	0.173599	0.23743	0.254283
1	INRA0000026	815906	0.291311	0.248227	0.331869	0.553779
1	M1GA0000100	834129	0.106733	0.150856	0.38145	0.109554
1	H3GA0000077	856821	0.0619058	0.220343	0.261048	0.132999
1	M1GA0000151	887856	0.299475	0.384296	0.559388	0.252222
1	M1GA0000139	912571	0.123024	0.382154	0.467462	0.0978425
1	M1GA0000135	925565	0.00141649	0.211152	0.357561	0.0123941
1	ASGA0000091	946449	0.0666298	0.19939	0.40722	0.082706
1	H3GA0000082	971795	0.0131781	0.535644	0.135687	0.261357
1	M1GA0000158	989159	-0.0174523	0.247538	-0.211177	0.122503
1	M1GA0000397	1063343	-0.25357	-0.141275	-0.379822	0.0564747
1	ALGA0000232	1089823	-0.186278	0.0729205	-0.193998	0.0767033
1	MARC0028827	1110091	-0.206982	0.313085	-0.0145433	0.313781
1	ALGA0000218	1131809	-0.261211	-0.182423	-0.312987	-0.109065
1	ASGA0000304	1143403	-0.251326	-0.0529382	-0.239003	-0.154492
1	ASGA0000309	1173551	-0.406303	0.00932099	-0.544222	-0.547665
1	MARC0049965	1208216	-0.266726	0.0702604	-0.425496	-0.310782
1	ASGA0000323	1222594	-0.279659	-0.0740165	-0.640751	-0.403022
1	ALGA0000251	1236819	-0.258255	0.184995	-0.37688	-0.0880798
1	CASI0007833	1301402	-0.328925	0.184995	-0.488629	-0.0880798
1	ASGA0101285	1336307	-0.567623	0.24722	-0.410138	-0.227922
1	ASGA0083458	1373121	-0.0185036	0.621994	0.0547909	0.42437
1	ASGA0102762	1447000	0.0475082	0.552716	0.121949	0.324841
1	MARC0076778	1448659	-0.392302	0.158615	-0.364995	-0.175358
1	ASGA0086709	1483384	-0.4004	-0.0607356	-0.265413	-0.0684195
1	ALGA0112852	1487362	-0.332146	0.128974	-0.265413	-0.0684195
1	MARC0058092	1497071	-0.546284	0.0115301	-0.543051	-0.302898
1	DRGA0017627	1587235	-0.271514	0.120888	-0.202008	-0.0118692
1	H3GA0056137	1610214	-0.274662	0.164948	-0.227488	0.00760607
1	MARC0039661	1629456	0.111851	0.580813	0.20011	0.323113
1	ASGA0085025	1638138	-0.187731	0.611836	-0.0268381	0.175379
1	ASGA0098570	1638826	-0.579488	0.322067	-0.159802	0.152485
1	MARC0063358	1678732	-0.370035	0.321206	-0.20279	0.0471676
1	MARC0096709	1689422	-0.369139	0.332288	-0.218413	0.0584441
1	H3GA0052387	1737865	-0.342546	0.291562	-0.218665	0.115393
1	MARC0001272	1767445	-0.61247	0.323356	-0.253563	0.00567032
1	ALGA0000188	1782612	-0.39579	0.267585	-0.205366	0.043561
1	H3GA0000220	1856385	-0.2492	0.154425	-0.221413	0.0747941
1	MARC0000620	1869413	-0.390555	0.0150523	-0.30847	0.0354295
1	ASGA0000285	1896106	-0.589741	-0.134957	-0.451687	-0.146813
1	M1GA0000376	1942478	-0.59431	-0.307396	-0.451168	0.00799936
1	ASGA0092250	1975567	-0.703354	-0.432844	-0.490431	-0.137381
1	ASGA0105957	1986117	-0.916674	-0.552993	-0.48238	-0.0998558
1	M1GA0000188	2046775	-0.95147	-0.670565	-0.530544	-0.274109
1	H3GA0000123	2073186	-0.785796	-0.52275	-0.546585	-0.135217
1	M1GA0000195	2087328	-1.01532	-0.683781	-0.652846	-0.394472
1	MARC0070292	2139822	-0.536429	-0.399743	-0.419265	-0.136091
1	MARC0072453	2160998	-0.285732	-0.263471	-0.378237	-0.0902498
1	MARC0076699	2216203	-0.382351	-0.287676	-0.425626	-0.197672
1	ALGA0000120	2272319	-0.382351	-0.394004	-0.464709	-0.197672
1	M1GA0000233	2292374	-0.409525	-0.252098	-0.457572	-0.140497
1	H3GA0000180	2330465	-0.575001	-0.301017	-0.470526	-0.441426
1	ALGA0000131	2343464	-0.385205	-0.243309	-0.483708	-0.507459
1	MARC0038011	2372268	-0.836166	-0.715124	-0.783369	-0.721635
1	ALGA0000134	2383908	-0.913277	-0.714001	-0.772713	-0.370761
1	ALGA0000133	2399238	-0.802531	-0.618311	-0.747952	-0.288764
1	ASGA0000170	2408345	-0.965737	-0.616642	-0.685317	-0.434202
1	ASGA0085797	2409715	-0.7848	-0.317105	-0.4829	-0.339447
1	ASGA0000179	2443530	-0.630199	-0.310098	-0.462191	-0.332899
1	MARC0040142	2462289	-0.637161	-0.341133	-0.46848	-0.339129
1	M1GA0000282	2489342	-0.374988	-0.286461	-0.385343	-0.24189
1	M1GA0000288	2519551	-1.03951	-0.253676	-0.659147	-0.652011
1	ASGA0000192	2535265	-0.743197	-0.215937	-0.411254	-0.322366
1	DIAS0002496	2551985	-0.694234	-0.153268	-0.459765	-0.346279
1	ALGA0000172	2585100	-0.511329	-0.102289	-0.387562	-0.408643
1	MARC0011088	2669976	-0.528042	0.00579381	-0.372071	-0.218228
1	DIAS0001378	2719245	-0.472533	0.144387	-0.509117	-0.280105
1	ALGA0000269	2760415	-0.532223	-0.0696596	-0.456441	-0.184791
1	H3GA0000320	2785472	-0.532223	-0.0696596	-0.456441	-0.184791
1	ALGA0000277	2808072	-0.493362	-0.00422083	-0.379123	-0.119352
1	ASGA0000364	2831639	-0.616085	-0.131426	-0.509883	-0.246558
1	ASGA0000370	2843744	-0.994276	-0.543823	-0.715747	-0.283648
1	ALGA0000288	2873411	-1.22207	-0.333167	-0.736376	-0.445769
1	ALGA0000289	2887205	-1.09116	-0.329334	-0.59003	-0.398966
1	M1GA0000475	2931588	-1.34088	-0.612338	-0.762228	-0.688875
1	ALGA0000300	2945015	-1.08395	-0.249444	-0.55257	-0.412641
1	ALGA0108678	2946467	-0.774798	0.0363347	-0.620657	-0.113459
1	MARC0021314	3025572	-0.54467	0.0480201	-0.422284	-0.0929581
1	MARC0083899	3032017	-0.533219	0.054814	-0.420183	-0.0929581
1	MARC0087450	3073574	-0.529994	0.054814	-0.397589	-0.0929581
1	INRA0000110	3148231	-0.297887	0.403979	-0.135082	0.276121
1	ALGA0000303	3177033	-0.203556	0.639979	-0.182639	0.301944
1	MARC0102958	3213862	-0.00934593	0.826047	0.0636173	0.437299
1	ALGA0000305	3257402	0.207234	0.872246	0.121793	0.238179
1	M1GA0000482	3310395	0.118481	0.792563	0.0142796	0.145996
1	ASGA0000390	3331085	-0.113703	0.558382	-0.17088	-0.0482222
1	INRA0000119	3360057	-0.144792	0.449148	-0.175917	0.0445983
1	ALGA0000312	3384527	-0.254171	0.449148	-0.175917	0.0445983
1	H3GA0000347	3400771	-0.455231	0.48281	-0.416215	-0.219377
1	ALGA0000319	3421117	-0.310017	0.632018	0.0427133	0.401681
1	ALGA0000323	3463729	-0.212795	0.642573	-0.0638884	0.233734
1	MARC0008402	3478464	0.145546	0.380762	0.264663	0.410724
1	ASGA0000414	3501012	-0.0327072	0.456769	0.258357	0.426532
1	ALGA0000331	3523935	0.155141	0.561808	0.190913	0.586642
1	M1GA0000495	3544535	-0.104321	0.00886064	-0.021952	0.254282
1	ASGA0000430	3559672	-0.488967	-0.308426	-0.427007	-0.235641
1	ASGA0000422	3593533	-0.263288	-0.0881378	0.0920249	0.250992
1	M1GA0000498	3639624	-0.0888148	0.43762	0.130545	0.417384
1	SIRI0001096	3669945	0.247499	0.692982	0.369322	0.654789
1	ASGA0000434	3775595	0.0182385	0.370512	-0.0266999	0.278795
1	DRGA0000017	3812495	0.275315	0.661832	0.00527391	0.269829
1	ASGA0000440	3835928	0.202709	0.608754	-0.00881971	0.212929
1	ALGA0000354	3859435	-0.019452	0.355269	-0.275296	0.0899375
1	ALGA0000356	3876382	0.114913	0.460679	-0.0812291	0.195807
1	MARC0003894	3912196	0.24169	0.28957	-0.147417	0.0913035
1	ALGA0000368	3954380	0.24785	0.237572	0.0415532	0.193159
1	ALGA0000370	3972399	0.151847	0.0784152	-0.169789	0.0566194
1	ALGA0000375	4048051	0.195408	-0.0784125	-0.140834	-0.137868
1	ALGA0000376	4065226	0.326471	0.177237	0.215193	0.181256
1	ALGA0000381	4168403	0.395111	0.38829	0.249183	0.490313
1	ASGA0000453	4185150	-0.014559	0.108326	0.0231265	0.194331
1	M1GA0000501	4205769	-0.0746078	0.0462285	0.0231265	0.146874
1	INRA0000194	4259401	0.0453676	0.274843	0.144262	0.0992958
1	ALGA0000386	4283617	-0.0661334	0.125294	0.0118672	-0.0388032
1	ALGA0000388	4365512	-0.164895	-0.187233	-0.306845	-0.0840999
1	MARC0007285	4391118	-0.244599	-0.391656	-0.303524	-0.166943
1	ALGA0000393	4424849	-0.131131	-0.0528003	-0.228365	-0.248217
1	ALGA0000397	4467696	-0.302408	-0.132356	-0.492001	-0.165685
1	ALGA0000407	4509299	-0.563342	0.0266943	-0.663098	-0.47268
1	ASGA0000475	4538447	-0.494099	-0.16431	-0.428332	-0.41138
1	MARC0097015	4581532	-0.602672	-0.324375	-0.663507	-0.385428
1	ALGA0000427	4601793	-0.651414	-0.553504	-0.790897	-0.498629
1	ASGA0000490	4630008	-0.88705	-0.803946	-0.98255	-0.705304
1	H3GA0000401	4654738	-0.361982	-0.40291	-0.6002	-0.150288
1	ALGA0000431	4675880	-0.754568	-0.652153	-0.909182	-0.506323
1	ALGA0000436	4699533	-0.480466	-0.0505306	-0.613833	-0.177944
1	ALGA0000440	4724172	-0.274785	-0.0411338	-0.617551	0.0905025
1	MARC0023660	4792385	-0.3043	-0.157111	-0.411508	0.0588594
1	ALGA0000442	4824158	-0.241174	-0.0939854	-0.341682	0.120584
1	INRA0000229	4864583	-0.303353	-0.181682	-0.503984	0.109643
1	MARC0028762	4887243	-0.395189	-0.192707	-0.428347	0.054764
1	ALGA0000451	4913271	-0.203767	-0.338218	-0.135215	0.220213
1	MARC0095028	4924839	-0.161796	-0.147181	-0.141069	0.285536
1	MARC0036469	4961480	-0.265021	-0.110284	-0.227541	0.064665
1	MARC0073715	4981962	-0.265021	-0.108405	-0.222453	0.064665
1	DRGA0000033	4996521	-0.288417	-0.131204	-0.228254	0.064665
1	ALGA0000474	5023373	-0.244376	-0.100705	-0.228254	0.064665
1	MARC0010743	5064848	-0.240315	-0.0828981	-0.189435	0.064665
1	ASGA0000548	5092196	-0.240315	-0.0828981	-0.189435	0.064665
1	M1GA0000537	5122948	-0.275544	-0.0898624	-0.376077	-0.129819
1	DRGA0000038	5145464	-0.0728232	0.0530252	0.0164092	-0.0746254
1	DRGA0000040	5172252	-0.215479	-0.278026	-0.290848	-0.0645118
1	DRGA0000041	5211943	-0.520393	-0.39191	-0.41553	0.0111191
1	ASGA0000554	5232058	-0.315929	0.0104603	-0.297679	0.0275768
1	ASGA0000556	5275549	-0.443592	0.139932	-0.367204	0.0901478
1	H3GA0000454	5288773	0.0141495	0.671611	-0.0678741	0.272475
1	ALGA0000501	5317995	-0.306684	0.362685	-0.159178	0.117273
1	H3GA0000459	5334437	-0.00707341	0.306569	0.196093	0.270141
1	MARC0016720	5354392	-0.0890037	0.322836	0.0567144	0.176587
1	ALGA0115616	5434442	0.168721	0.588081	0.528041	0.306422
1	MARC0014438	5474620	-0.0919694	0.272648	0.178114	0.308514
1	ASGA0102052	5502057	-0.403259	0.240105	0.193404	0.313518
1	ALGA0112197	5512986	-0.120757	0.250479	0.183568	0.293409
1	MARC0021584	5548253	-0.0298893	0.412292	0.169896	0.579328
1	ASGA0104958	5565075	-0.256471	0.222892	-0.03011	0.254251
1	ALGA0119138	5567485	-0.208076	0.107847	-0.0866692	0.0951322
1	MARC0004054	5690566	0.251418	0.512088	0.286094	0.292827
1	MARC0027411	5691907	0.212595	0.5015	0.177733	0.147593
1	ALGA0123376	5695080	0.351137	0.589174	0.464371	0.494429
1	H3GA0000476	5713576	-0.0678022	0.167264	-0.0219508	0.0584816
1	ASGA0000576	5917694	-0.0970279	0.105232	-0.069968	-0.00792686
1	ASGA0000578	5944035	-0.469695	-0.162221	-0.53603	-0.126173
1	M1GA0000549	5994381	-0.511956	0.0721306	-0.620007	-0.200511
1	MARC0097604	6018515	-0.599815	-0.0500282	-0.647026	-0.217551
1	ALGA0000538	6069393	-0.533977	-0.300054	-0.575893	-0.427617
1	SIRI0000431	6100142	-0.63768	-0.302435	-0.689626	-0.453398
1	SIRI0000433	6100362	-0.424563	0.0453905	-0.329704	-0.0531601
1	ASGA0095912	6125550	-0.426852	-0.150377	-0.379831	-0.209239
1	ASGA0000589	6260450	-0.556664	-0.295171	-0.547694	-0.403874
1	MARC0059741	6281513	-0.535607	-0.213556	-0.495442	-0.320127
1	ALGA0000557	6293068	-0.497417	-0.216096	-0.475477	-0.320127
1	ASGA0000601	6315387	-0.448271	-0.00261706	-0.415167	-0.127609
1	H3GA0000513	6349604	-0.35607	-0.0459481	-0.469145	-0.334065
1	MARC0074666	6369303	-0.51723	-0.308842	-0.603598	-0.498882
1	H3GA0000521	6391784	-0.14656	0.194726	-0.107004	0.123282
1	H3GA0000529	6451336	-0.221886	0.0545195	-0.222205	-0.0644437
1	ASGA0000636	6472959	-0.274814	0.0545195	-0.222205	-0.0644437
1	ASGA0000640	6511328	-0.168966	0.0545195	-0.338726	-0.0644437
1	ALGA0000593	6532769	-0.166481	0.0624589	-0.270162	-0.0644437
1	M1GA0000567	6591689	-0.308781	-0.0296227	-0.315278	-0.207011
1	ALGA0000601	6633776	0.198946	0.489154	0.0206888	-0.0538903
1	MARC0061528	6662020	0.100928	0.370249	-0.106198	-0.00620053
1	ASGA0000657	6679400	0.121172	0.290776	-0.0378642	0.00867987
1	ASGA0000671	6702897	0.0136717	0.0629663	-0.145441	0.0490141
1	MARC0022150	6717196	-0.247729	0.101521	-0.34259	-0.229423
1	ALGA0000623	6732845	0.132645	0.193616	0.107848	0.0978233
1	M1GA0000589	6780086	-0.295673	0.208945	0.118525	0.269058
1	MARC0022897	6814781	0.246577	0.549795	0.485864	0.606577
1	MARC0048394	6849364	0.155243	0.43517	0.309767	0.475148
1	ALGA0000641	6864280	-0.0443124	0.213759	0.407692	0.418149
1	ALGA0000646	6920289	-0.268627	0.296812	0.0213638	0.507709
1	ASGA0000700	6947493	-0.320871	0.300609	0.172995	0.574613
1	H3GA0000571	6971797	-0.428327	0.26461	0.0684399	0.485032
1	ASGA0000706	6992339	-0.111648	0.609875	0.0346713	0.72596
1	M1GA0000601	7037493	0.00391222	0.623598	0.0259949	0.693153
1	M1GA0000603	7049189	0.0172912	0.534996	0.178248	0.74766
1	MARC0068181	7050992	0.0633534	0.368786	0.300814	0.560583
1	ALGA0121161	7092433	-0.08917	0.417334	0.187964	0.465412
1	ASGA0089637	7125336	0.0376103	0.613439	0.353985	0.330228
1	ASGA0098909	7130736	-0.219322	0.407462	0.163336	0.237869
1	ALGA0108557	7177347	0.100384	0.601266	0.29164	0.238959
1	INRA0000409	7208834	-0.198672	0.177582	0.0840071	0.122077
1	ASGA0000723	7222464	-0.200406	0.234452	0.326801	0.372293
1	MARC0077389	7245296	-0.492726	0.0197863	0.170376	0.313504
1	ALGA0000673	7266468	-0.4818	-0.0563516	0.0954013	0.270668
1	ASGA0000710	7294516	-0.676963	-0.139985	0.151821	0.313709
1	ASGA0000712	7315485	-0.762315	-0.191927	0.107173	0.226047
1	H3GA0000581	7352295	-0.759076	-0.354055	0.0936758	0.279964
1	M1GA0000623	7423138	-0.689125	-0.112668	0.119034	0.180773
1	H3GA0000587	7468978	-0.689125	-0.112668	0.119034	0.180773
1	MARC0027776	7492224	-0.564687	-0.0108753	0.294034	0.181597
1	MARC0072970	7525648	-0.378655	-0.244556	0.368825	0.436948
1	H3GA0000586	7539459	-0.461918	-0.200584	0.225432	0.075767
1	ALGA0000683	7615171	-0.378947	-0.113344	0.169476	0.261238
1	MARC0089489	7630133	-0.148411	0.35387	0.160977	0.50771
1	MARC0005058	7689313	-0.348005	0.0978156	-0.171889	0.330609
1	INRA0000425	7701076	-0.249479	0.182014	0.0783367	0.330609
1	ASGA0000751	7722553	-0.00322474	0.468235	0.356485	0.557361
1	H3GA0000596	7752337	-0.296512	0.205832	0.156534	0.372913
1	ASGA0000733	7774583	-0.337445	0.205832	0.149558	0.372913
1	DRGA0000058	7790813	-0.249551	0.214922	0.156199	0.372913
1	ALGA0000698	7855602	-0.258589	0.141397	0.109584	0.393447
1	ASGA0000746	7882995	-0.056416	0.377535	0.361746	0.457544
1	MARC0039695	7895450	-0.120469	0.313056	0.00187089	0.506116
1	MARC0084646	7949224	-0.241294	-0.120279	0.0276071	0.246549
1	ALGA0000717	7985098	-0.339192	0.0606369	0.0132254	0.246549
1	MARC0027297	8005058	-0.331545	0.23101	0.046796	0.149547
1	DIAS0003564	8026909	-0.284067	0.252922	0.123056	0.049083
1	ALGA0000725	8040507	-0.163158	0.494005	0.120949	0.0907489
1	ALGA0000727	8061810	-0.143768	0.0711505	0.234183	0.215488
1	ALGA0000728	8075011	-0.382732	0.347305	-0.216833	-0.20015
1	ASGA0000791	8092879	-0.308208	0.370048	0.100798	0.0428571
1	ALGA0000732	8119410	-0.196233	0.495118	0.18888	0.0736525
1	ALGA0000741	8152049	-0.331436	0.201095	-0.157396	-0.161884
1	MARC0070803	8177382	-0.545478	0.138945	-0.129082	-0.279932
1	ALGA0000749	8236852	-0.669569	-0.0521165	-0.232692	-0.119559
1	ASGA0000817	8287008	-0.669569	-0.113721	-0.242487	-0.119559
1	DRGA0000063	8300592	-0.669569	-0.0427649	-0.23176	-0.119559
1	ALGA0000769	8320936	-0.669569	-0.0386619	-0.23176	-0.119559
1	MARC0078284	8339120	-0.4911	0.258358	-0.186744	0.133629
1	ALGA0000778	8362294	-0.957352	-0.168624	-0.72037	-0.369078
1	ALGA0000773	8382364	-0.834545	-0.182848	-0.528428	-0.138446
1	M1GA0000672	8386032	-0.826074	-0.175999	-0.5191	-0.138446
1	MARC0036513	8412641	-0.762094	-0.343525	-0.6671	-0.11153
1	DRGA0000068	8424088	-0.811796	-0.225203	-0.439137	-0.134255
1	ASGA0000870	8461674	-0.830725	-0.104678	-0.526543	-0.123283
1	H3GA0000686	8487937	-0.840997	-0.148142	-0.388758	-0.157644
1	H3GA0000689	8504144	-0.817104	-0.14233	-0.379847	-0.14173
1	ALGA0000792	8516072	-0.817104	-0.148142	-0.382135	-0.147665
1	ALGA0000781	8537066	-0.719379	-0.14028	-0.379056	-0.151762
1	ASGA0000856	8554166	-0.767331	-0.148142	-0.388661	-0.15058
1	ASGA0097914	8581776	-0.828703	-0.0869263	-0.391054	0.0101398
1	ALGA0105316	8585379	-0.569439	0.281915	-0.255072	0.284443
1	ASGA0095734	8625170	-0.543359	0.0956881	-0.51567	0.109126
1	ASGA0082737	8645594	-0.481299	0.400267	-0.391716	0.0877644
1	ASGA0092897	8664275	-0.501622	-0.0288083	-0.529429	-0.0606192
1	H3GA0000708	8715388	-0.638777	0.00300728	-0.621128	-0.290914
1	ALGA0000795	8724875	-0.812448	-0.117702	-0.761857	-0.453261
1	ASGA0000892	8739103	-0.729094	-0.0605054	-0.642108	-0.374303
1	ASGA0000909	8777250	-0.683971	-0.0158482	-0.307925	-0.165756
1	ALGA0000837	8810463	-0.671416	-0.0345623	-0.315612	-0.213451
1	H3GA0000711	8864583	-0.425503	0.232884	-0.17572	-0.217203
1	ASGA0000925	8896901	-0.241562	0.238523	-0.101207	0.0417356
1	ALGA0000848	8931065	-0.377772	0.183684	-0.0297466	-0.0359794
1	ASGA0000934	8958790	-0.230192	0.134853	-0.0425685	-0.0823869
1	ASGA0089621	8970719	-0.241457	-0.0330673	-0.119982	-0.0197218
1	SIRI0000226	8977428	-0.0976146	0.150314	-0.0754456	-0.203464
1	ALGA0120737	9044222	-0.102708	0.237293	-0.0523431	0.161413
1	ALGA0114715	9059586	-0.375245	-0.103572	-0.0065662	-0.135692
1	ASGA0090359	9060959	-0.445903	-0.0951006	0.00802382	-0.30041
1	ALGA0111013	9066284	0.0341024	0.381818	0.273947	0.104313
1	ASGA0100683	9103627	0.0114135	0.202919	0.0771802	0.281257
1	ASGA0097955	9112055	-0.416435	0.094859	0.0339823	-0.161599
1	ASGA0100150	9137610	-0.264304	-0.256997	0.0329574	-0.00794709
1	ALGA0110679	9139049	-0.550115	-0.49899	-0.23563	-0.13964
1	MARC0067098	9147844	-0.60003	-0.487701	-0.400823	-0.0167242
1	ASGA0096629	9148437	-0.645139	-0.533268	-0.431359	-0.202714
1	ASGA0101578	9156095	-0.874855	-0.72394	-0.866808	-0.554509
1	H3GA0056341	9160509	-0.727062	-0.449712	-0.655214	-0.379708
1	M1GA0025022	9160739	-0.762766	-0.476533	-0.712814	-0.383286
1	ALGA0111616	9161133	-0.507243	-0.270905	-0.584987	-0.364982
1	ASGA0103410	9166650	-0.52147	-0.266743	-0.592494	-0.358204
1	ASGA0106115	9179040	-0.746195	-0.581951	-0.770844	-0.782468
1	MARC0092460	9191394	-0.532887	-0.0935389	-0.361078	-0.374559
1	MARC0020708	9256560	-0.26123	0.0472932	-0.453192	-0.182537
1	ASGA0104413	9344181	0.0667984	-0.183617	-0.331931	-0.134569
1	MARC0067406	9461491	0.190597	0.0463343	0.0242304	0.263522
1	MARC0042528	9472678	0.164593	-0.134997	-0.143274	0.0266317
1	ALGA0117909	9584330	0.00610175	-0.229281	-0.133829	0.0195403
1	INRA0000573	9677339	-0.214985	-0.531445	-0.323767	-0.0955191
1	ASGA0000947	9698458	0.103188	-0.3147	-0.281093	0.270281
1	ALGA0106880	9725288	-0.0822995	-0.124095	-0.210054	0.200946
1	ASGA0103576	9731805	-0.236699	-0.0892436	-0.219718	0.153801
1	H3GA0000722	9739155	0.120482	0.15884	-0.128057	0.446878
1	ASGA0000959	9755372	0.0143497	0.04591	-0.109557	0.398423
1	ALGA0000882	9778686	0.0460249	0.0729947	0.0247295	0.309073
1	H3GA0000727	9810328	0.33515	0.0850966	0.110121	0.476546
1	M1GA0000722	9832888	-0.0844173	0.020362	0.147252	0.221323
1	ASGA0094847	9926429	-0.177159	-0.123977	0.00788212	0.0774727
1	ASGA0083835	9945193	-0.299831	-0.257115	-0.148293	0.170505
1	ALGA0005353	9956582	-0.0815041	-0.250737	-0.079026	0.248943
1	ASGA0099868	9963125	-0.242947	-0.351562	-0.208257	0.0947895
1	ASGA0103611	9972030	-0.480228	-0.484135	-0.298308	-0.0978375
1	MARC0060475	9975589	-0.0730505	-0.220605	0.0918035	0.301171
1	ALGA0005347	9980141	-0.153924	-0.254145	0.0500151	0.272899
1	ASGA0103192	9995902	-0.27084	-0.222828	0.0190776	0.221799
1	MARC0041880	10011610	-0.160335	-0.10586	0.117177	0.22899
1	ALGA0000889	10036902	-0.0256439	0.00877204	0.420302	0.592045
1	ASGA0000966	10078498	-0.417171	-0.102494	-0.000283583	0.189205
1	MARC0087012	10095697	-0.417171	-0.102494	-0.000283583	0.189205
1	ASGA0000969	10112145	-0.801372	-0.302905	-0.215487	-0.049234
1	MARC0101458	10121843	-0.618987	0.241603	-0.0569794	0.570098
1	MARC0010870	10139216	-0.376064	0.568179	0.120255	0.555554
1	MARC0086704	10165232	-0.054019	0.529585	0.205077	0.556452
1	H3GA0000744	10234770	-0.076664	0.168785	0.309624	0.364155
1	INRA0000615	10302982	-0.103211	0.159237	0.264157	0.31765
1	DRGA0000082	10326553	0.16144	0.338032	0.516504	0.435477
1	ALGA0000900	10362059	-0.0182877	0.477043	0.509548	0.782745
1	ASGA0000973	10389994	-0.136192	0.198908	0.381479	0.592263
1	MARC0049090	10410748	-0.446922	-0.00342554	0.197147	0.444445
1	MARC0004771	10462399	-0.285127	-0.249465	0.17217	0.356274
1	ALGA0000913	10483162	-0.285127	-0.150597	0.179041	0.387012
1	MARC0072001	10531718	-0.35867	-0.119293	0.184042	0.387012
1	ALGA0122196	10548553	-0.180781	-0.125713	0.153237	0.545465
1	H3GA0053978	10551670	-0.268954	-0.18207	0.0359713	0.414948
1	ALGA0108231	10571959	-0.182919	-0.143243	0.180964	0.674095
1	ASGA0000982	10600616	-0.36846	-0.155487	-0.159458	0.39227
1	MARC0019433	10631896	-0.688847	-0.405666	-0.323087	0.42012
1	ALGA0000922	10646136	-0.297233	-0.0306539	0.101098	0.804091
1	ASGA0000986	10666648	-0.0820913	0.209269	0.242278	0.919265
1	ASGA0000992	10707677	0.118939	0.339566	0.415659	1.00239
1	DRGA0000091	10723682	-0.377063	-0.139783	-0.275492	0.651929
1	MARC0083567	10740064	-0.119314	-0.137889	-0.125304	0.617455
1	MARC0056894	10788113	-0.0644049	-0.177508	-0.225553	0.751521
1	H3GA0000774	10821259	-0.106598	0.0604357	-0.0603203	0.727943
1	ALGA0000962	10854824	0.115527	0.0827387	-0.0896462	0.691756
1	CASI0010077	10880316	-0.36234	-0.245546	-0.372151	-0.00857498
1	H3GA0000785	10936234	-0.520054	-0.456887	-0.393467	0.0223765
1	ALGA0000953	10947883	-0.818881	-0.680752	-0.822465	0.00832717
1	ASGA0001011	10968552	-0.847944	-0.601919	-0.83282	-0.00895425
1	ALGA0000957	11000101	-0.894517	-0.633283	-0.895614	-0.384638
1	MARC0089438	11012474	-0.752999	-0.728365	-0.764165	-0.218796
1	MARC0037098	11026234	-0.72025	-0.226217	-0.614552	0.238013
1	ALGA0000960	11039515	-0.386445	-0.239438	-0.195232	0.188857
1	ASGA0092619	11094973	-0.233278	-0.0781351	-0.1116	0.265704
1	ASGA0085249	11131194	-0.0546954	0.0957793	0.0504789	0.479256
1	ALGA0001032	11234275	-0.0315387	0.202175	-0.0984425	0.390184
1	ALGA0001027	11260235	-0.157157	0.0885303	-0.0927608	0.279888
1	ALGA0001028	11278086	-0.421069	0.115328	-0.152179	0.294189
1	MARC0070235	11301273	-0.326827	0.120805	-0.122322	0.364307
1	ASGA0001083	11332967	-0.0795544	0.316481	-0.0417456	0.751762
1	M1GA0000757	11379817	0.0807492	0.644024	0.17327	0.723993
1	MARC0018001	11396506	0.208646	0.667458	0.317666	0.537118
1	CASI0009218	11439580	0.11284	0.475505	-0.0137251	0.740202
1	H3GA0000824	11462282	-0.0695882	0.402229	-0.23168	0.623224
1	H3GA0000823	11477366	-0.112571	0.279151	-0.246255	0.375234
1	ALGA0001019	11491578	-0.111125	0.115505	-0.349835	0.440809
1	MARC0052278	11552434	-0.233499	0.114118	-0.288682	0.459179
1	MARC0015953	11580084	-0.413009	-0.130403	-0.459391	-0.0879842
1	ASGA0001071	11602546	-0.324689	-0.10719	-0.276209	0.0394173
1	ASGA0001065	11618703	-0.324689	-0.10719	-0.276209	0.0394173
1	ALGA0001007	11634073	-0.324689	-0.10719	-0.276209	0.0394173
1	H3GA0000815	11662820	-0.324479	-0.10719	-0.306412	0.0394173
1	ASGA0001055	11684450	-0.332862	-0.132579	-0.288814	0.124923
1	ASGA0001052	11703832	-0.369832	-0.306035	-0.384679	0.000775069
1	ALGA0000990	11750626	-0.301359	-0.300988	-0.357168	0.10857
1	ASGA0001039	11762754	-0.33132	-0.217128	-0.313378	-0.0521292
1	H3GA0000794	11785233	-0.502607	-0.309306	-0.289623	-0.240625
1	M1GA0000742	11809016	-0.575339	-0.500007	-0.265773	-0.45601
1	MARC0006874	11835585	-0.547154	-0.5416	-0.204292	-0.242041
1	ASGA0001024	11928397	-0.755098	-0.714959	-0.227626	-0.243694
1	MARC0008026	11994851	-0.63298	-0.494303	-0.190077	-0.0832663
1	ALGA0001037	12054793	-0.749825	-0.698619	-0.381141	-0.199436
1	ASGA0001086	12068335	-0.5902	-0.471093	-0.101127	-0.0320082
1	MARC0034448	12088373	-0.5902	-0.471093	-0.101127	-0.0320082
1	M1GA0000759	12122844	-0.340342	-0.226837	0.328412	0.379266
1	ASGA0001096	12170343	-0.390406	-0.256485	0.130568	0.179829
1	MARC0016632	12209896	-0.289155	-0.286791	0.0876372	0.166834
1	MARC0018479	12251230	-0.316839	-0.121435	0.32788	0.47137
1	MARC0099846	12269761	-0.296603	-0.132889	0.00298751	0.326724
1	DRGA0000100	12277112	-0.200245	0.109852	0.0258111	0.137578
1	MARC0068793	12303153	-0.32524	-0.116387	0.0677306	0.218487
1	ASGA0001125	12318169	-0.210373	0.0303179	0.0062754	0.270946
1	ASGA0001122	12337822	-0.248686	0.397589	0.0856945	0.17405
1	ALGA0001075	12374758	0.0934691	0.603381	0.382951	0.361289
1	ASGA0001117	12389746	-0.0808568	0.246299	-0.0341743	0.16139
1	INRA0060577	12533243	-0.219575	0.0461218	-0.202873	-0.0914017
1	MARC0037754	12546595	-0.00969421	0.307081	-0.111191	0.0324933
1	ALGA0111979	12591535	-0.00934008	0.458103	-0.0196211	0.159557
1	MARC0065727	12629436	-0.0523458	0.42512	0.131522	0.0571128
1	ASGA0089650	12648838	-0.442914	-0.0384479	-0.108886	0.00160605
1	ALGA0112050	12707679	-0.485839	-0.0493433	-0.103458	-0.0396201
1	ASGA0082971	12723693	-0.408445	-0.00983078	-0.0992762	0.0605966
1	ALGA0001109	12851607	-0.214223	-0.0809319	-0.242174	0.0246722
1	ASGA0001137	12927305	-0.266434	-0.279368	-0.23117	0.0224536
1	ALGA0001096	12948288	-0.47563	-0.102092	-0.318696	-0.0905255
1	DRGA0000110	12971916	-0.541167	-0.161319	-0.264228	-0.0462493
1	ALGA0001112	12997223	-0.756887	-0.639638	-0.572426	-0.318469
1	DRGA0000109	12998814	-0.28677	-0.456153	-6.15912e-05	0.273026
1	H3GA0000845	13051624	-0.5675	-0.65522	-0.516272	-0.01768
1	DRGA0000114	13079664	-0.521753	-0.508629	-0.338535	0.221961
1	ALGA0001119	13108381	-0.544426	-0.750891	-0.697507	0.106307
1	ASGA0001154	13150889	-0.466496	-0.184205	-0.0624704	0.386213
1	ASGA0001155	13163823	-0.222107	-0.0268532	-0.0414982	0.654811
1	ALGA0001127	13217894	-0.466995	-0.197947	0.127989	0.529631
1	ALGA0001129	13248833	-0.480232	0.0944433	0.0628356	0.405016
1	M1GA0000773	13274747	-0.472794	0.0944433	0.0724036	0.405016
1	H3GA0000848	13299662	-0.256505	0.374601	0.262252	0.31925
1	H3GA0000849	13349937	-0.474921	0.221311	0.148315	0.254592
1	INRA0000796	13370639	-0.154146	0.416759	0.308924	0.204684
1	INRA0000803	13414473	-0.0719489	0.289778	0.430802	0.153587
1	ALGA0001145	13465641	-0.179894	0.538276	0.464935	0.389424
1	ASGA0001168	13481668	-0.356427	0.376725	0.13701	0.26374
1	MARC0059733	13551055	-0.557366	0.0637651	-0.0418226	0.0282098
1	ALGA0001149	13576095	-0.481065	0.104086	-0.0845917	0.0888837
1	ASGA0001170	13583706	-0.498171	0.233145	0.0857903	0.223656
1	ALGA0001156	13609429	-0.579007	0.10671	-0.0482369	0.0983893
1	ALGA0001154	13630037	-0.818265	0.0745642	-0.207194	-0.0451291
1	ALGA0001160	13637576	-1.01226	-0.0273308	-0.504379	-0.196209
1	DRGA0000138	13639698	-0.926016	0.0283358	-0.643325	0.037991
1	MARC0082193	13662996	-0.719224	-0.407802	-0.537822	-0.0296456
1	MARC0032404	13683529	-0.431316	-0.127465	-0.418299	-0.107842
1	MARC0023380	13803972	-0.544956	0.0538785	-0.391193	-0.0806341
1	ALGA0001167	13830551	-0.341243	0.0234182	-0.20623	0.0669736
1	ASGA0001178	13867295	-0.16973	0.467911	0.169085	0.539934
1	MARC0057601	13891308	-0.312545	0.079563	-0.124973	0.388074
1	DRGA0000143	13908145	-0.315366	0.155019	-0.237064	0.302915
1	ASGA0001179	13928656	-0.15607	0.351939	-0.0951952	0.205312
1	ALGA0001182	13968701	-0.322131	0.516447	-0.156273	0.0863988
1	M1GA0000775	13988393	-0.244397	0.642581	-0.0588262	0.269404
1	MARC0005377	14008679	-0.518764	0.203873	-0.169148	0.311256
1	DRGA0000148	14062022	-0.576303	0.253107	-0.208721	0.299797
1	M1GA0000776	14090774	-0.513391	0.204979	-0.191573	0.32377
1	DRGA0000153	14117266	-0.357673	0.474018	-0.23363	0.450047
1	DRGA0000154	14135085	-0.510898	0.16813	-0.331744	0.154212
1	ASGA0001200	14156490	-0.477144	-0.131503	-0.484006	0.104973
1	M1GA0000784	14239508	-0.0516718	0.270408	-0.00189747	0.367354
1	M1GA0000785	14256641	-0.384788	-0.151341	-0.351194	0.39039
1	DRGA0000162	14280903	-0.508865	-0.301457	-0.417134	0.106971
1	ALGA0001212	14337906	-0.508865	-0.301457	-0.417134	0.106971
1	ALGA0001216	14359060	-0.419933	-0.615375	-0.455535	-0.116455
1	ASGA0001214	14379959	-0.455635	-0.547233	-0.627536	0.0989133
1	MARC0045047	14416426	-0.403292	-0.250418	-0.701402	0.18186
1	ASGA0090411	14417139	-0.415489	-0.2608	-0.712076	0.278725
1	ALGA0120068	14456261	-0.246384	0.129215	-0.377735	0.316345
1	MARC0027620	14590859	-0.490784	-0.0990399	-0.435239	0.0986866
1	ALGA0001224	14623607	-0.479656	-0.0506698	-0.284108	0.064142
1	ALGA0001225	14653311	-0.749503	-0.0506698	-0.378413	-0.262804
1	ALGA0001228	14681938	-0.536467	-0.0506698	-0.299895	0.037976
1	ALGA0001232	14715720	-0.515879	-0.0399025	-0.292756	0.037976
1	ASGA0001241	14729541	-0.535688	-0.0506698	-0.304961	0.037976
1	ASGA0001243	14747810	-0.0495511	0.362965	0.066012	0.263708
1	MARC0039402	14785944	-0.401389	0.161404	-0.0768152	0.0697699
1	DIAS0004684	14810076	-0.38918	0.177971	-0.0891711	0.0940306
1	ALGA0001244	14869534	-0.322493	0.18175	-0.0777547	0.0946595
1	H3GA0000902	14918962	-0.174462	0.159838	0.0332421	0.444542
1	ASGA0001279	14946721	-0.364703	0.000830991	0.00645635	0.411934
1	H3GA0000905	14958478	-0.271916	0.08734	0.0901514	0.495073
1	ALGA0001269	14970213	-0.452399	0.00895908	-0.134207	0.394742
1	ASGA0001286	14988130	-0.438188	-0.0814614	-0.0847484	0.360122
1	DRGA0000172	15010885	-0.462373	-0.202632	-0.0675622	0.374756
1	ALGA0001281	15040268	-0.370676	-0.144974	-0.057535	0.591449
1	ASGA0001297	15064590	-0.359558	-0.139421	0.0290842	0.47191
1	ALGA0001286	15081855	-0.501274	-0.457921	-0.280173	0.202126
1	ASGA0001308	15109785	-0.158673	-0.347885	-0.0742324	0.519038
1	ASGA0001310	15122972	-0.104861	-0.245652	-0.0903372	0.352394
1	H3GA0000916	15143196	-0.387651	-0.414144	-0.157326	-0.283206
1	ASGA0001318	15175382	-0.54413	-0.442332	-0.22018	-0.424181
1	ASGA0001319	15189308	-0.453228	-0.368351	-0.0948116	-0.149523
1	H3GA0000926	15213029	-0.362282	-0.343797	-0.0867044	-0.025377
1	ALGA0001311	15228370	-0.30076	-0.155466	-0.0506482	0.0699869
1	ALGA0109235	15251512	-0.410149	-0.578733	-0.150398	0.252585
1	ASGA0092613	15283512	-0.399782	-0.580352	-0.20966	0.204829
1	ASGA0092349	15305611	-0.405312	-0.306751	-0.261164	0.173967
1	ASGA0103003	15358054	-0.570958	-0.360244	-0.270178	0.104255
1	MARC0033666	15364579	-0.549683	-0.360244	-0.270178	0.104255
1	ALGA0104928	15424518	-0.453219	-0.309483	-0.509594	0.222729
1	ASGA0097886	15432402	-0.800008	-0.558907	-0.614575	0.00676569
1	MARC0096466	15456727	-0.783363	-0.225856	-0.2866	0.0443803
1	ALGA0001327	15487055	-0.696735	-0.262617	-0.259847	0.0443803
1	ALGA0001328	15517117	-0.649339	-0.253199	-0.256026	0.0443803
1	ALGA0001317	15533378	-0.649339	-0.260208	-0.256026	0.0443803
1	ALGA0115796	15536875	-0.695524	-0.256705	-0.259083	0.0443803
1	DRGA0000174	15545900	-0.724533	-0.0630775	-0.132293	0.00412671
1	H3GA0000934	15568908	-0.715077	-0.170899	-0.190098	-0.0149577
1	ASGA0101342	15590242	-0.870992	-0.411987	-0.25213	-0.422239
1	ASGA0095480	15651595	-0.691351	-0.209462	-0.235444	-0.196619
1	H3GA0000940	15653652	-0.734829	-0.182496	-0.171269	-0.14365
1	ASGA0097230	15734902	-0.627867	0.0816305	-0.137341	-0.0601382
1	H3GA0000945	15746522	-0.445044	0.020412	-0.331649	-0.0228989
1	ALGA0122935	15747889	-0.473928	0.028674	-0.301759	-0.0986248
1	ALGA0001335	15761707	-0.272076	0.189453	-0.372733	0.160852
1	M1GA0000808	15778035	-0.169286	0.270093	-0.19814	0.0847568
1	ALGA0001340	15792939	-0.192257	0.460889	-0.0809314	0.180584
1	H3GA0000953	15817171	-0.156225	0.310279	0.127127	0.235704
1	ALGA0001347	15864139	-0.201285	0.235609	0.198818	0.271768
1	MARC0096524	15951989	0.1719	0.366113	0.444281	0.487427
1	ASGA0001360	15961780	0.197757	0.606609	0.583871	0.41955
1	ASGA0001363	15975108	-0.0674147	0.513079	0.27282	0.458697
1	H3GA0000957	16020811	-0.182638	0.176906	0.0865097	0.102163
1	H3GA0000960	16054407	-0.215752	0.127948	0.18056	0.31359
1	ALGA0001351	16096761	-0.354554	-0.0838426	-0.0805333	0.0975504
1	MARC0028295	16113596	-0.276408	0.117638	-0.174446	0.0914128
1	H3GA0000965	16181886	-0.190254	0.40186	-0.141419	0.117997
1	ASGA0001374	16210405	-0.0421102	0.469678	-0.0649635	0.139665
1	H3GA0000976	16299805	-0.438409	0.179084	-0.140159	-0.0971214
1	ASGA0001376	16322519	-0.438409	0.0795671	-0.140159	-0.0971214
1	ALGA0001370	16335513	-0.229635	0.0741104	-0.203605	-0.0122045
1	H3GA0000982	16355299	-0.177896	0.0548717	-0.154635	-0.0141265
1	DIAS0001671	16366131	-0.159521	0.231534	-0.0739365	0.0804323
1	ASGA0001384	16450113	-0.273801	-0.107518	-0.384337	-0.0440998
1	ASGA0001391	16498257	-0.276435	0.0624313	-0.145528	-0.0884234
1	ASGA0001394	16520465	-0.25321	0.0902676	-0.0311326	-0.136623
1	ASGA0001396	16609766	-0.22437	0.093411	-0.131575	-0.153146
1	H3GA0000987	16676665	-0.619367	-0.0985542	-0.217657	-0.368513
1	M1GA0000819	16698688	-0.653682	-0.30049	-0.286998	-0.572342
1	ALGA0001393	16723963	-0.432514	-0.262123	-0.251414	-0.253497
1	ASGA0001403	16755168	-0.558533	-0.505226	-0.290472	-0.0306044
1	DRGA0000182	16775912	-0.701562	-0.406358	-0.35921	-0.266705
1	H3GA0001002	16798460	-0.710233	-0.504872	-0.371214	-0.266705
1	ALGA0109024	16843534	-0.606263	-0.191906	-0.267292	-0.183646
1	ASGA0001422	16858089	-0.880281	-0.838413	-0.577427	-0.751165
1	ALGA0001410	16890642	-0.884817	-0.405113	-0.57164	-0.809671
1	ASGA0001418	16903857	-0.799245	-0.324307	-0.358045	-0.862406
1	ASGA0001419	16915193	-0.820245	-0.336188	-0.431229	-0.926051
1	DRGA0000183	16960586	-0.806829	-0.2611	-0.367051	-0.925853
1	H3GA0001012	17018073	-0.749877	-0.378745	-0.356793	-0.768302
1	H3GA0001013	17029609	-0.497481	-0.360652	-0.300794	-0.74978
1	ASGA0101644	17185607	-0.613357	-0.660609	-0.544885	-0.711239
1	MARC0043586	17201571	-0.560058	-0.587507	-0.535172	-0.668842
1	ALGA0001427	17228696	-0.820078	-0.574338	-0.562931	-0.709167
1	ALGA0001428	17241497	-0.788445	-0.574338	-0.54587	-0.709167
1	ASGA0001432	17258006	-0.897674	-0.538158	-0.722541	-0.721313
1	ALGA0001436	17290977	-0.50922	-0.00141993	-0.312004	-0.365566
1	ASGA0001443	17318263	-0.577536	-0.0300703	-0.29408	-0.32787
1	ALGA0001445	17351452	-0.285788	0.385809	0.0382244	-0.0173778
1	ALGA0001449	17410567	-0.106258	0.253714	0.0418459	0.085844
1	ASGA0001459	17450276	0.0441397	0.249485	0.381035	0.183646
1	ASGA0001464	17482116	-0.236346	0.0404426	-0.00780382	-0.199918
1	ALGA0114505	17524601	-0.277973	0.180857	0.0197087	0.178361
1	ALGA0124174	17524787	-0.316374	0.200229	0.0300649	0.189187
1	ALGA0120614	17534958	-0.37066	0.217602	-0.211037	0.118342
1	ASGA0087300	17535213	-0.57843	0.0107456	-0.248213	-0.452695
1	MARC0030993	17549870	-0.503953	-0.0132633	-0.402264	-0.382809
1	ASGA0001471	17581057	-0.669988	-0.188985	-0.399277	-0.661923
1	ALGA0001463	17604157	-0.590962	-0.224682	-0.374258	-0.620136
1	M1GA0000832	17624789	-0.542934	-0.213488	-0.318339	-0.362394
1	ASGA0001482	17650296	-0.427178	0.0160535	-0.326285	-0.168634
1	ALGA0001482	17668943	-0.597208	-0.0130198	-0.459946	-0.241651
1	ALGA0001485	17682190	-0.468434	0.025385	-0.16888	-0.18849
1	ASGA0001489	17702032	-0.160374	0.0305729	0.0391114	0.194242
1	ALGA0001488	17751881	-0.116131	0.306726	0.149783	0.229036
1	H3GA0001055	17758420	-0.305675	0.488311	0.0746628	0.00376916
1	MARC0075996	17765760	-0.714621	0.0431088	-0.373991	-0.321579
1	ALGA0001499	17784024	-0.597543	0.0494432	-0.366289	-0.29961
1	ASGA0001497	17806139	-0.500408	0.0431088	-0.332901	-0.321579
1	MARC0043498	17890582	-0.604008	0.0509382	-0.4714	-0.340647
1	ALGA0107505	17941226	-0.643187	0.0429811	-0.468099	-0.42061
1	ALGA0109219	17952155	-0.569127	0.0981309	-0.139925	-0.130301
1	M1GA0025178	17994147	-0.292407	0.190915	0.135256	0.209976
1	ALGA0108048	18079474	-0.398014	0.146157	0.161889	0.061199
1	H3GA0001062	18169229	-0.373306	0.372172	0.310064	0.204942
1	MARC0035391	18266607	-0.280411	0.22991	0.243846	0.178389
1	H3GA0001064	18287551	-0.162243	0.117998	0.359086	0.179757
1	MARC0061367	18312131	-0.163177	0.126664	0.385169	0.166866
1	INRA0001010	18383184	-0.198848	0.0260217	0.189879	-0.034573
1	ASGA0001507	18411851	0.00741648	0.246177	0.191571	0.168052
1	INRA0001017	18479828	-0.372395	-0.149082	0.156339	-0.0564072
1	INRA0001018	18502418	-0.225692	-0.137737	-0.044279	-0.169665
1	ALGA0001514	18529587	-0.300711	-0.205368	-0.00865365	-0.169665
1	ASGA0001508	18562094	-0.312987	-0.111711	-0.158012	-0.331767
1	ALGA0001516	18614836	-0.284612	-0.219179	0.0445769	-0.224938
1	ASGA0001510	18674006	-0.0561522	-0.0373635	0.185589	0.0603945
1	H3GA0001067	18748259	-0.28488	-0.253971	0.00936105	-0.22544
1	ASGA0001512	18781514	-0.352691	-0.225019	0.0179115	-0.297158
1	H3GA0001069	18803004	-0.36226	-0.423044	0.00839214	-0.306677
1	MARC0090401	18824078	-0.349849	-0.244503	0.00839214	-0.306677
1	ASGA0094009	18848139	-0.364041	-0.269396	0.00839214	-0.349902
1	INRA0001043	18944781	-0.367402	-0.269396	0.00839214	-0.349902
1	ASGA0001531	18966040	-0.330778	-0.28941	-0.177107	-0.423961
1	H3GA0001078	18999199	-0.196871	-0.0025965	-0.198686	-0.253025
1	ALGA0001556	19036620	-0.291223	-0.00261836	-0.0859705	-0.184221
1	MARC0063042	19075405	-0.231106	0.0136918	-0.0156439	-0.187375
1	ALGA0001548	19096406	-0.245173	0.0124149	-0.0410187	-0.164073
1	MARC0024656	19141122	-0.207569	0.285826	0.0921337	0.0665861
1	ASGA0001519	19170840	-0.294966	0.269047	-0.125858	-0.232546
1	ALGA0001541	19195452	-0.266818	-0.00210256	-0.0352773	-0.364067
1	ALGA0001557	19330798	-0.102112	0.161829	0.060596	-0.0385148
1	ALGA0001559	19347989	-0.145963	0.122543	0.10125	-0.0903045
1	ASGA0001535	19462163	-0.342898	-0.0263999	-0.253969	-0.206387
1	DRGA0000203	19542020	-0.107204	0.281425	-0.0582073	-0.0518307
1	ASGA0001540	19568003	-0.057189	0.274891	-0.0348951	0.00666952
1	ALGA0001564	19633551	-0.276904	0.368183	-0.128932	-0.0287996
1	ASGA0001543	19655576	-0.182554	0.464419	-0.0382122	0.0609364
1	ASGA0001556	19799154	-0.137515	0.474365	-0.0282328	0.167084
1	ALGA0001580	19813142	-0.278535	0.616757	-0.000402731	0.0990679
1	DRGA0000210	19838477	0.0808384	0.792451	0.0824953	0.244921
1	H3GA0001085	19864841	-0.00727831	0.187291	0.00945157	-0.0299033
1	H3GA0001084	19887291	0.115572	0.330157	-0.0195543	-0.0759285
1	MARC0007613	19950656	0.0478248	0.25525	-0.119701	-0.0298907
1	ALGA0001565	19979554	0.198962	0.357535	-0.0116778	0.115755
1	ALGA0114236	20071731	-0.042764	0.0729987	-0.181895	-0.127822
1	ALGA0118952	20071928	-0.042764	0.0729987	-0.206862	-0.0908989
1	ASGA0104736	20072414	-0.06549	0.135271	-0.11427	-0.113167
1	SIRI0001107	20127678	-0.275023	-0.0885112	-0.298104	-0.450834
1	ALGA0122320	20147940	-0.106525	-0.206741	-0.290459	-0.221206
1	MARC0061851	20191576	-0.132357	-0.295683	0.0654656	0.122815
1	MARC0018943	20202035	-0.305777	-0.442035	-0.148382	-0.0522631
1	ALGA0107609	20223407	0.0321517	-0.181248	0.0870833	-0.032748
1	ALGA0104320	20237003	0.0321517	-0.0391545	0.115169	-0.032748
1	ASGA0094670	20237912	0.129185	0.0572877	0.196196	0.0539544
1	MARC0002374	20401835	-0.0753599	-0.309613	0.0432345	-0.0401604
1	ASGA0102681	20441130	-0.0753599	-0.330207	0.032797	-0.243606
1	ASGA0093046	20461115	0.0918667	-0.202486	0.215556	0.185331
1	MARC0097056	20482714	0.0590581	-0.363785	0.122557	0.0118059
1	ALGA0123238	20508013	0.00268025	-0.273326	0.028519	-0.214638
1	H3GA0054791	20556829	-0.0932109	-0.204489	-0.125896	-0.159014
1	DRGA0017477	20615801	-0.0638619	0.0944751	0.00335786	0.0544571
1	ALGA0109427	20714767	-0.0598709	-0.0145892	-0.299689	-0.0790005
1	ASGA0093894	20721002	-0.00573552	-0.00295656	-0.209154	0.269089
1	ASGA0094157	20723705	0.0580956	0.0950526	-0.115481	0.275691
1	MARC0072249	20774734	-0.16538	-0.0176442	-0.231007	-0.0812796
1	ASGA0091817	20780701	-0.490678	-0.429691	-0.638406	-0.634982
1	MARC0110969	20793251	-0.394438	-0.573473	-0.217977	-0.585288
1	MARC0041365	20806892	-0.461027	-0.393803	-0.170977	-0.400767
1	H3GA0001089	20837133	-0.663012	-0.535855	-0.474624	-0.792206
1	ALGA0001597	20859637	-0.471984	-0.535855	-0.363214	-0.75035
1	ALGA0001593	20937207	-0.409791	-0.540577	-0.279756	-0.68881
1	ALGA0001608	20999889	-0.445921	-0.592397	-0.435419	-0.764613
1	ALGA0001611	21026564	-0.465439	-0.814066	-0.371069	-0.71066
1	ALGA0001620	21090617	-0.497497	-0.408742	-0.215766	-0.516411
1	ASGA0001569	21112729	-0.506529	-0.497491	-0.21521	-0.500819
1	DRGA0000220	21244650	-0.507091	-0.309568	-0.21521	-0.208757
1	DRGA0000221	21273053	-0.808197	-0.52839	-0.545366	-0.266969
1	ASGA0001580	21303501	-0.615435	-0.0384079	-0.634272	0.0667304
1	ASGA0001581	21363143	-0.338796	0.203266	-0.318097	0.257614
1	DRGA0000223	21395656	-0.245642	0.186503	-0.146358	0.247154
1	H3GA0001101	21470271	-0.477152	-0.0122726	-0.0690875	-0.188396
1	ALGA0001633	21496813	-0.461285	0.0144194	-0.0927148	-0.132685
1	ALGA0001640	21550279	-0.183759	0.186352	0.0310445	0.0853799
1	MARC0004459	21612345	-0.353123	0.0741928	0.00239564	-0.154158
1	ASGA0001590	21625129	-0.12225	0.222295	0.0727065	-0.0215507
1	ALGA0001649	21640950	-0.286855	0.0358934	-0.0440255	-0.213856
1	ALGA0001654	21677172	-0.324773	-0.149265	-0.072976	-0.287296
1	ALGA0001657	21692666	-0.204988	-0.103261	-0.216063	-0.221008
1	ASGA0001604	21717614	-0.0302519	0.132164	-0.134046	0.151258
1	ALGA0001663	21750288	-0.251837	-0.0183053	-0.19077	0.211531
1	ALGA0001666	21792582	0.0535009	0.0564099	-0.176876	0.647057
1	ALGA0001667	21814570	-0.39879	-0.113097	-0.698807	0.423954
1	M1GA0000857	21837817	-0.475573	-0.312052	-0.715712	0.189411
1	ASGA0001606	21851691	-0.146953	0.0732511	-0.395963	0.341333
1	ALGA0001672	21897120	-0.369317	-0.259401	-0.547607	0.31395
1	MARC0062698	21913624	-0.106469	-0.235174	-0.498193	0.267728
1	ALGA0001673	21931471	-0.425136	-0.30869	-0.614386	0.171508
1	ALGA0001678	21957037	-0.264918	-0.104555	-0.293203	0.218464
1	ASGA0001612	21980525	-0.1293	-0.159537	-0.0966475	-0.083579
1	ALGA0001686	21999344	-0.130217	-0.280294	-0.0966475	-0.041548
1	ASGA0001618	22025895	-0.155764	-6.06497e-06	-0.0966475	-0.083579
1	ASGA0001620	22049086	0.0243246	0.264084	-0.00861545	0.218567
1	DRGA0000234	22113994	0.245159	0.304695	0.198306	0.34955
1	DRGA0000235	22146808	-0.0248651	0.275881	0.0393529	0.301352
1	MARC0008547	22159747	-0.176434	0.0722678	-0.0346027	0.103161
1	ASGA0001624	22171273	-0.311907	0.0722678	-0.063968	0.0597707
1	ALGA0001701	22202227	-0.023271	0.197842	0.0724358	0.278586
1	DRGA0000239	22254152	-0.335068	0.0560349	-0.128283	-0.0233846
1	ASGA0099363	22292508	-0.236623	0.0815416	-0.167061	-0.0954618
1	MARC0034292	22315948	-0.646837	-0.243515	-0.293495	-0.488149
1	ALGA0001707	22336481	-0.559879	-0.142964	-0.194421	-0.231071
1	ALGA0001708	22360611	-0.567063	-0.116952	-0.0700266	0.0463855
1	ALGA0001709	22409456	-0.940006	-0.550342	-0.284885	-0.457335
1	ASGA0001633	22443553	-0.835727	-0.519123	-0.267507	-0.457335
1	MARC0018818	22453227	-0.898691	-0.521581	-0.242098	-0.429574
1	ASGA0001637	22489388	-0.81309	-0.586382	-0.414248	-0.486392
1	ALGA0001723	22652735	-0.778773	-0.339636	-0.330141	-0.117337
1	DRGA0000248	22658363	-0.898795	-0.386505	-0.275347	-0.199473
1	ASGA0001642	22728315	-0.86205	-0.552945	-0.42796	-0.090508
1	ALGA0001726	22794656	-0.338327	-0.218077	-0.256967	0.0212815
1	MARC0032578	22803452	-0.539863	-0.142484	-0.307703	-0.0444017
1	DRGA0000252	22829115	-0.530428	-0.160116	-0.325696	-0.0444017
1	ALGA0001735	22853943	-0.511658	-0.254314	-0.466595	-0.0444017
1	ASGA0001644	22878358	-0.0045293	0.0105801	-0.10127	0.297939
1	DRGA0000255	22921945	-0.0817316	0.0146957	-0.0508711	0.233277
1	ALGA0001738	22995675	-0.174971	0.075999	0.0877639	0.22128
1	MARC0005741	23010961	-0.299827	-0.169688	-0.115314	0.0833113
1	ALGA0001739	23025145	-0.237169	-0.0612096	-0.0970707	0.0256775
1	DRGA0000265	23100880	-0.427365	0.089422	-0.109028	0.0138817
1	ALGA0001746	23143307	-0.427365	0.089422	-0.109028	0.0138817
1	DRGA0000266	23215983	-0.437223	0.0672759	-0.316988	-0.0491758
1	DRGA0000268	23238111	-0.382996	0.106806	-0.256922	-0.00780013
1	ALGA0001751	23294702	-0.0785817	0.448521	0.10759	0.285967
1	MARC0061305	23317212	-0.116558	0.419399	0.0728139	0.270368
1	ALGA0001752	23347073	-0.144085	0.239899	-0.143567	0.0451081
1	CASI0003815	23380660	-0.186674	0.0965352	-0.188836	-0.0799578
1	ASGA0001651	23466038	-0.219664	0.050376	-0.0834601	-0.0416442
1	INRA0001161	23509910	-0.298145	0.0215953	-0.156691	-0.100359
1	DRGA0000276	23533777	-0.338674	0.0934296	-0.0846242	-0.0113061
1	ALGA0001757	23632721	-0.148099	0.189143	-0.00107381	0.0861331
1	DRGA0000280	23663870	-0.225647	0.238524	-0.0294854	0.092136
1	H3GA0001138	23690032	-0.297596	0.227605	-0.0330892	0.0598627
1	ALGA0001758	23708840	-0.116446	0.265448	0.0158808	0.203819
1	INRA0001167	23720524	0.248355	0.662594	0.510724	0.536682
1	M1GA0000866	23753955	0.199661	0.328512	0.294053	0.358842
1	ALGA0001762	23841955	-0.0744365	0.338039	0.239846	0.229703
1	ALGA0001764	23888629	0.0907182	0.454961	0.315382	0.328065
1	DRGA0000284	23914711	-0.0926109	0.244835	0.132536	0.0984799
1	ALGA0001766	23976580	-0.0926109	0.244835	0.132536	0.111792
1	DRGA0000289	23995088	-0.199665	-0.0164983	-0.0920807	0.0207071
1	MARC0028659	24020779	0.00761705	0.422063	0.0634521	0.17934
1	H3GA0001140	24055884	-0.0718306	0.252038	-0.0499051	0.0790103
1	ASGA0001656	24083962	-0.0181935	0.412041	-0.0267474	0.00224748
1	H3GA0001142	24114687	-0.164476	0.356321	-0.310149	-0.0791599
1	ASGA0001657	24192361	-0.236521	0.242027	-0.153448	-0.18397
1	ALGA0001770	24234692	0.0530713	0.376024	-0.0903947	-0.0307443
1	INRA0001175	24260803	0.130678	0.402907	-0.00577743	0.129102
1	DRGA0000293	24283182	-0.359306	0.0365071	-0.313149	-0.237951
1	DRGA0000294	24318223	-0.349487	0.0504521	-0.298467	-0.223933
1	DRGA0000296	24357399	-0.365366	0.0296686	-0.31472	-0.244999
1	DRGA0000298	24374340	-0.515715	-0.223311	-0.684725	-0.427435
1	ALGA0001781	24412234	-0.445292	0.0341274	-0.452314	-0.307509
1	MARC0054731	24435518	-0.406927	-0.0483552	-0.563047	-0.452333
1	ALGA0001790	24460535	-0.541895	-0.0555316	-0.522826	-0.480822
1	CASI0009793	24473717	-0.461894	-0.0705317	-0.543459	-0.308446
1	H3GA0001144	24499758	-0.0982548	0.255418	-0.218103	-0.0790025
1	MARC0025847	24686969	-0.307622	-0.194305	-0.173908	-0.227128
1	ALGA0001794	24741077	-0.146717	0.28366	-0.0685486	-0.00150365
1	H3GA0001147	24765187	-0.280425	0.135991	0.0496569	0.158048
1	ASGA0001664	24807515	-0.393231	0.0606655	-0.0645989	0.0439071
1	CASI0010857	24929544	0.0133873	0.167506	0.0729493	0.407057
1	INRA0001185	25087661	-0.307069	-0.252124	-0.27667	0.259569
1	ALGA0001802	25161879	-0.296561	-0.2928	-0.121816	0.307453
1	MARC0000806	25203437	-0.0894204	-0.209143	-0.114653	0.0379955
1	INRA0001186	25229520	-0.456048	-0.281468	-0.17577	-0.226745
1	ASGA0097469	25275233	-0.483628	-0.401434	-0.114766	-0.139412
1	DIAS0004367	25284574	-0.218285	-0.0683526	0.12118	0.0457356
1	ASGA0105496	25414977	-0.421847	-0.512179	-0.412637	-0.317544
1	H3GA0001152	25435893	-0.506901	-0.558139	-0.320271	-0.270065
1	H3GA0001153	25449028	-0.794995	-0.690337	-0.65523	-0.582452
1	H3GA0001156	25474797	-0.606586	-0.439061	-0.420216	-0.410889
1	MARC0064190	25480655	-0.597357	-0.439061	-0.415501	-0.425405
1	ALGA0001818	25578664	-0.590018	-0.439061	-0.421432	-0.425405
1	DIAS0000754	25592979	-0.617228	-0.681099	-0.72729	-0.4913
1	INRA0001220	25618647	-0.412418	-0.419745	-0.718299	-0.542711
1	DRGA0000319	25637962	-0.520205	-0.427956	-0.752183	-0.64733
1	ALGA0001829	25660977	0.0243012	0.0442826	-0.315617	-0.262008
1	ALGA0001836	25684351	-0.0335114	0.0209782	-0.222212	-0.166746
1	ALGA0001838	25702599	0.0602292	0.0960023	-0.129032	0.0562326
1	ALGA0001844	25724722	-0.324533	-0.244297	-0.381459	-0.33329
1	ASGA0001701	25744071	-0.303899	-0.0481147	-0.19987	-0.235625
1	ALGA0001840	25770594	0.0890211	0.129444	-0.0530438	-0.14081
1	ASGA0001705	25839425	0.0324027	0.0394823	-0.0553407	-0.107901
1	ALGA0001854	25893634	-0.272032	0.0948618	-0.136086	-0.100723
1	MARC0078136	25914724	-0.510775	0.00108275	-0.132663	-0.0999169
1	ASGA0001719	25948260	-0.473237	0.0430517	-0.102223	-0.139475
1	ASGA0001721	25977102	-0.328768	-0.0512243	-0.157164	-0.116266
1	ASGA0001729	26008937	-0.166242	-0.00797424	-0.186058	-0.177587
1	H3GA0001174	26068717	-0.399278	-0.0275938	-0.153073	-0.0588282
1	DRGA0000334	26082829	-0.28268	-0.156194	-0.376353	-0.043495
1	ASGA0001735	26117154	-0.145633	0.248453	-0.222876	0.294502
1	H3GA0001175	26132238	-0.262607	0.0923959	-0.232893	0.0840899
1	DRGA0000338	26145242	-0.0510276	0.101343	-0.275781	0.111049
1	SIRI0001204	26158038	0.128783	0.374915	-0.0836188	0.356119
1	SIRI0001202	26158281	0.260258	0.163049	-0.260152	0.27845
1	ASGA0001738	26174326	0.367757	0.349419	0.0865146	0.628794
1	ASGA0001744	26185686	0.325062	0.137035	-0.0414635	0.564384
1	ASGA0001746	26284688	0.114199	-0.142774	-0.0627527	0.341542
1	DIAS0002980	26316436	0.0953609	-0.0810291	-0.0281397	0.51381
1	H3GA0001179	26343884	-0.0660206	-0.377933	-0.0291619	0.38005
1	ASGA0001755	26364113	-0.267831	-0.217417	-0.0802402	0.194144
1	ALGA0001896	26395321	-0.0997006	-0.244108	-0.170915	0.305721
1	DRGA0000343	26423644	-0.339669	-0.236665	-0.118505	0.0661565
1	DRGA0000346	26455729	-0.0185678	-0.12931	-0.0210083	0.249234
1	ASGA0001753	26476427	-0.203473	-0.324042	-0.376189	-0.111664
1	DRGA0000345	26486034	-0.345178	-0.388708	-0.493176	-0.124774
1	H3GA0001189	26505944	-0.185833	-0.282793	-0.368839	-0.296709
1	ASGA0099725	26509868	-0.305808	-0.173069	-0.388953	-0.398935
1	ASGA0105829	26524203	-0.0519442	-0.0345443	-0.261352	-0.233866
1	ASGA0001772	26540376	-0.0645623	-0.00133684	-0.319379	-0.174485
1	ASGA0001771	26559141	-0.332801	-0.521295	-0.556547	-0.216218
1	ALGA0001908	26593023	-0.13008	-0.281027	-0.309492	-0.281859
1	ALGA0104848	26594445	-0.12568	-0.193233	-0.193528	-0.266065
1	MARC0051884	26601149	-0.29403	-0.244395	-0.193528	-0.298613
1	ALGA0001915	26625743	0.115162	-0.0615761	0.0383256	0.108339
1	ASGA0001774	26631978	-0.222325	-0.114238	-0.174	-0.048535
1	ASGA0001781	26664760	-0.136897	-0.181806	-0.381198	-0.172536
1	INRA0001270	26681941	0.23217	0.24722	-0.0862428	0.329585
1	DRGA0000347	26707158	0.111782	0.283598	-0.0516813	0.263784
1	ALGA0001920	26727656	-0.284856	0.0286109	0.0170809	-0.0191901
1	ALGA0001926	26771622	-0.23438	-0.0269134	-0.0119338	-0.140389
1	H3GA0001203	26792842	-0.258219	0.178584	0.0905429	0.0468947
1	ALGA0108388	26823253	-0.254845	0.247596	0.0486627	0.101705
1	ALGA0104088	26853766	0.0435567	0.348807	0.131716	0.315002
1	ASGA0089494	26860193	-0.246414	0.272582	0.0920034	0.173471
1	ALGA0001936	26904581	-0.261818	0.283648	0.271302	0.254764
1	ALGA0001940	26926564	-0.694053	-0.0165368	-0.0618554	-0.102548
1	ALGA0001942	26948264	-0.574888	0.0188027	-0.231516	-0.0629745
1	ASGA0001802	26960262	-0.816476	-0.175868	-0.302331	-0.539342
1	ALGA0001951	26987037	-0.695745	0.0154515	-0.049885	-0.132089
1	ALGA0001958	27032086	-0.67031	0.0154515	-0.049885	-0.0607169
1	ALGA0001967	27098017	-0.23426	-0.103442	0.00943766	0.0259115
1	H3GA0001212	27147982	-0.107483	0.0217734	0.189691	0.26381
1	INRA0001285	27186456	-0.0651209	0.0686035	0.165398	0.0173981
1	ASGA0001818	27209733	0.0120652	-0.0863095	0.0629034	0.0290221
1	ASGA0001823	27230189	-0.238406	-0.260051	-0.160809	-0.258267
1	ASGA0001819	27251841	-0.348057	-0.40059	-0.390822	-0.42508
1	MARC0048327	27259186	-0.359621	-0.346296	-0.393669	-0.500073
1	MARC0031515	27262534	-0.456218	-0.285503	-0.280217	-0.481316
1	MARC0109514	27264049	-0.539981	-0.285503	-0.280217	-0.481316
1	MARC0022961	27286229	-0.539981	-0.285503	-0.280217	-0.481316
1	H3GA0001219	27322810	-0.535155	-0.625922	-0.481483	-0.632091
1	MARC0112693	27336844	-0.430978	-0.441694	-0.262098	-0.508321
1	H3GA0001223	27346475	-0.0815575	-0.223591	-0.14551	-0.303259
1	ASGA0001838	27358567	-0.516606	-0.286907	-0.115806	-0.368915
1	H3GA0001217	27386456	-0.437534	-0.109382	0.150274	-0.20619
1	ALGA0001984	27416568	-0.0339534	-0.102031	0.238621	-0.134829
1	ALGA0124106	27508441	-0.0758875	-0.0876663	0.238277	-0.228088
1	ASGA0096616	27528957	0.293894	0.358588	0.621579	0.0922592
1	ASGA0082396	27529916	0.20934	0.0761281	0.326515	-0.0831263
1	ALGA0106992	27550386	-0.137159	0.0422446	0.255438	-0.296465
1	ASGA0094502	27566388	-0.362011	-0.0134387	0.178277	-0.244987
1	ALGA0107451	27596606	-0.21791	-0.0626712	0.0490814	-0.0682946
1	ASGA0001842	27620041	-0.317968	-0.0509385	0.102601	-0.236621
1	ALGA0116591	27626241	-0.0811513	0.0464436	0.204122	-0.00466424
1	MARC0053321	27673421	-0.381378	-0.247447	-0.261803	-0.234521
1	MARC0105202	27703116	-0.424558	-0.194624	-0.12083	0.0587316
1	ALGA0002000	27732814	-0.253705	0.0292039	0.149031	0.275364
1	H3GA0001228	27750374	-0.28908	0.0517791	0.0413445	0.551486
1	MARC0034351	27753913	-0.572496	-0.0231352	-0.163066	0.374588
1	ASGA0085617	27755173	-0.540077	-0.0667034	-0.181101	0.386746
1	ALGA0002013	27828144	-0.35081	0.346039	-0.0483592	0.460609
1	ALGA0002025	27848254	-0.268147	0.414741	0.157662	0.605455
1	M1GA0000885	27871723	-0.337066	0.27671	-0.140311	0.547036
1	H3GA0001233	27926711	-0.347715	0.284774	0.0936795	0.189912
1	MARC0068736	27947169	-0.282248	0.142583	-0.000556916	0.193171
1	ASGA0001858	27971998	-0.478875	0.165624	-0.00951647	0.13505
1	ALGA0002036	28010216	-0.441293	0.181454	-0.00951647	0.0505082
1	ASGA0001863	28024964	-0.215547	0.415581	0.168616	0.317694
1	MARC0061107	28045748	-0.688754	-0.0418011	-0.322901	-0.0970644
1	ALGA0002043	28072021	-0.617891	0.0287315	-0.259761	-0.0561839
1	ASGA0001865	28092739	-0.548234	-0.0213542	-0.474385	0.0502771
1	ALGA0002055	28143369	-0.624801	0.00653972	-0.353234	-0.0816879
1	ASGA0001869	28171414	-0.636606	-0.0491319	-0.595324	-0.416461
1	ALGA0002050	28182468	-0.574966	-0.11966	-0.401326	-0.488789
1	INRA0001363	28211713	-0.308615	0.038567	-0.320036	-0.153686
1	ASGA0001873	28270187	-0.308615	0.038567	-0.320036	-0.153686
1	H3GA0001242	28284523	-0.319106	0.079749	-0.281786	-0.051955
1	MARC0016585	28299164	-0.584415	-0.254354	-0.523602	-0.328909
1	ALGA0002069	28321680	-0.305591	0.100709	0.10159	0.130899
1	ALGA0002071	28344152	-0.500503	0.0391153	-0.0607473	-0.0677147
1	H3GA0001247	28394516	-0.357844	0.0437215	-0.0559674	-0.106683
1	ASGA0001879	28423963	-0.394829	0.0132231	-0.132958	-0.0473616
1	DRGA0000387	28468813	-0.127487	0.0931994	0.0466987	0.0351977
1	INRA0001396	28493573	0.0984796	0.339958	0.281672	0.254013
1	ALGA0002083	28508020	-0.146038	0.192631	0.145258	0.0931624
1	MARC0036088	28528229	-0.0889657	0.176556	0.128804	0.0831739
1	DRGA0000392	28539850	-0.0889657	0.207128	0.13517	0.0706313
1	DRGA0000394	28568253	0.0599419	0.452912	0.305686	0.411555
1	ALGA0002094	28614842	-0.0508134	0.380061	0.129694	0.128488
1	ALGA0002097	28646759	0.165237	0.259278	0.281216	0.179223
1	H3GA0001255	28683128	0.448183	0.689391	0.588473	0.616782
1	ALGA0002105	28721625	0.592295	0.689585	0.711691	0.800639
1	MARC0060741	28739071	0.844253	0.913879	0.922105	0.922204
1	MARC0088758	28754939	0.299391	0.689316	0.634755	0.290242
1	ASGA0001911	28772718	0.321468	0.795888	0.591706	0.460237
1	ASGA0001909	28799514	0.01574	0.491448	-0.122844	0.287544
1	ALGA0107795	28803952	0.395883	0.496746	0.407174	0.764993
1	ASGA0001906	28812184	-0.0332214	0.187079	0.0882894	0.562013
1	DRGA0000400	28832511	-0.291208	-0.0205629	-0.0911087	0.245802
1	MARC0079838	28856691	-0.346369	-0.176967	-0.277383	0.0742986
1	MARC0034894	28912681	-0.460496	-0.314191	-0.454264	0.100392
1	ALGA0002123	28949254	-0.364523	-0.242041	-0.146247	0.10482
1	DIAS0002234	29042621	-0.331823	-0.321936	-0.364926	0.0243601
1	ASGA0001918	29063748	-0.62065	-0.448182	-0.679529	-0.11121
1	ALGA0107307	29071678	-0.281576	-0.205365	-0.520999	-0.0524023
1	ALGA0002134	29089809	-0.372812	-0.273563	-0.460908	-0.120275
1	H3GA0001269	29114982	-0.501264	-0.415102	-0.629952	-0.265263
1	H3GA0001272	29134028	-0.128293	-0.130787	-0.223869	0.0754946
1	M1GA0000899	29148532	-0.257398	-0.299824	-0.429546	-0.34024
1	MARC0113507	29196302	-0.266741	-0.307562	-0.453366	-0.294079
1	MARC0051909	29222840	-0.295935	-0.279853	-0.55337	-0.326145
1	ALGA0002156	29244347	-0.2728	-0.208767	-0.343548	-0.203315
1	MARC0058102	29263489	-0.236355	-0.208767	-0.343548	-0.312906
1	ALGA0002174	29314741	-0.322705	-0.271035	-0.399256	-0.326097
1	ALGA0002175	29378600	-0.266107	-0.157918	-0.264488	-0.205154
1	ALGA0002179	29427957	-0.0569744	0.0344447	-0.20565	0.0325338
1	ALGA0002190	29516197	-0.0384439	0.237675	-0.180122	0.106973
1	ASGA0001965	29527614	-0.0875049	0.0970083	-0.273975	0.228788
1	ASGA0001969	29554208	0.112775	0.276547	-0.0931953	0.360871
1	ALGA0002193	29565977	0.485448	0.392031	0.211911	0.723556
1	ALGA0002197	29582215	0.396913	0.357801	0.173924	0.479339
1	ALGA0002199	29604700	0.200106	0.228139	0.33576	0.655627
1	DRGA0000417	29619798	0.125667	0.406221	0.107211	0.409906
1	ALGA0002206	29641628	-0.412815	-0.0637135	-0.319559	-0.0691351
1	MARC0019969	29662167	0.0162215	0.125133	0.222937	0.187598
1	MARC0088139	29754066	0.197336	0.210529	0.289671	0.188433
1	ASGA0098614	29878583	-0.133121	0.0110296	0.0573165	-0.0318997
1	ALGA0104675	29881873	-0.453034	-0.509924	0.0211135	-0.191928
1	ASGA0001988	29938328	-0.317085	-0.388787	0.00191246	-0.0443677
1	H3GA0001306	29959197	-0.219024	0.0930182	-0.0272985	0.00162329
1	ALGA0110143	29975230	-0.288454	-0.221309	-0.184066	-0.0118686
1	DRGA0000426	29986929	-0.275524	-0.120705	-0.191509	0.271996
1	ALGA0002230	29999664	-0.410022	-0.32845	-0.323923	-0.0215138
1	ALGA0002231	30011262	-0.525748	-0.276602	-0.344239	0.0146517
1	DRGA0000420	30031833	-0.259171	-0.20458	-0.228345	0.0671333
1	ALGA0002219	30045689	-0.376899	-0.108634	-0.298473	0.130582
1	ASGA0001985	30078541	-0.318236	0.0657678	-0.276247	-0.029017
1	MARC0092631	30092782	-0.289316	0.0914165	-0.22661	0.0515139
1	ASGA0001995	30107002	-0.248702	0.0781769	-0.251119	0.0432667
1	ALGA0002234	30128980	-0.192955	0.0781769	-0.311593	0.0661796
1	ASGA0002001	30148658	-0.126395	0.438434	-0.271263	0.125241
1	ASGA0002002	30171305	-0.131005	0.465721	-0.253526	0.124758
1	ALGA0002237	30193313	-0.0113097	0.203505	-0.264556	0.0300725
1	INRA0001515	30217614	-0.172859	0.323158	-0.331642	-0.00334879
1	ASGA0002007	30254671	0.0817522	0.537914	-0.0221145	0.317041
1	INRA0001523	30279260	0.0407021	0.146177	0.0639192	0.30685
1	ALGA0112762	30299576	0.0749948	0.496426	0.229496	0.450587
1	ALGA0002244	30303967	0.123513	0.309709	0.29598	0.377553
1	ALGA0002249	30346083	0.00839891	0.344901	0.0230853	0.219644
1	ALGA0002257	30364355	0.0570232	0.603273	0.0301498	0.160481
1	ALGA0002259	30379857	-0.0452574	0.31184	-0.0938583	0.0654791
1	MARC0022141	30427814	0.229614	0.4053	-0.0796982	0.177875
1	DRGA0000439	30456989	-0.261218	0.089988	-0.544152	-0.103628
1	ALGA0002268	30500551	0.0144366	0.264072	-0.325726	-0.0483356
1	ASGA0103290	30510623	0.20184	0.230755	-0.218479	0.10157
1	DRGA0000441	30517069	0.0366522	0.213972	-0.325542	0.203965
1	MARC0046194	30541953	-0.164881	-0.0464572	-0.22279	0.274402
1	ALGA0002273	30564821	-0.297551	-0.0659435	-0.281019	0.0964232
1	ASGA0002034	30605825	-0.340065	-0.0756876	-0.333759	0.0964232
1	ALGA0002281	30636205	-0.293022	-0.0917098	-0.241194	0.106893
1	MARC0094181	30649675	-0.511637	-0.225694	-0.352851	-0.067731
1	H3GA0001331	30667823	-0.466485	-0.221938	-0.466758	-0.23729
1	ASGA0002040	30709317	-0.500094	-0.255806	-0.459973	-0.199994
1	ALGA0002286	30732253	-0.310904	-0.148279	-0.226584	-0.0203724
1	H3GA0001332	30782016	-0.193267	-0.105313	0.176887	0.109228
1	ALGA0002292	30794488	-0.112005	-0.11282	0.0159092	0.309274
1	ASGA0002046	30816637	-0.0884573	0.00188817	0.0488353	0.554864
1	H3GA0001339	30847542	0.112221	-0.27321	-0.0118587	0.319227
1	ALGA0002298	30874640	0.213511	0.362981	0.248985	0.413096
1	ALGA0002302	30919259	0.0447328	0.190429	0.0744596	0.138354
1	ALGA0002310	30991144	0.148314	0.148813	-0.0531467	0.213395
1	ASGA0002068	31045389	-0.0208855	0.47251	-0.00436085	0.140611
1	ASGA0002073	31072531	-0.0732037	0.763954	-0.0837966	0.0700864
1	DRGA0000452	31113334	0.0972225	0.746092	0.218749	0.245153
1	ALGA0002331	31135482	0.452837	0.960725	0.51412	0.163524
1	ALGA0002334	31162256	0.122226	0.678905	0.205709	0.129575
1	ASGA0002086	31190843	-0.228179	0.309583	-0.0285017	-0.197605
1	ASGA0002087	31202486	-0.246256	0.331434	-0.156933	0.0105338
1	MARC0087159	31214528	-0.32665	0.335672	-0.144592	0.0105338
1	DRGA0000457	31237920	-0.628553	0.31725	-0.497953	-0.0434857
1	DRGA0000459	31284146	-0.545073	0.48064	-0.151298	0.0443437
1	ASGA0002096	31318032	-0.412312	0.426117	-0.154871	-0.0493805
1	ALGA0002350	31338808	-0.385532	0.251715	-0.268823	-0.119837
1	ALGA0002351	31354484	-0.425291	0.448883	-0.222173	-0.191625
1	CASI0009448	31378854	-0.281738	0.678157	-0.021724	-0.0170313
1	ASGA0002111	31406092	-0.369807	0.749775	-0.214985	-0.0359401
1	ASGA0002114	31454301	-0.705006	0.29372	-0.372789	-0.383506
1	H3GA0001355	31475270	-0.570925	0.347905	-0.345445	-0.200715
1	H3GA0001359	31528593	-0.837958	0.307095	-0.767671	-0.240095
1	INRA0001627	31548038	-0.358394	0.665783	-0.324108	-0.0884133
1	ASGA0002122	31577952	-0.465598	0.684659	-0.495111	-0.150253
1	MARC0021116	31607831	-0.147582	0.885798	-0.289841	-0.133069
1	DRGA0000472	31633926	-0.232552	0.642955	-0.208575	-0.00901873
1	H3GA0001364	31645483	-0.447691	0.532386	-0.376055	-0.087653
1	ASGA0089180	31665939	-0.454787	0.416178	-0.289413	-0.252346
1	ALGA0002382	31676026	-0.538038	0.481557	-0.304753	-0.279927
1	ASGA0002134	31697534	-0.410947	0.300026	-0.292515	-0.218142
1	DIAS0004542	31740851	-0.410947	0.300026	-0.292515	-0.218142
1	ALGA0116136	31763655	-0.455705	0.0451881	-0.4454	-0.249022
1	MARC0040381	31784414	-0.250202	0.0191653	-0.331045	0.00991065
1	ALGA0115645	31806985	-0.496995	-0.210049	-0.278766	-0.382985
1	ASGA0103535	31810693	-0.404393	-0.37924	-0.478106	-0.353145
1	DIAS0002497	31868855	-0.0418607	-0.085303	-0.0343021	-0.0141502
1	INRA0001633	31884853	-0.0620979	-0.107027	-0.271647	0.0375101
1	H3GA0001369	31969926	-0.299859	-0.0302786	-0.420008	-0.201894
1	ALGA0002394	31995475	-0.0698247	0.0037807	-0.131693	-0.0927078
1	ASGA0002137	32016405	0.357572	0.147225	0.353874	0.271702
1	MARC0095826	32046455	0.365572	0.490402	0.37467	0.339841
1	ASGA0002142	32066172	0.211293	0.450817	0.23618	0.229589
1	ASGA0002146	32089276	-0.196044	0.39791	0.153035	0.26
1	H3GA0001381	32127809	-0.0158565	0.430237	0.193995	0.248899
1	ASGA0002153	32140195	-0.0641651	0.430237	0.193995	0.248899
1	MARC0098037	32159874	0.0431521	0.54446	0.33959	0.38289
1	MARC0058870	32179678	-0.0869773	0.399782	0.207263	0.278539
1	ASGA0002159	32198014	-0.0368218	0.63095	0.14679	0.492273
1	ALGA0002423	32241625	-0.103597	0.227259	0.0899314	0.352946
1	ALGA0002427	32268927	-0.378335	0.222692	-0.19222	0.536874
1	ASGA0106145	32327243	-0.547552	0.240826	-0.387117	0.0959406
1	MARC0062855	32355789	-0.189775	0.319721	0.136747	0.482635
1	MARC0011081	32456371	0.126335	0.583021	0.388091	0.758303
1	MARC0045105	32479004	-0.190384	0.210936	0.00294647	0.383073
1	MARC0036030	32590325	0.128735	0.485922	0.283108	0.574646
1	H3GA0001392	32648580	-0.113237	0.54863	0.191553	0.444893
1	ALGA0002445	32714278	-0.271191	0.338109	0.0245223	0.232887
1	H3GA0001394	32733316	-0.583087	-0.00582159	-0.358938	0.179117
1	ASGA0097094	32749073	-0.638773	-0.332468	-0.672834	-0.275084
1	H3GA0001397	32760033	-0.599155	-0.246364	-0.601102	-0.314815
1	ASGA0002180	32777720	-0.338096	-0.152675	-0.340666	-0.239417
1	ALGA0002457	32844496	-0.26697	-0.120835	-0.375326	-0.411029
1	ALGA0002465	32869607	-0.244104	0.103239	-0.119918	-0.151565
1	H3GA0001406	32929098	-0.273385	0.0174303	-0.244414	-0.289835
1	DRGA0000497	32953870	-0.570289	-0.0813008	-0.321563	-0.325147
1	DRGA0000498	32975599	-0.256143	0.0606962	-0.198957	-0.309598
1	ALGA0002480	33018616	-0.0502067	0.160079	0.131904	0.0631445
1	DRGA0000505	33055194	0.0123481	0.216652	0.201839	0.236086
1	ALGA0122836	33137960	-0.278191	0.0639697	-0.103164	0.00307045
1	MARC0053676	33142634	-0.30785	0.0386792	-0.290459	0.0140508
1	ASGA0002203	33146872	-0.266149	0.228182	-0.354628	0.125327
1	H3GA0001415	33170475	-0.46974	-0.35406	-0.479668	-0.247248
1	ASGA0002214	33198260	-0.554622	-0.104845	-0.635413	-0.264296
1	ALGA0002493	33220521	-0.46374	0.35042	-0.308247	-0.352079
1	ALGA0002499	33242920	-0.158545	0.315972	-0.0194797	-0.0651248
1	ALGA0002502	33276976	-0.0218914	0.308458	-0.0271879	-0.104209
1	ALGA0002505	33304360	0.165302	0.585251	0.202561	0.16014
1	ASGA0002232	33334011	0.279396	0.578149	0.26749	-0.000382136
1	ALGA0002515	33372120	-0.0282839	0.360203	0.0378753	0.0581739
1	ASGA0002239	33392217	0.00926973	0.360203	0.191313	0.0515918
1	ALGA0002507	33403660	0.197591	0.526576	0.33977	0.212679
1	MARC0022018	33426071	-0.00858393	0.325514	0.162522	0.0242565
1	ALGA0002521	33461122	-0.033382	0.325514	0.176284	0.0242565
1	ALGA0002523	33483411	0.0439419	0.325514	0.176284	0.0242565
1	H3GA0001427	33573103	0.0820903	0.363425	0.200264	0.108086
1	ALGA0002540	33593174	-0.00817248	0.350633	0.192394	-0.0139995
1	ASGA0002251	33616454	0.509635	0.853523	0.713744	0.487629
1	DRGA0000530	33650778	0.0604774	0.242054	0.478416	0.381783
1	ASGA0002258	33698012	0.383746	0.162173	0.601585	0.715512
1	ALGA0002557	33722398	0.191235	0.0112031	0.208401	0.380036
1	ASGA0002255	33743260	-0.0260747	-0.248062	0.192809	0.247669
1	MARC0056093	33766231	-0.145248	0.0485655	0.193422	0.166435
1	ALGA0002556	33779835	0.14833	0.258927	0.281214	0.312814
1	MARC0011038	33802636	-0.145179	0.0223313	0.0751277	0.141016
1	H3GA0001434	33819184	-0.182185	0.184255	-0.0447433	0.167928
1	ASGA0002260	33839921	-0.300372	-0.234805	-0.208081	-0.253079
1	CADI0000177	33915682	-0.392826	-0.447324	-0.305587	-0.375464
1	MARC0010490	33950702	-0.0411213	-0.0429274	0.11849	-0.229962
1	MARC0043118	33981717	-0.3124	-0.2633	-0.198379	-0.330446
1	ALGA0002564	33995610	-0.282088	-0.2633	-0.209045	-0.396484
1	ALGA0002567	34025396	-0.25531	-0.370811	-0.326181	-0.397366
1	ASGA0002263	34062455	-0.43506	-0.283287	-0.151632	-0.332499
1	ALGA0105880	34237997	-0.398433	-0.38824	-0.124734	-0.283677
1	ALGA0002568	34280640	-0.502452	-0.349107	-0.24638	-0.388452
1	ASGA0002268	34324324	-0.476454	-0.349107	-0.25214	-0.388452
1	INRA0001738	34335509	-0.512639	-0.624419	-0.2353	-0.480308
1	INRA0001732	34432572	-0.727743	-0.58257	-0.568846	-0.475152
1	ASGA0002269	34454288	-0.661887	-0.609027	-0.448626	-0.44104
1	INRA0001740	34468175	-0.73793	-0.267299	-0.683299	-0.525385
1	DRGA0000548	34548111	-0.111425	-0.018542	-0.0187285	-0.102033
1	H3GA0001440	34609595	-0.381691	0.00590761	-0.0933388	-0.120766
1	MARC0013013	34635151	-0.107222	0.124355	-0.218526	-0.0171466
1	MARC0059970	34697037	0.0113821	-0.112452	-0.415134	-0.112722
1	ALGA0002577	34718645	0.108523	0.220616	-0.225056	0.26462
1	ASGA0002275	34752108	0.33784	0.324336	-0.115705	0.409065
1	DRGA0000551	34785490	0.583239	0.399097	0.171933	0.381191
1	MARC0038533	34807955	0.200857	0.540977	-0.0881754	0.1171
1	ASGA0002283	34860135	0.274298	0.432069	0.0977657	0.294175
1	ASGA0002286	34884048	0.209523	0.674269	0.289511	0.354088
1	ASGA0002287	34895943	0.233495	0.674269	0.277345	0.345839
1	ASGA0002288	34929159	0.393578	0.837918	0.404808	0.496041
1	MARC0027227	34999120	-0.110208	0.309675	0.0293429	-0.0278342
1	INRA0001752	35143030	-0.110208	0.309675	0.0235959	-0.0278342
1	H3GA0001445	35165603	-0.110208	0.309675	0.0235959	-0.0278342
1	ALGA0002595	35181807	-0.108637	0.309675	0.0244547	-0.0278342
1	ALGA0002600	35202142	-0.108637	0.309675	0.023566	-0.0278342
1	DRGA0000569	35325545	-0.112007	0.309675	0.0275082	-0.0497029
1	INRA0001761	35338954	0.11364	0.661226	0.247503	0.224716
1	ALGA0002604	35355185	-0.0120544	0.496779	0.167033	0.078593
1	ALGA0002608	35369661	0.0311057	0.534822	0.205195	0.116635
1	ASGA0002301	35471553	-0.158855	0.484319	0.00472082	0.0320659
1	ALGA0002613	35549707	-0.303218	0.369519	-0.218743	-0.226735
1	MARC0036103	35622406	-0.0428492	0.372539	-0.0369536	-0.0813177
1	H3GA0053054	35736923	-0.0425636	0.372539	-0.0479813	-0.165668
1	ASGA0094828	35747150	0.0662278	0.326424	-0.00356171	0.125005
1	ASGA0002303	35775772	0.150526	0.29728	0.126676	0.183586
1	ALGA0002618	35805241	0.168848	0.168803	0.126676	0.189972
1	DRGA0000573	35825276	0.538049	0.277348	0.274963	0.317925
1	MARC0052370	35908306	0.197022	0.167167	0.0016552	-0.0628494
1	H3GA0001452	35960192	0.282792	0.293268	0.236735	0.166825
1	H3GA0001453	36010367	0.123512	0.163398	0.066946	-0.0126568
1	ALGA0002625	36067730	0.280434	0.0546145	0.295141	0.162633
1	MARC0054624	36106076	0.0884853	-0.106137	0.0620047	-0.0484561
1	H3GA0001454	36150452	-0.108396	-0.314529	-0.217491	-0.39559
1	DRGA0000578	36232399	-0.0363971	-0.24931	-0.0590863	-0.113868
1	H3GA0001456	36260032	-0.0608824	-0.24931	-0.0996002	-0.113868
1	ALGA0002632	36290474	0.239416	-0.0266872	0.221401	0.15798
1	INRA0001776	36325329	0.2356	0.156451	0.221401	-0.000290921
1	ASGA0002314	36345917	-0.074024	-0.119282	-0.120347	-0.262655
1	DRGA0000575	36364206	-0.0231084	-0.159149	-0.476719	-0.313462
1	MARC0018694	36403970	-0.10761	-0.095443	-0.497065	-0.206114
1	ALGA0002639	36479981	-0.342739	-0.380905	-0.655656	-0.453367
1	ASGA0002320	36529754	-0.137181	-0.469139	-0.562047	-0.279382
1	ALGA0002641	36734403	-0.442904	-0.277422	-0.674661	-0.281689
1	DRGA0000580	36757463	-0.0527326	0.0892539	-0.419994	0.097105
1	ASGA0002324	36806010	0.0555382	0.0857159	-0.310507	0.19782
1	ALGA0002648	36848533	-0.186471	0.11234	-0.603237	0.127747
1	ALGA0002649	36872061	-0.15431	0.0458588	-0.410574	0.0391335
1	ALGA0002653	36895048	0.13329	0.277978	-0.122843	0.348235
1	ASGA0002330	36911875	0.116755	0.27731	-0.117201	0.0369032
1	ASGA0002335	36944220	0.0902636	0.449543	-0.166228	0.127787
1	MARC0097193	37001580	0.0337399	0.340857	-0.00941651	0.104181
1	H3GA0001466	37024102	0.327081	0.675204	0.377965	0.396358
1	DRGA0000583	37056915	0.175094	0.517257	0.188918	0.138979
1	MARC0040750	37077667	0.434868	0.462373	0.127787	0.427882
1	ASGA0002342	37100659	0.436575	0.483378	0.189214	0.434998
1	MARC0046883	37129315	0.338148	0.439833	0.185976	0.380398
1	ASGA0002352	37158189	0.587622	0.577282	0.313702	0.580435
1	MARC0114725	37204883	0.470296	0.514056	0.268216	0.73266
1	DRGA0000587	37261336	0.313501	0.7034	0.305248	0.869699
1	ALGA0002678	37288095	0.571908	0.783155	0.581661	0.957653
1	ASGA0002356	37320655	0.571515	0.774845	0.465794	0.959141
1	ALGA0002685	37343903	0.330494	0.563592	0.467858	0.938895
1	H3GA0001475	37366714	-0.156909	0.0373281	-0.073712	0.332136
1	DRGA0000591	37381311	0.0109564	0.324858	0.176832	0.468578
1	MARC0114211	37401594	0.0956651	0.230266	0.196553	0.511977
1	ALGA0002697	37490387	0.018366	0.238264	0.0318246	0.237273
1	INRA0001827	37520655	0.0750209	0.238264	-0.140488	0.166945
1	ALGA0002699	37567095	0.299982	0.510417	0.125211	0.117724
1	DRGA0000595	37576553	0.361449	0.571963	0.23011	0.303179
1	M1GA0000930	37580150	-0.0156647	0.118193	-0.189643	-0.164614
1	H3GA0001481	37606197	-0.155202	0.26873	-0.0316379	0.0132806
1	M1GA0000932	37619555	-0.146627	0.266801	-0.0337591	0.0113624
1	H3GA0001491	37634135	-0.463732	0.0982356	-0.141064	-0.127334
1	MARC0039753	37661280	-0.446028	0.0857002	-0.185186	-0.121568
1	MARC0087022	37685333	-0.198106	0.230024	-0.163058	0.0679541
1	ALGA0002710	37713216	-0.430019	0.214516	-0.275227	-0.0068645
1	H3GA0054825	37725469	-0.153563	0.603384	-0.170207	0.29273
1	ALGA0105935	37729946	-0.0534372	0.736094	-0.0949002	0.39168
1	ASGA0101182	37746276	-0.0408457	0.67304	-0.0231984	0.332987
1	MARC0013639	37769312	-0.386166	0.346481	-0.292859	0.0411797
1	DRGA0000602	37891135	-0.117777	0.436919	-0.161533	0.116577
1	MARC0062781	37913141	-0.589027	0.000159004	-0.65123	-0.190849
1	DRGA0000604	38067414	-0.481281	-0.205606	-0.414273	-0.343721
1	ASGA0002401	38161769	-0.327003	0.0922745	-0.0855628	-0.0335493
1	MARC0034815	38185044	-0.344501	0.0987708	-0.0858752	-0.0508348
1	MARC0026342	38189919	-0.117956	0.169027	0.057736	0.0811594
1	ASGA0002403	38297216	-0.183932	0.0899261	-0.0202502	-0.00632466
1	H3GA0001503	38448574	0.0302864	0.36136	0.197023	0.23122
1	ALGA0002747	38470403	-0.0513245	0.277745	0.116591	0.173872
1	ALGA0002742	38485194	0.373705	0.155713	0.146084	0.125928
1	INRA0001878	38542093	0.29198	-0.269894	-0.0617423	0.245619
1	ALGA0002749	38567803	0.31431	-0.587234	-0.0996172	0.270135
1	ALGA0002752	38613052	0.317121	-0.52471	-0.104778	0.269351
1	DRGA0000613	38630600	0.626862	0.0238053	0.144591	0.428464
1	DRGA0000615	38654152	0.718138	0.077285	0.334454	0.576254
1	DRGA0000616	38707171	0.633569	0.225317	0.303788	0.581516
1	ASGA0002409	38737214	0.329127	0.499878	0.116794	0.757501
1	ASGA0002411	38801092	0.150043	0.632327	0.209562	0.472098
1	ALGA0002766	38814432	0.0308293	0.520678	-0.163992	0.357767
1	ALGA0002768	38887535	-0.254495	0.128119	-0.41887	0.347944
1	ALGA0002774	38910305	-0.358804	0.141236	-0.381307	0.354263
1	ALGA0002769	38932346	-0.322309	0.171424	-0.406847	0.376958
1	ASGA0002416	38953960	-0.15287	0.378965	0.0613099	0.554672
1	ASGA0094398	39035991	-0.489346	0.0477447	-0.288783	0.378045
1	ALGA0114490	39060393	-0.698812	-0.00185048	-0.454948	0.453722
1	MARC0014795	39131186	-0.790965	-0.0192289	-0.581329	0.423121
1	ASGA0093431	39158009	-0.806656	0.057538	-0.363609	0.326981
1	ALGA0107994	39187510	-0.503631	-0.0838132	-0.299782	0.498694
1	ASGA0002419	39411426	-0.46229	-0.0572815	-0.214354	0.352629
1	DRGA0000632	39444703	-0.650577	-0.34565	-0.676163	-0.068698
1	ALGA0002791	39476270	-0.349574	-0.0482483	-0.284307	0.532867
1	ASGA0002422	39514088	-0.218659	0.130224	-0.00242983	0.709446
1	ASGA0002424	39540400	-0.185397	0.157799	-0.0574544	0.581351
1	DRGA0000636	39567471	-0.13613	0.272513	-0.128372	0.70362
1	ASGA0002428	39591649	-0.064285	0.209346	-0.164504	0.253392
1	ALGA0002798	39613510	-0.411759	0.15668	-0.302803	0.167447
1	ALGA0002800	39641167	-0.387508	0.154004	-0.225329	0.269545
1	DRGA0000650	39655284	-0.424687	0.0993641	-0.236098	0.269545
1	MARC0027388	39678032	-0.0775792	0.376119	0.110655	0.472531
1	ASGA0002433	39705912	0.068238	0.52911	0.112265	0.560296
1	ALGA0002805	39727198	-0.0647394	0.282989	-0.0669654	0.451557
1	ALGA0002806	39759030	0.572168	0.787316	0.266946	0.326665
1	SIRI0000080	39786553	0.356588	0.580347	0.236857	0.0887607
1	DRGA0000658	39801235	0.636372	1.09537	0.326109	0.185504
1	ALGA0002815	39821617	0.527095	0.89091	0.298577	0.28349
1	ALGA0002818	39848331	0.518974	0.899235	0.337413	0.257676
1	MARC0012272	39910886	0.878172	1.19454	0.581474	0.43443
1	ASGA0002445	39942193	0.749802	1.20171	0.535107	0.73461
1	ASGA0002447	39984957	0.725437	0.955378	0.619194	0.674817
1	MARC0021005	40017608	0.448751	0.976001	0.307293	0.447574
1	ASGA0090189	40077218	0.142686	0.904531	0.263587	0.444779
1	ASGA0101808	40255855	-0.119451	0.633986	0.0152096	0.0452753
1	MARC0010694	40284510	0.00408113	0.634657	-0.00800347	0.163513
1	ALGA0106451	40403731	0.0930392	0.723931	0.183597	0.113907
1	MARC0008637	40429463	-0.0808193	0.39857	0.0746573	-0.347227
1	MARC0076346	40429821	-0.10394	0.375837	0.0994986	-0.370437
1	ASGA0002448	40615686	-0.31389	0.241893	0.0703058	-0.390854
1	ASGA0002449	40685164	-0.378081	0.382873	-0.162241	-0.38499
1	DRGA0000666	40710532	-0.134721	0.396628	0.0352256	-0.151242
1	ALGA0108749	40781639	0.29821	0.867883	0.546253	0.199115
1	ALGA0002840	40788462	0.358854	0.574601	0.585122	0.50364
1	ALGA0002836	40809660	0.230013	0.509749	0.474822	0.363801
1	ALGA0002842	40842099	0.112067	0.526685	0.399333	0.282563
1	ALGA0105589	40849488	0.210512	0.520537	0.406541	0.349433
1	ASGA0092170	40857228	0.677875	0.827523	0.790819	0.782648
1	MARC0036439	40885395	0.611006	0.778075	0.802278	0.744238
1	ALGA0002843	40917288	0.439166	0.763091	0.713244	0.613879
1	DRGA0000669	40954523	0.394274	0.773676	0.486443	0.534374
1	ALGA0002850	40981415	-0.0780489	0.416359	0.282913	0.506057
1	ALGA0002851	40996397	0.274612	0.898106	0.228873	0.464169
1	ALGA0002853	41058097	0.349113	0.829597	0.39661	0.445565
1	ASGA0002466	41122987	0.270109	0.687176	0.198182	0.145525
1	INRA0001930	41140791	-0.151965	0.50587	-0.0595056	-0.144822
1	ASGA0002469	41214493	0.147131	0.530757	0.145509	0.0198702
1	DRGA0000678	41252287	0.264643	0.580999	0.290711	0.101987
1	ASGA0002474	41300464	0.0782532	0.41722	0.125992	0.0309401
1	H3GA0001530	41321246	0.0551276	0.378929	0.0554856	-0.0892687
1	DRGA0000685	41343639	0.0937773	0.547275	0.138683	-0.0350969
1	ALGA0002870	41373006	-0.0967762	0.356456	0.12656	-0.15311
1	INRA0001943	41415630	-0.139069	0.307294	0.0703782	-0.220066
1	DRGA0000688	41440632	0.0553802	0.467707	0.389603	0.0379123
1	DRGA0000690	41471270	0.334963	0.494768	0.447492	0.175558
1	H3GA0001533	41505104	0.427324	0.614163	0.564642	0.24681
1	DRGA0000694	41520231	0.205913	0.37324	0.193842	-0.0983119
1	DRGA0000695	41554481	0.143093	0.323922	0.00317072	-0.15826
1	ASGA0002479	41643223	0.251026	0.453399	0.149382	-0.13801
1	ALGA0117285	41719086	-0.0429999	0.189323	-0.149101	-0.229804
1	CASI0009419	41912092	-0.264924	-0.0182357	-0.298771	-0.407031
1	MARC0046002	41926663	-0.291479	-0.236051	-0.325627	-0.546266
1	ALGA0102587	41975719	-0.316116	0.0187021	-0.222576	-0.44896
1	ASGA0103811	42044006	-0.369499	0.00908592	-0.131502	-0.335023
1	ALGA0118278	42241032	-0.384391	0.00908592	-0.131502	-0.380966
1	H3GA0001545	42278421	-0.386294	0.00908592	-0.131502	-0.35746
1	MARC0021766	42292870	-0.694813	-0.0789673	-0.45288	-0.684882
1	ALGA0002903	42316052	-0.427934	-0.0106388	-0.253564	-0.377675
1	DRGA0000700	42369122	-0.431663	-0.0106388	-0.253564	-0.388661
1	MARC0013987	42392643	-0.394333	-0.0106388	-0.253564	-0.388661
1	MARC0072323	42507388	-0.385287	-0.0106388	-0.253564	-0.388661
1	M1GA0026499	42507808	-0.385287	-0.0106388	-0.253564	-0.388661
1	INRA0001968	42521905	-0.379775	-0.0106388	-0.253564	-0.388661
1	MARC0027915	42542129	0.0136332	0.208293	-0.0872033	0.154053
1	DRGA0000698	42578512	0.56961	0.731629	0.164549	0.513224
1	ALGA0002887	42604295	0.167782	0.659016	0.09109	0.240192
1	ALGA0109403	42623363	0.284991	0.361868	0.167932	0.267355
1	MARC0006447	42626844	0.574325	0.769878	0.380276	0.601039
1	ALGA0124083	42634665	0.143066	0.725495	0.368284	0.404832
1	ASGA0095188	42669178	-0.0371389	0.466312	0.0943071	-0.0360052
1	ALGA0112049	42673312	-0.00865328	0.446636	0.123973	0.0221138
1	ASGA0102144	42767208	0.0502507	0.212857	0.0735352	0.0962389
1	ASGA0104733	42772625	-0.193164	0.0452831	-0.0986251	-0.057065
1	INRA0001970	42833170	-0.363787	-0.038821	-0.281404	-0.244019
1	ALGA0002905	42849930	-0.113456	-0.0537129	-0.393644	-0.114331
1	ASGA0002493	42881624	-0.148368	-0.254404	-0.4483	-0.238873
1	ALGA0104850	42924534	-0.292793	-0.226784	-0.515963	-0.386143
1	MARC0093726	42963683	-0.196494	-0.11997	-0.229366	-0.119006
1	MARC0005040	43050089	-0.243049	-0.0818748	-0.228222	-0.0266015
1	ASGA0002512	43074896	0.0102126	-0.0283715	-0.00648384	0.0241718
1	CASI0010130	43092094	0.0192979	-0.381384	0.0393754	-0.0965177
1	DRGA0000714	43116134	0.283675	0.0721826	0.396468	0.426187
1	ALGA0002931	43181662	-0.0262079	0.0315238	0.123401	0.0788624
1	ALGA0002938	43257183	0.137653	0.211329	0.344423	0.182933
1	MARC0006385	43288565	-0.0200367	-0.0146466	0.10875	-0.00377883
1	MARC0090402	43299542	0.0218464	0.0968571	-0.08302	-0.243259
1	ASGA0002521	43310125	-0.0947144	0.0387852	-0.00266029	-0.227068
1	MARC0030041	43337211	-0.0727048	-0.0977287	0.00681701	0.0650551
1	H3GA0001561	43357205	0.11906	0.211025	0.10131	0.173963
1	H3GA0001563	43378688	-0.0896035	0.0395788	-0.0433119	0.0862952
1	ALGA0002946	43450949	-0.0311231	0.452105	0.123926	0.0478635
1	MARC0033374	43553788	-0.205712	0.15125	-0.0106622	0.0564347
1	H3GA0001567	43612612	-0.16384	0.163076	-0.00661979	0.0564347
1	ASGA0002533	43635124	-0.192281	0.163076	-0.0106622	0.0667959
1	ASGA0002548	43699076	-0.0105585	0.231413	0.125583	0.350997
1	ASGA0002551	43713569	-0.246067	0.28991	-0.198354	-0.0325179
1	INRA0002006	43760878	-0.263434	0.316494	-0.124944	-0.0734537
1	MARC0033661	43790696	-0.180148	0.366332	-0.0903946	-0.116361
1	ALGA0002965	43820620	-0.252001	0.308676	-0.168495	-0.188811
1	H3GA0001574	43843133	-0.338496	0.308676	-0.193201	-0.209112
1	ASGA0002552	43873757	-0.202918	0.537549	-0.231066	-0.0590406
1	ALGA0002967	43894938	-0.265863	0.546968	-0.287956	0.0532817
1	ALGA0002970	43979109	-0.14875	0.45018	-0.390219	0.102905
1	ALGA0002972	44006026	-0.421048	0.229552	-0.491749	-0.0466218
1	DRGA0000722	44021075	-0.396317	0.203557	-0.596236	-0.0813623
1	ALGA0002977	44044471	-0.24561	0.520385	-0.377445	-0.021664
1	MARC0068812	44052733	-0.203617	0.416342	-0.221359	-0.0468942
1	INRA0002029	44092882	-0.203617	0.416342	-0.221359	-0.0468942
1	ALGA0002981	44146445	-0.0139673	0.540645	-0.196678	0.0922131
1	ALGA0002982	44255560	-0.40447	0.42119	-0.38695	-0.184588
1	ASGA0002561	44295622	0.0391743	0.78478	0.103801	0.34646
1	ALGA0002986	44327013	-0.13478	0.636892	-0.241799	0.160574
1	INRA0002035	44329108	-0.361048	0.359307	-0.284074	-0.110633
1	ASGA0002567	44421110	-0.511898	0.370029	-0.27092	-0.138376
1	ALGA0002991	44450710	-0.500507	0.395633	-0.453344	-0.406932
1	ASGA0002568	44473360	-0.425387	0.397068	-0.333318	-0.102138
1	ALGA0002996	44498050	-0.342034	0.265389	-0.402019	-0.258874
1	MARC0104539	44512430	-0.342034	0.265389	-0.402019	-0.258874
1	ASGA0002570	44534229	-0.451664	0.19355	-0.586934	-0.395873
1	ALGA0003003	44623901	-0.37995	0.121829	-0.435435	-0.127864
1	ALGA0003004	44640013	-0.278271	0.130568	-0.32395	-0.0700966
1	ALGA0003008	44655399	-0.396591	-0.383503	-0.381574	-0.112402
1	ASGA0002573	44682948	-0.108949	-0.120259	-0.27232	0.108526
1	ALGA0003012	44709423	-0.175506	-0.144783	-0.347247	0.104707
1	INRA0002055	44733990	-0.338194	-0.296703	-0.594047	0.151579
1	ALGA0003013	44756605	-0.444049	-0.302804	-0.874115	-0.30202
1	DRGA0000745	44819521	-0.538255	-0.280539	-0.670783	-0.391464
1	MARC0009271	45011703	-0.51692	-0.414747	-0.683614	-0.277604
1	ALGA0003021	45018869	-0.456181	-0.502509	-0.538139	-0.259938
1	ASGA0002580	45048173	-0.478426	-0.277135	-0.453602	-0.068612
1	ALGA0003024	45113122	-0.504277	-0.161273	-0.39483	-0.0617345
1	H3GA0001595	45131342	-0.504277	-0.161273	-0.380178	-0.0617345
1	MARC0056989	45159055	-0.171809	0.0230508	-0.217115	0.284825
1	ALGA0003028	45187760	-0.181255	-0.0798596	-0.061731	0.192363
1	MARC0031745	45333688	0.170926	0.16617	0.020991	0.383998
1	H3GA0055961	45370571	0.0360124	0.24572	0.0372313	0.312666
1	ASGA0083132	45372918	0.0169657	0.124814	0.136442	0.290217
1	ASGA0085257	45401972	-0.325644	-0.197453	-0.0577742	0.155895
1	MARC0027394	45458429	-0.15434	0.0344653	0.315482	0.359787
1	INRA0002076	45480921	-0.282123	0.15659	0.122758	0.101726
1	ALGA0003034	45492878	-0.253722	0.15659	0.104076	0.0732182
1	MARC0080112	45580780	-0.294588	0.147777	0.104076	0.0732182
1	DRGA0000754	45591655	-0.29802	0.147777	0.104076	0.0732182
1	DRGA0000755	45620803	-0.347728	0.147777	0.104076	-0.0540586
1	ASGA0002592	45638623	-0.236842	0.150989	0.107585	0.072335
1	ALGA0003052	45713661	-0.190311	0.404739	0.28503	0.286569
1	DRGA0000756	45744731	-0.239518	0.17312	0.11514	0.0971012
1	ASGA0096582	45822448	-0.252258	0.235907	0.208101	0.0633245
1	ALGA0003056	45855323	-0.0762764	0.11304	0.10658	0.124884
1	ALGA0003060	45936751	-0.0654339	0.0275276	0.0735294	0.124884
1	H3GA0001604	45967878	0.085579	-0.0793592	-0.0358211	0.0721531
1	ALGA0003067	45984089	0.12607	0.00995373	-0.01627	0.0763973
1	ALGA0003071	46006840	0.12607	0.00995373	-0.01627	0.0763973
1	MARC0087435	46051365	0.24338	0.0601008	0.0532667	0.161737
1	ASGA0097205	46054790	0.418674	0.239802	0.235698	0.344168
1	ASGA0096671	46054929	0.418674	0.239802	0.235698	0.344168
1	ALGA0003075	46110220	0.496764	0.0823527	0.182081	0.39081
1	ALGA0003076	46157251	0.309593	0.108218	0.0952326	0.231955
1	MARC0084072	46172190	0.205958	0.146434	-0.0949105	0.368955
1	INRA0002108	46205423	0.173812	0.119766	-0.209012	0.169665
1	INRA0002107	46251692	0.303064	0.221612	-0.195587	0.37441
1	ASGA0002601	46303340	0.0550322	0.0854358	-0.289897	0.249007
1	DRGA0000770	46327444	0.0920294	0.0943964	-0.349753	0.26638
1	DRGA0000771	46348138	0.0998137	0.0668136	-0.295726	0.15875
1	INRA0002110	46411432	-0.0175756	-0.0206795	-0.305243	0.0733089
1	ASGA0002607	46442229	0.00850044	0.0374657	-0.263541	0.122923
1	INRA0002111	46506020	-0.0384259	-0.140029	-0.502599	-0.0559082
1	ASGA0002612	46578307	-0.0469182	-0.146615	-0.528442	0.00204419
1	DRGA0000775	46733048	0.0492638	-0.0403748	-0.407364	0.0321341
1	MARC0000470	46774734	-0.155709	-0.182366	-0.622634	-0.159533
1	ALGA0003101	46824776	-0.183555	-0.228082	-0.555337	-0.0607096
1	ASGA0002618	46908269	-0.109344	-0.398074	-0.624901	0.0372281
1	DRGA0000780	46922822	-0.128364	-0.391373	-0.650299	0.020524
1	DRGA0000782	46947864	-0.0641556	-0.467234	-0.715345	0.0921064
1	ALGA0003108	47025801	-0.0789403	-0.46609	-0.656534	0.0656154
1	ALGA0003112	47055412	0.331635	-0.0952421	-0.3985	0.474064
1	DRGA0000783	47072774	0.287213	0.0442414	-0.433108	0.444271
1	DRGA0000785	47086912	0.377256	0.144274	-0.326279	0.554065
1	INRA0002130	47158233	0.557575	0.425125	-0.135466	0.75705
1	ALGA0003115	47199212	0.718938	0.577268	0.0748631	0.921221
1	ALGA0003117	47215836	0.792967	0.744594	0.367537	0.992231
1	ASGA0002626	47244894	0.681053	0.588277	0.152489	0.872906
1	ALGA0003119	47273186	0.0927506	0.138568	-0.250302	0.432213
1	ASGA0002629	47313440	0.126197	0.394972	0.187013	0.766762
1	ALGA0003122	47338824	-0.123847	-0.0513652	-0.148174	0.375307
1	SIRI0000285	47451155	-0.208072	0.263784	0.0288556	0.267935
1	ASGA0002634	47462932	-0.162321	0.475352	0.216004	0.466361
1	DRGA0000797	47486173	0.15985	0.795917	0.458403	0.679271
1	ALGA0003129	47527329	-0.128624	0.497844	0.181821	0.393587
1	MARC0025526	47553211	-0.191859	0.582003	-0.0807976	0.496225
1	MARC0099345	47553385	-0.351683	0.53627	-0.0149125	0.172746
1	MARC0081129	47567349	-0.393558	0.393252	0.00260624	0.262959
1	ALGA0003134	47628202	-0.131073	0.638246	0.247265	0.222429
1	MARC0033459	47662910	-0.0758422	0.653052	0.315321	0.287058
1	ASGA0002638	47688918	0.165811	0.656563	0.268186	0.33636
1	ALGA0003142	47757465	0.0580448	0.32941	0.117	0.218431
1	MARC0030887	47779524	0.0678076	0.332761	0.0908627	0.237004
1	ASGA0090862	47795449	-0.212419	0.162958	-0.215982	0.113613
1	ALGA0003143	47866751	-0.129958	0.238558	-0.141662	0.0248247
1	ASGA0002640	47939841	-0.0229765	0.345559	-0.0320419	0.173625
1	ALGA0003145	47954023	-0.243315	0.0616873	-0.407479	-0.113725
1	ALGA0003149	47989072	-0.347446	-0.143704	-0.494059	-0.185202
1	DRGA0000805	48018606	-0.723307	-0.292687	-0.689669	-0.293894
1	ASGA0002642	48054130	-0.706068	-0.275219	-0.671659	-0.27761
1	ALGA0003151	48070346	-0.984528	-0.617845	-1.04787	-0.374032
1	ALGA0003152	48091914	-0.86933	-0.550389	-0.926697	-0.460608
1	ALGA0003154	48105132	-0.86933	-0.550389	-0.926697	-0.460608
1	DRGA0000808	48118127	-0.904423	-0.550389	-0.926697	-0.460608
1	ALGA0003158	48142676	-1.03675	-0.733068	-1.1555	-0.63596
1	DRGA0000811	48157342	-0.936233	-0.754808	-1.19714	-0.694231
1	SIRI0000263	48212404	-0.882924	-0.494299	-0.79156	-0.585789
1	ASGA0002653	48246811	-1.07135	-0.583629	-0.965832	-0.649226
1	MARC0078789	48272677	-0.792248	-0.528235	-0.855154	-0.517622
1	INRA0002177	48304919	-0.810324	-0.617415	-0.931985	-0.565328
1	ASGA0002655	48340626	-0.825823	-0.548405	-0.771943	-0.502064
1	ALGA0003173	48369020	-0.681906	-0.364152	-0.647815	-0.401675
1	H3GA0001631	48394181	-0.66192	-0.358666	-0.63039	-0.407223
1	DRGA0000822	48414630	-0.592596	-0.420955	-0.741792	-0.329443
1	DRGA0000823	48520365	-0.529486	-0.254076	-0.488059	0.0525275
1	MARC0091245	48617125	-0.474563	-0.219188	-0.419936	-0.0212402
1	DRGA0000827	48698471	-0.407806	-0.00418564	-0.236869	0.203951
1	H3GA0001635	48716032	-0.413043	0.0043155	-0.242165	0.0686242
1	MARC0023808	48837922	-0.18904	0.24646	-0.0700074	0.155331
1	ALGA0003195	48870797	-0.233928	0.216605	-0.104024	0.129866
1	INRA0002210	48900290	-0.325979	0.148376	-0.245585	0.0617976
1	ALGA0003200	48948723	-0.318897	0.268059	-0.15227	0.0286379
1	ALGA0003201	48974545	-0.515372	-0.00631031	-0.332958	-0.119609
1	ALGA0003202	48988752	-0.515372	-0.00631031	-0.332958	-0.119609
1	ALGA0003203	49015286	-0.685807	-0.0050549	-0.329405	-0.116265
1	ASGA0002670	49024494	-0.517541	-0.00631031	-0.332958	-0.119609
1	ALGA0109305	49060765	-0.509733	-0.341494	-0.664677	-0.16195
1	H3GA0001640	49119455	-0.754196	-0.236312	-0.69116	-0.298205
1	DRGA0000832	49135643	-0.237073	-0.285916	-0.505902	-0.280254
1	DRGA0000833	49181826	-0.300368	-0.15345	-0.288052	-0.443959
1	DRGA0000834	49232934	-0.485159	-0.550959	-0.306853	-0.327494
1	H3GA0001644	49293081	-0.287731	-0.47597	-0.509554	-0.361158
1	H3GA0001645	49350539	-0.390333	-0.377597	-0.422657	-0.304643
1	ASGA0002675	49392902	-0.390333	-0.377597	-0.422657	-0.304643
1	ASGA0002680	49416108	-0.360164	-0.145648	-0.327314	-0.193112
1	DRGA0000839	49428041	-0.566404	-0.513333	-0.61005	-0.524491
1	DRGA0000841	49458254	-0.135019	-0.478818	-0.412734	-0.443213
1	MARC0019537	49495795	-0.00846657	-0.384634	-0.477349	-0.249805
1	ALGA0103591	49567930	-0.269896	-0.643209	-0.757374	-0.47847
1	ALGA0105914	49592586	-0.0551587	-0.301078	-0.44876	-0.265257
1	ALGA0003220	49632560	-0.102711	-0.260777	-0.329921	-0.231365
1	ALGA0003214	49689183	0.0868936	-0.0746644	-0.226854	-0.0650163
1	ALGA0003218	49722002	-0.125995	-0.359531	-0.478384	-0.242761
1	MARC0009277	49762612	0.0581179	-0.189713	-0.310107	-0.22057
1	ALGA0003221	49773812	-0.0323531	-0.180479	-0.347758	-0.254909
1	ASGA0002688	49800696	0.209491	-0.16216	-0.0883811	-0.115632
1	INRA0002228	49886701	-0.0116788	-0.362313	-0.399478	-0.349101
1	INRA0002229	49916706	0.136202	-0.318581	-0.267003	-0.220096
1	INRA0002232	49939582	0.0524255	-0.511442	-0.569579	-0.332845
1	MARC0042547	49967133	0.144019	-0.276533	-0.302647	-0.409079
1	MARC0024683	49995943	-0.299509	-0.537746	-0.3688	-0.587452
1	ALGA0003237	50011854	-0.262524	-0.660204	-0.567938	-0.417346
1	ASGA0002700	50037586	-0.154428	-0.424567	-0.263494	-0.352444
1	ASGA0002705	50082388	-0.162209	-0.492897	-0.168456	-0.390815
1	ALGA0003246	50118512	0.0403596	-0.280552	-0.0494457	-0.188692
1	ALGA0003251	50162331	-0.0406689	-0.317601	-0.0781888	-0.156272
1	ALGA0003255	50178950	0.104285	-0.0291059	-0.0810383	-0.0969894
1	CASI0010121	50195543	0.106723	-0.108614	0.165191	-0.0925748
1	ALGA0003260	50223926	-0.0245897	-0.139056	0.0694077	-0.172372
1	ASGA0002711	50244658	-0.11133	-0.238824	0.0549384	-0.299106
1	ASGA0096821	50253673	0.0106837	-0.103303	0.207111	-0.272805
1	ALGA0003264	50266066	-0.303782	-0.458524	-0.197339	-0.439593
1	INRA0002254	50311298	-0.443802	-0.621239	-0.444543	-0.668474
1	ALGA0003271	50336254	-0.480998	-0.504107	-0.430236	-0.422134
1	ASGA0002720	50374052	-0.402982	-0.51151	-0.479047	-0.226634
1	MARC0070674	50391350	-0.304941	-0.550301	-0.462274	-0.209724
1	MARC0006808	50404360	-0.317549	-0.475513	-0.476171	-0.407337
1	MARC0003603	50429804	0.0251763	-0.090471	-0.17204	-0.165618
1	ALGA0110231	50561431	0.207487	-0.0119692	0.000554189	-0.114024
1	MARC0031638	50739400	0.0495727	-0.100125	-0.0666294	-0.104055
1	ASGA0002727	50797783	-0.00168279	-0.0537798	-0.0729199	-0.0677062
1	ASGA0002729	50861015	-0.0620979	-0.0746948	-0.0807842	-0.0270497
1	ASGA0002733	50892300	-0.0977775	-0.167081	-0.146891	-0.00326478
1	MARC0065362	50925139	-0.0670513	-0.0819783	-0.121853	-0.0264271
1	MARC0036790	50945060	0.0284814	0.0150575	-0.0286904	0.0706087
1	DIAS0001404	50997988	-0.0416943	-0.0551182	-0.0993982	0.00228451
1	ALGA0003284	51010399	0.140673	0.00906704	-0.230477	-0.0240993
1	ALGA0003292	51060285	-0.167978	-0.2017	-0.282981	-0.25127
1	H3GA0001667	51071812	-0.237367	-0.263084	-0.674012	-0.0693758
1	ALGA0003294	51084128	-0.311965	-0.331692	-0.932637	-0.241246
1	ALGA0003302	51111965	0.06924	-0.321305	-0.737411	-0.17095
1	H3GA0001685	51168861	0.0472389	-0.23179	-0.591963	-0.157649
1	H3GA0001684	51191476	0.429959	0.192547	-0.336291	0.185768
1	MARC0043932	51224005	0.445633	-0.0651236	-0.36015	0.121293
1	ASGA0002752	51239840	0.404512	-0.113704	-0.411449	0.0904118
1	ALGA0003310	51262152	0.518801	0.204077	-0.147266	0.408182
1	H3GA0001675	51287953	0.424513	0.300964	-0.102917	0.216648
1	ALGA0003339	51321490	0.52981	0.324513	-0.10241	0.176365
1	MARC0029508	51357005	0.407054	0.144176	-0.150769	0.0825487
1	ASGA0002773	51449102	0.286332	-0.0239818	-0.0594823	0.0809189
1	ALGA0003346	51502130	0.519597	0.411748	0.0200201	0.277519
1	MARC0025593	51555713	0.39166	0.319113	0.0134276	0.0978637
1	ALGA0003356	51590270	0.826733	0.804069	0.433289	0.527588
1	ALGA0003365	51628206	0.620129	0.455481	-0.0137134	0.242265
1	H3GA0001700	51640909	0.943564	0.877109	0.449463	0.509284
1	DRGA0000881	51665951	0.990211	0.969129	0.29155	0.476031
1	ASGA0002800	51679649	0.951491	1.02014	0.423872	0.823874
1	ALGA0003372	51716629	1.20815	0.916041	0.61988	0.947273
1	ASGA0002802	51753405	1.1937	0.64026	0.502312	0.951514
1	ALGA0003377	51798288	1.03894	0.401448	0.0799287	0.617883
1	ASGA0002804	51818265	0.697647	0.247414	-0.0222735	0.421374
1	H3GA0001710	51880036	0.668318	0.196439	-0.0693599	0.321202
1	ASGA0002809	51918328	0.450798	0.139506	-0.338876	0.213381
1	ALGA0003394	51949424	0.829908	0.422006	0.0505861	0.691936
1	DRGA0000885	51976136	0.603261	0.244167	-0.0999556	0.436179
1	INRA0002329	51998674	0.0166128	0.283224	-0.212739	0.339679
1	ALGA0003403	52025432	-0.330555	-0.142938	-0.737875	0.012686
1	ALGA0003405	52039046	-0.383706	0.0452047	-0.461958	-0.129384
1	DRGA0000893	52088976	-0.264339	0.0910293	-0.121643	0.130362
1	DRGA0000895	52129852	-0.305001	0.0733842	-0.297781	-0.121877
1	ALGA0003412	52165770	-0.373347	0.0202902	-0.267502	-0.0322634
1	ALGA0003413	52196681	-0.490454	-0.0152768	-0.292916	-0.255699
1	INRA0002345	52217817	-0.427698	-0.0291585	-0.193125	-0.214783
1	DIAS0001072	52241222	-0.436551	-0.218935	-0.341988	-0.176683
1	ALGA0003423	52262327	-0.660273	-0.190867	-0.43854	-0.360931
1	MARC0026427	52284040	-0.340399	0.0680238	-0.137031	0.0270105
1	ASGA0002828	52307232	-0.519744	-0.00929513	-0.268487	-0.0624981
1	ALGA0003428	52333375	-0.187578	0.0620512	-0.100888	0.0471921
1	ALGA0003431	52376383	-0.171191	-0.084909	-0.214719	0.0287769
1	H3GA0001728	52423802	-0.214278	-0.174264	-0.301992	-0.0819618
1	ASGA0002841	52495754	-0.16976	0.0458589	-0.2027	0.183778
1	H3GA0001730	52516084	-0.104035	-0.263465	-0.113045	0.166685
1	H3GA0001731	52528119	-0.16567	-0.245798	-0.268632	-0.0895516
1	H3GA0001733	52652849	-0.283287	-0.520165	-0.476568	-0.208433
1	INRA0002365	52696117	-0.54345	-0.613515	-0.708944	-0.57875
1	DIAS0000655	52764397	-0.356062	-0.340448	-0.270641	-0.301336
1	ALGA0003456	52954585	-0.310743	-0.341234	-0.304069	-0.283295
1	H3GA0001738	52981087	-0.516516	-0.536077	-0.494515	-0.498001
1	DIAS0000342	53037420	-0.422588	-0.358313	-0.421013	-0.419698
1	ASGA0002862	53078253	-0.419039	-0.224018	-0.323016	-0.347386
1	MARC0112628	53113305	-0.711465	-0.36744	-0.620125	-0.64513
1	ALGA0108821	53220959	-0.703344	-0.301034	-0.665021	-0.567057
1	ASGA0096317	53258633	-0.31756	-0.00041136	-0.0363541	-0.274356
1	ALGA0112981	53352202	-0.0902294	0.140146	-0.159634	-0.117765
1	ALGA0003489	53381110	0.0681622	0.298006	0.0179969	0.0778357
1	ASGA0002866	53441222	0.131849	0.474133	-0.0551838	0.255013
1	ASGA0002864	53460876	0.229148	0.511726	0.068736	0.272686
1	ALGA0003494	53505303	0.101104	0.545458	0.0879292	0.404692
1	ASGA0002880	53513159	0.248408	0.661507	0.333453	0.729799
1	MARC0037204	53549421	-0.0792376	0.381013	0.100272	0.296366
1	ASGA0002887	53574105	-0.0365239	0.334334	-0.00309544	0.258883
1	DRGA0000913	53666889	0.0426729	0.201623	-0.0836511	0.0279224
1	MARC0052536	53673007	-0.150955	-0.0541623	-0.00679958	0.41363
1	ASGA0002888	53705976	0.121464	0.148986	0.230313	0.679827
1	ASGA0002891	53753531	-0.132808	-0.199106	-0.132401	0.595121
1	ALGA0003503	53762448	-0.0859972	-0.00956629	-0.0568594	0.594407
1	ALGA0003507	53817974	-0.368645	-0.353646	-0.452739	0.0535992
1	M1GA0000961	53869409	-0.173553	-0.150918	-0.460798	0.0910937
1	ASGA0002904	53883921	-0.0607105	-0.214481	-0.288239	0.294684
1	SIRI0001339	53918311	0.144649	-0.0603347	-0.0142318	0.484608
1	INRA0002424	54003824	0.2416	-0.0610238	0.151033	0.603065
1	INRA0002425	54026234	0.17885	-0.115878	0.102289	0.71253
1	DRGA0000925	54059398	0.390839	-0.238402	0.288254	0.669384
1	ALGA0003516	54082153	0.664574	0.0188418	0.521059	0.946857
1	ALGA0003521	54102189	0.681646	0.129933	0.601035	0.968425
1	ALGA0003523	54125627	0.257877	-0.0502041	0.184558	0.367571
1	MARC0113595	54154909	0.136847	0.302627	0.288336	0.579185
1	ALGA0003525	54186193	0.160798	0.528195	0.348095	0.676267
1	ALGA0003538	54207514	0.271028	0.248158	0.438668	0.854868
1	H3GA0001764	54289787	0.00911112	-0.0301361	0.0615461	0.426883
1	ALGA0003539	54338731	-0.413153	-0.316545	-0.450898	-0.0347871
1	ALGA0003540	54438629	-0.490822	-0.535609	-0.713167	-0.24885
1	DIAS0002998	54462810	-0.496283	-0.465103	-0.563554	-0.214382
1	DIAS0001185	54508888	-0.813087	-0.724358	-0.746189	-0.41219
1	ASGA0002936	54557233	-0.793308	-0.725538	-0.763056	-0.37033
1	H3GA0001770	54571688	-0.707886	-0.384539	-0.562693	-0.245558
1	ALGA0003548	54614559	-0.766795	-0.497901	-0.674936	-0.333772
1	MARC0091808	54668675	-0.760724	-0.553259	-0.813209	-0.43521
1	INRA0002445	54698952	-0.885094	-0.543604	-0.773529	-0.437904
1	MARC0007128	54711395	-0.955391	-0.688678	-0.817017	-0.396818
1	INRA0002446	54730582	-0.822808	-0.621519	-0.723718	-0.253567
1	H3GA0001775	54785792	-0.932913	-0.886929	-1.02288	-0.470203
1	DRGA0000929	54820060	-0.518781	-0.59666	-0.650476	-0.0889737
1	ASGA0087818	54910237	-0.202987	-0.0902991	-0.404662	0.278
1	SIRI0001021	54927895	-0.117615	-0.00228838	-0.138553	0.654837
1	H3GA0001779	55037027	-0.107135	-0.0579737	-0.133039	0.557273
1	ALGA0003562	55119115	-0.243917	0.00752781	-0.0705062	0.533367
1	ALGA0003563	55133108	-0.0666433	0.184991	0.164216	0.737697
1	ASGA0002947	55147602	-0.0978074	-0.0387697	0.0961784	0.678359
1	DRGA0000934	55164652	0.235469	-0.0850515	0.158273	0.618546
1	ALGA0003570	55273080	0.275476	-0.0582007	0.222415	0.67946
1	ALGA0003571	55289358	0.222158	-0.114765	0.19605	0.618639
1	ASGA0002957	55332930	0.456994	0.0993649	0.252538	0.737186
1	ALGA0003579	55348592	0.271628	0.214922	0.15597	0.73226
1	MARC0047693	55353546	0.202096	0.301715	0.258621	0.678149
1	MARC0038944	55366037	0.205926	0.301715	0.25405	0.678149
1	MARC0051679	55422121	0.261548	0.336857	0.310264	0.741326
1	ALGA0003581	55508391	0.324148	0.58003	0.343006	0.738576
1	ALGA0003583	55536765	0.271706	0.531485	0.295034	0.690738
1	ALGA0003587	55550351	0.374262	0.640353	0.39437	0.784885
1	DRGA0000938	55572761	0.200777	0.469174	0.208985	0.66082
1	ASGA0002967	55652201	0.31622	0.614605	0.241088	0.802212
1	ASGA0002969	55686230	0.287075	0.580571	0.285442	0.76865
1	ASGA0002971	55713612	0.324249	0.614605	0.324088	0.802212
1	ALGA0003592	55738309	0.207885	0.478718	0.170809	0.660976
1	H3GA0001791	55782264	0.0214187	0.149604	-0.183888	0.660976
1	DRGA0000942	55825018	0.0530638	0.319192	-0.0163331	0.41417
1	CASI0010753	55859601	0.0690812	0.225999	-0.0580036	0.47499
1	ASGA0002979	55879614	-0.0277381	0.329981	0.107304	0.670505
1	MARC0094845	55906465	0.110625	0.643852	-0.0506332	0.927629
1	ALGA0003618	55939027	-0.21768	0.553796	-0.277012	0.691035
1	ASGA0002985	55991469	-0.12116	0.355411	-0.245751	0.691035
1	ALGA0003611	56048787	0.0358336	0.51813	-0.0639038	0.832653
1	ASGA0002987	56072391	-0.254995	0.251307	-0.314486	0.555213
1	ALGA0003621	56115010	-0.278545	0.321348	-0.263704	0.608267
1	ASGA0002989	56151299	-0.33922	-0.243813	-0.532581	0.374836
1	ALGA0003623	56175054	-0.576376	-0.0631215	-0.680006	-0.177114
1	ALGA0003627	56211708	-0.579562	-0.0230428	-0.641283	-0.352368
1	ASGA0002998	56281375	-0.259521	0.0251318	-0.307453	-0.0214422
1	ALGA0112694	56281453	-0.492316	0.143024	-0.522461	0.130862
1	ASGA0003001	56304714	-0.245657	0.110842	-0.185187	0.130862
1	ALGA0003639	56352803	-0.238584	0.258062	-0.154549	0.167068
1	ALGA0003642	56374284	-0.0442189	0.40207	0.0656377	0.361796
1	ALGA0003646	56440251	-0.429356	0.184325	-0.378674	-0.0111479
1	MARC0023432	56460477	-0.347889	0.194222	-0.154236	0.130957
1	ASGA0003019	56474093	-0.364637	0.181418	-0.172629	0.117884
1	ALGA0003650	56491304	-0.362129	0.181418	-0.172629	0.117884
1	H3GA0001807	56500036	-0.312697	0.18539	-0.291061	0.223335
1	INRA0002536	56511890	-0.467757	0.0286268	-0.386172	0.0311139
1	ALGA0003655	56540498	-0.385968	-0.151622	-0.412417	0.0341974
1	ASGA0003022	56615016	-0.151314	0.0679887	-0.253284	0.390776
1	ASGA0003028	56635351	-0.0819061	0.0932626	-0.128504	0.0402919
1	H3GA0001809	56669197	0.0798494	0.110167	0.0558319	0.44056
1	MARC0038780	56759335	-0.370339	-0.019721	-0.147582	0.0395523
1	MARC0060278	56780388	-0.307283	-0.170441	-0.0744493	0.290307
1	H3GA0055856	56925724	0.0687194	0.329291	0.314871	0.476689
1	MARC0072879	56976408	-0.0632295	0.267595	-0.0126085	0.460846
1	SIRI0000445	57004290	0.171929	0.305825	-0.0805902	0.666299
1	ASGA0097554	57038429	0.00274488	0.229572	-0.0802417	0.534075
1	ALGA0003670	57069421	-0.0907691	0.0975436	-0.0208766	0.465011
1	ALGA0003672	57109042	-0.647172	-0.0302483	-0.632037	-0.167005
1	MARC0003007	57170668	-0.303137	-0.0302912	-0.234911	0.0262463
1	ASGA0003045	57241064	-0.312036	-0.168851	-0.154925	-0.0727135
1	ASGA0003049	57259092	-0.46262	-0.275292	-0.330658	-0.179974
1	ASGA0003051	57277188	-0.480481	-0.278913	-0.360754	-0.183594
1	ASGA0003055	57304546	-0.748901	-0.305128	-0.516997	-0.346931
1	ALGA0003690	57316578	-0.356238	0.00319567	-0.317858	0.0509505
1	DRGA0000958	57345479	-0.414346	-0.0996181	-0.180535	-0.0132455
1	ASGA0102072	57377646	-0.416596	-0.0264671	-0.161775	-0.0196297
1	MARC0065740	57399350	-0.38736	-0.00619333	-0.149472	-0.0159193
1	ASGA0095561	57479615	-0.452054	0.0861956	-0.157182	-0.0228029
1	MARC0027518	57586607	-0.711208	-0.388738	-0.449939	-0.266264
1	MARC0076100	57605744	-0.730134	-0.319542	-0.401905	-0.180967
1	MARC0029325	57606300	-0.73718	-0.313234	-0.533341	-0.174733
1	ASGA0083328	57628837	-0.606484	-0.294323	-0.368718	-0.0735003
1	H3GA0001815	57647091	-0.694902	-0.570759	-0.434795	-0.211726
1	H3GA0001822	57698755	-0.658428	-0.419361	-0.376957	-0.226371
1	ASGA0003063	57731586	-0.652772	-0.413848	-0.376875	-0.220891
1	ASGA0003062	57759396	-0.82679	-0.615045	-0.662967	-0.329105
1	ALGA0003699	57773102	-0.732654	-0.500519	-0.513317	-0.348385
1	ASGA0003069	57800971	-0.822815	-0.7064	-0.569502	-0.421677
1	ASGA0003070	57842444	-0.646483	-0.480847	-0.48991	-0.191138
1	ASGA0003071	57920577	-0.65144	-0.480847	-0.496128	-0.191138
1	INRA0002552	57964423	-0.861292	-0.714317	-0.85124	-0.473867
1	MARC0001388	58013619	-0.660155	-0.239854	-0.631745	-0.10578
1	ALGA0003713	58064401	-0.694926	-0.255758	-0.701165	-0.117996
1	ALGA0003716	58091520	-0.729289	-0.111452	-0.81352	-0.139445
1	DRGA0000963	58106684	-0.757378	0.0138128	-0.642159	0.00999474
1	H3GA0001828	58120392	-0.367724	0.455242	-0.237827	0.174957
1	ASGA0003080	58140706	-0.55254	0.262299	-0.464205	-0.0141397
1	ALGA0003725	58162732	-0.480361	0.24093	-0.304757	0.0486741
1	ASGA0003081	58188574	-0.42627	0.355027	-0.196256	0.103729
1	ALGA0003728	58209802	-0.340588	0.367029	-0.292221	0.145212
1	ASGA0003088	58230377	-0.0957664	0.57015	-0.0842558	0.212917
1	DRGA0000971	58242860	-0.150043	0.547245	0.032801	0.189589
1	MARC0077605	58260343	-0.123292	0.573147	0.0625276	0.177215
1	ALGA0003731	58282183	-0.283248	0.405945	-0.103537	0.358899
1	DRGA0000977	58312124	-0.323882	0.536052	-0.124367	0.507164
1	ASGA0003091	58326975	-0.585612	0.199982	-0.437633	0.207694
1	ALGA0003741	58355693	-0.268784	0.294569	-0.129888	0.407218
1	MARC0013135	58391548	-0.440346	0.171272	-0.249355	0.224668
1	ALGA0003751	58422166	-0.536872	0.207856	-0.22001	0.215222
1	ASGA0003097	58446382	-0.612398	0.000160476	-0.445144	0.056584
1	ASGA0003100	58469842	-0.502226	0.0550604	-0.26234	0.192313
1	DRGA0017409	58529692	-0.51881	-0.0375146	-0.253728	0.0557499
1	MARC0052892	58537070	-0.407344	0.239818	-0.20142	0.173021
1	ALGA0003761	58544570	-0.284076	0.130284	-0.187023	0.459428
1	ASGA0003102	58611902	-0.10721	0.182456	-0.0140403	0.411814
1	ALGA0110077	58615140	0.215309	0.250388	0.14767	0.584473
1	DRGA0000981	58633847	0.0487552	0.206088	0.219537	0.316164
1	ASGA0003107	58744635	0.221763	0.382506	0.394905	0.372945
1	ALGA0003762	58760643	0.139324	0.594671	0.366129	0.461813
1	MARC0026746	58816367	-0.0138589	0.419118	0.219541	0.309364
1	ASGA0003114	58860534	-0.116319	0.419118	0.207042	0.309364
1	INRA0002574	58877990	0.329704	0.748581	0.535997	0.306247
1	DRGA0000987	58906802	0.150508	0.393557	0.257513	0.385771
1	DRGA0000988	58932786	0.15122	0.513988	0.327903	0.247219
1	ASGA0003117	58954270	-0.087751	0.621254	0.390222	0.338801
1	ALGA0003777	58986022	-0.0738478	0.588469	0.333499	0.42955
1	ALGA0003779	59007636	-0.220191	0.223243	0.111723	0.408039
1	ALGA0003782	59091108	0.0849785	0.549799	0.213996	0.710377
1	INRA0002582	59117570	-0.0905416	0.569922	0.243085	0.740724
1	ALGA0003787	59133134	0.0574166	0.634852	0.437122	0.384342
1	ALGA0003788	59150583	-0.267264	0.206573	0.16435	0.0896613
1	DRGA0000990	59210340	-0.113406	0.238928	0.0160429	0.0211646
1	ALGA0003797	59255323	-0.454139	0.11837	-0.116545	-0.0899327
1	ALGA0003800	59299924	-0.371285	0.11837	-0.0988009	-0.0899327
1	MARC0108493	59325265	-0.450822	0.272243	0.000236392	-0.195741
1	DRGA0000994	59374281	-0.494325	0.181386	-0.148927	-0.249833
1	ALGA0003807	59406942	-0.585682	0.117513	-0.0788568	-0.34867
1	ASGA0003137	59425153	-0.605291	-0.190627	-0.383085	-0.347744
1	ALGA0003812	59446560	-0.566462	-0.161899	-0.538878	-0.279384
1	ASGA0003145	59464681	-0.777415	-0.373356	-0.629444	-0.338418
1	SIRI0000487	59481770	-0.557601	-0.0693324	-0.50793	-0.426555
1	ASGA0003139	59491383	-0.625362	-0.261541	-0.590166	-0.342526
1	ALGA0003818	59512640	-0.592662	-0.232676	-0.444536	0.124733
1	H3GA0001857	59532624	-0.568401	-0.21775	-0.447319	0.21979
1	ASGA0003143	59556019	-0.567202	-0.208744	-0.296168	0.102314
1	ALGA0003826	59620943	-0.55978	-0.208744	-0.296168	0.102314
1	ALGA0003829	59636770	-0.62057	-0.344751	-0.45651	0.0587273
1	MARC0069765	59670331	-0.635342	-0.3768	-0.41978	0.0104456
1	MARC0027557	59735501	-0.455203	-0.0678714	0.0317089	0.479068
1	DRGA0001009	59862892	-0.316463	0.0728779	0.128792	0.515713
1	ALGA0003836	59896721	-0.556034	0.00408687	-0.0317473	0.5156
1	ASGA0003156	59909951	0.177012	0.409694	0.624689	0.886207
1	ASGA0003153	59963273	0.050323	0.490125	0.557272	0.720228
1	MARC0085254	60027416	-0.248047	0.116806	0.177369	0.414781
1	ASGA0091084	60033575	-0.185396	0.116806	0.179605	0.414781
1	DRGA0001024	60304507	-0.13688	0.265907	0.448029	0.64208
1	DRGA0001020	60338211	-0.434329	0.0147692	0.136778	0.364527
1	ASGA0003159	60371165	-0.636663	0.0371041	0.0440711	0.386361
1	ALGA0003852	60388521	-0.760684	-0.193761	-0.32365	0.0862894
1	ALGA0003853	60431151	-0.599995	-0.402414	-0.145348	0.329258
1	MARC0071245	60456836	-0.957983	-0.835772	-0.438372	-0.025416
1	INRA0002627	60574846	-0.749222	-0.812981	-0.440257	-0.175183
1	ALGA0003859	60610639	-0.62553	-0.724419	-0.370014	-0.0426668
1	ASGA0097137	60633111	-0.682626	-0.507221	-0.347655	-0.105595
1	ASGA0003164	60705962	-0.660967	-0.507221	-0.342252	-0.105595
1	ASGA0003166	60726592	-0.704644	-0.588962	-0.379211	-0.115382
1	INRA0002631	60808167	-0.386399	-0.466314	-0.224202	0.129698
1	DRGA0001033	60826036	-0.578949	-0.757509	-0.479535	-0.190567
1	ALGA0003867	60861315	-0.446965	-0.411533	-0.20588	-0.0346828
1	ASGA0003175	61060616	-0.531877	-0.42479	-0.403404	-0.175707
1	INRA0002644	61200457	-0.438548	-0.404618	-0.303551	0.0339668
1	ALGA0003873	61246160	-0.591827	-0.591803	-0.605161	-0.0607475
1	H3GA0001869	61270731	-0.613592	-0.591803	-0.597048	0.14997
1	MARC0010504	61303912	-0.258434	-0.458103	-0.249946	0.511271
1	DRGA0001043	61323965	-0.201632	-0.427535	-0.198729	0.529416
1	ALGA0003879	61347348	-0.3132	-0.459644	-0.286374	0.394099
1	DRGA0001050	61400438	-0.384111	-0.459644	-0.286374	0.394099
1	MARC0026060	61430036	-0.286932	-0.752936	-0.257874	0.470711
1	DRGA0001052	61448815	-0.298105	-0.809686	-0.276816	0.444432
1	MARC0065312	61465814	-0.29111	-0.509932	-0.283687	0.493234
1	MARC0038546	61485662	-0.467126	-0.62954	-0.466816	0.313293
1	ALGA0003880	61505713	-0.422549	-0.509866	-0.455295	0.298775
1	ALGA0113051	61628730	-0.256696	-0.318395	-0.232648	0.405926
1	DRGA0001059	61757457	-0.0657185	-0.0973818	0.0191925	0.842259
1	DRGA0001058	61851716	0.283094	0.391711	0.459382	1.07033
1	ASGA0003182	61885245	0.0755651	0.12628	0.244006	0.984774
1	ASGA0003185	61918654	0.117272	0.382115	0.423676	1.08587
1	ALGA0003891	61964395	-0.559614	-0.294417	-0.170687	0.271046
1	ALGA0003892	61986232	-0.389398	-0.0619858	0.0398343	0.621576
1	ALGA0003893	62019786	-0.308676	-0.0619858	0.0681043	0.621576
1	DRGA0001062	62042316	-0.308676	-0.0619858	0.0681043	0.621576
1	ALGA0003894	62087785	-0.369039	-0.19415	0.0255205	0.4759
1	SIRI0000966	62278309	0.167724	0.242772	0.459979	0.861752
1	SIRI0000967	62278455	0.154048	-0.230451	0.459979	0.789571
1	ALGA0109882	62294801	0.188785	0.0760849	0.45522	0.944639
1	ASGA0003188	62307146	0.0971334	-0.0140431	0.359987	0.864114
1	ALGA0003898	62318714	0.0861489	-0.0297456	0.204637	0.924274
1	DRGA0001068	62371709	0.342176	0.366454	0.772351	1.07818
1	INRA0002659	62534115	-0.00418614	-0.0632177	0.473408	0.673084
1	MARC0004688	62557174	0.0547487	-0.180035	0.42494	0.78044
1	ALGA0003900	62583607	0.0461268	-0.187655	0.409906	0.762192
1	ASGA0003191	62598591	0.100879	-0.338403	0.420035	0.809745
1	DRGA0001072	62645599	0.11442	-0.357453	0.284147	0.625751
1	ASGA0003193	62729081	0.129954	-0.336327	0.357025	0.635783
1	DRGA0001073	62759784	0.17917	-0.0802747	0.561651	0.889953
1	INRA0002667	62781138	-0.157885	-0.191003	0.113297	0.387039
1	ASGA0003194	62811729	-0.161167	-0.223995	0.0984816	0.380504
1	ASGA0097561	62926723	-0.158374	0.00509596	0.14986	0.40627
1	ALGA0003904	62986317	-0.158374	0.00509596	0.14986	0.40627
1	H3GA0001876	63012075	-0.159077	0.00509596	0.144328	0.40627
1	ALGA0003905	63045058	-0.152742	0.00509596	0.160421	0.40627
1	ASGA0003200	63104570	-0.159982	0.00509596	0.157526	0.40627
1	ASGA0091357	63189393	-0.164171	0.00509596	0.157526	0.40627
1	MARC0112869	63225607	-0.334448	-0.110321	0.0288486	0.354219
1	MARC0059892	63244752	-0.104133	0.334432	0.227777	0.741638
1	CASI0007774	63262614	-0.146434	0.228963	0.225511	0.634939
1	ALGA0003917	63282337	-0.0141805	0.246773	0.341528	0.775099
1	H3GA0001881	63316569	-0.0414636	0.236465	0.291848	0.722614
1	ALGA0003918	63431796	0.273565	0.18753	0.552095	0.526026
1	ALGA0003926	63495419	0.267553	0.168409	0.198952	0.625134
1	INRA0002686	63513495	0.314986	0.260828	0.234093	0.590676
1	ASGA0003205	63566792	0.260692	0.215412	0.13191	0.715813
1	ASGA0003207	63659775	0.271451	0.283864	0.237172	0.403365
1	MARC0024388	63704733	0.0706072	0.19479	0.127584	0.350157
1	DRGA0001092	63726056	-0.0444262	0.0825506	0.171789	0.449644
1	DRGA0001093	63753893	-0.452368	-0.151596	-0.654886	-0.0805601
1	ALGA0102804	63773754	-0.494269	-0.109225	-0.736318	-0.0837364
1	ASGA0097034	63785647	-0.461793	-0.302141	-0.676699	-0.0503342
1	ALGA0124376	63800886	-0.0516843	0.0195495	-0.0859004	-0.00764233
1	ALGA0003927	63856265	0.06838	0.29	0.0357094	0.110245
1	MARC0059407	63930516	-0.336236	-0.155121	-0.405168	-0.0831784
1	ASGA0003216	64079226	-0.0248202	-0.0651145	-0.100562	0.130897
1	ASGA0003219	64135700	-0.218244	-0.172862	-0.0729034	0.187832
1	ASGA0003223	64154811	-0.283193	-0.0780432	0.237793	0.103727
1	MARC0104726	64203044	-0.280542	-0.0551352	0.292011	0.137948
1	ASGA0003229	64301394	-0.0309862	-0.0448671	0.598539	0.287686
1	H3GA0001888	64395202	0.020597	0.138506	0.649954	0.223665
1	ASGA0003231	64493601	-0.117451	0.0231894	0.700592	0.259166
1	DRGA0001102	64553243	-0.493506	-0.297371	0.248899	-0.257104
1	ALGA0003951	64579689	-0.483112	-0.0460904	0.306277	0.101406
1	ALGA0003953	64674794	-0.559919	-0.0829544	0.329454	0.042568
1	MARC0051304	64709865	-0.257647	0.231299	0.603005	0.486425
1	H3GA0001895	64745294	-0.410744	-0.377269	-0.0174219	-0.0742942
1	H3GA0001896	64877553	-0.333547	-0.126046	0.0697824	0.268053
1	ALGA0003960	64908479	0.0631168	0.538682	0.544894	0.566275
1	MARC0070133	65320466	-0.183234	0.201108	0.220913	0.241785
1	ALGA0003968	65337586	-0.183234	0.201108	0.220913	0.241785
1	ALGA0003972	65373610	-0.21471	0.201108	0.217851	0.241785
1	DRGA0001106	65460886	-0.158013	0.259427	0.279722	0.300175
1	ASGA0003239	65474177	-0.288931	0.240364	0.194564	0.170881
1	INRA0002726	65537992	-0.27518	0.240364	0.203066	0.20792
1	ASGA0003240	65572837	-0.213387	0.292796	0.257541	0.257849
1	ALGA0117391	65580878	0.27799	0.806459	0.778777	0.784033
1	ASGA0003244	65649768	0.088225	0.621863	0.591656	0.592241
1	MARC0075306	65711728	-0.282586	0.338961	0.351059	0.356374
1	ALGA0003981	65737507	-0.184654	0.364967	0.0895511	0.631681
1	ALGA0003988	65759072	-0.157854	0.306964	0.0245966	0.581802
1	INRA0002742	65796820	-0.163247	0.423171	-0.0596625	0.283445
1	ALGA0003991	65814755	-0.216064	0.385199	-0.0460792	0.330377
1	ALGA0003992	65841441	-0.101869	0.250612	-0.255651	0.188983
1	ALGA0003995	65859940	-0.142009	-0.140282	-0.366706	0.241619
1	ALGA0004000	65918133	0.251985	0.0503474	-0.00918492	0.849147
1	ALGA0004002	65953598	0.383021	0.268192	0.338236	0.897556
1	ALGA0004005	66034686	0.0277984	0.00886222	-6.57298e-05	0.431018
1	ALGA0004006	66047984	0.0251613	0.178867	0.272448	0.55795
1	ALGA0004007	66063586	-0.428293	-0.235454	-0.121719	0.137387
1	ALGA0119247	66133063	-0.377865	0.112182	0.300554	0.321032
1	H3GA0052986	66142578	-0.489924	0.11802	0.360237	0.429288
1	ASGA0100874	66162636	-0.480376	-0.0370844	0.151597	0.239803
1	ALGA0004024	66209303	-0.398576	-0.0251179	0.196442	0.202686
1	MARC0004056	66276278	-0.487142	-0.0111563	0.0218936	0.0447499
1	ALGA0004035	66294798	-0.565536	-0.0575163	0.0404836	-0.0814639
1	ASGA0003282	66322048	-0.328259	0.14086	0.223589	0.130105
1	INRA0002763	66381608	-0.413219	-0.0444853	0.0684169	0.0384154
1	INRA0002764	66409198	-0.479339	-0.335351	-0.00502125	-0.110767
1	ALGA0004041	66475147	-0.280883	0.0764612	0.288832	0.0384749
1	ALGA0004046	66543287	0.108791	0.295559	0.408502	0.396853
1	ALGA0004050	66575940	0.0141039	0.250826	0.360114	0.353398
1	ALGA0004048	66590915	0.0557023	0.265096	0.379261	0.268609
1	MARC0085517	66614469	0.261509	0.360632	0.656178	0.537299
1	MARC0075329	66709510	-0.0155416	0.219807	0.425392	0.321038
1	ALGA0004061	66746325	0.0595117	0.252103	0.209497	0.506799
1	MARC0088321	66775389	0.211363	0.289226	0.428767	0.570225
1	ALGA0004067	66814441	0.00861677	0.196428	0.216603	0.380318
1	ALGA0004072	66857466	-0.0186869	0.217906	0.247797	0.380318
1	ASGA0003288	66876761	-0.103828	-0.0475363	-0.0892697	0.309572
1	ALGA0004073	66949768	0.113327	0.189337	0.240645	0.478222
1	ALGA0004074	66970456	0.169706	0.176485	0.301486	0.613454
1	ALGA0004077	67007297	0.334544	0.273474	0.314037	0.677224
1	MARC0060375	67024385	0.244071	0.0397054	0.313232	0.718944
1	ASGA0003300	67047161	0.22521	0.0397054	0.313232	0.718944
1	H3GA0001937	67072857	0.320187	-0.0076796	0.358113	0.767837
1	MARC0027154	67121815	0.204242	0.158319	0.272262	0.677191
1	H3GA0001938	67133402	0.321463	0.256205	0.284201	0.828341
1	MARC0008079	67187528	0.184955	0.200833	0.215351	0.680597
1	ASGA0003304	67212716	0.168661	0.0811186	0.244315	0.733343
1	INRA0002784	67248505	0.435465	0.40522	0.446688	0.973215
1	ASGA0003306	67278674	0.0666881	0.0782232	0.117787	0.609461
1	ALGA0004089	67314636	0.0590681	0.0956443	0.118265	0.618335
1	ALGA0004090	67360888	-0.203167	-0.126876	-0.16764	0.206289
1	ASGA0003311	67389397	-0.146746	-0.046323	-0.11367	0.22585
1	ASGA0003312	67429429	-0.0910776	-0.348942	-0.12342	0.0843101
1	ASGA0003314	67455613	-0.216936	-0.540454	-0.313162	0.0393624
1	MARC0050325	67496805	-0.121786	-0.331674	-0.200247	0.100362
1	ASGA0003315	67523140	-0.197629	-0.272458	-0.356289	0.243631
1	ALGA0004095	67564675	0.0502757	0.240732	0.0579288	0.542454
1	ASGA0003317	67606390	-0.0690858	0.0903999	-0.0485914	0.322516
1	ALGA0004093	67641195	0.169517	0.390626	0.193025	0.589224
1	ALGA0109344	67671019	0.176033	0.12098	0.200166	0.457876
1	ALGA0004098	67695374	0.225644	0.107085	0.214875	0.622787
1	H3GA0001949	67718944	-0.0185201	-0.198289	-0.15443	0.255962
1	DRGA0001118	67753474	0.0524472	0.079612	0.0106777	0.552559
1	ASGA0003319	67807361	0.0530193	0.0174846	-0.0261464	0.49464
1	ALGA0004105	67947396	0.185627	0.0187204	-0.0970649	0.680259
1	ALGA0004109	67961527	0.30245	-0.0617848	-0.206389	0.694102
1	ASGA0003322	67985830	-0.0415429	-0.0599094	-0.342256	0.476009
1	ALGA0004113	68010353	-0.0760618	-0.0599094	-0.360723	0.476009
1	DIAS0000563	68057435	0.0740361	-0.0373208	-0.214936	0.49713
1	MARC0034307	68103552	0.0352677	-0.0983877	-0.386822	0.430707
1	DRGA0001124	68150044	0.0370303	-0.339493	-0.38221	0.437091
1	ASGA0083304	68186587	0.0662124	0.0719792	-0.235168	0.451001
1	ASGA0003327	68318070	-0.0345113	-0.0110068	-0.227575	0.397254
1	SIRI0000077	68352762	-0.0345113	-0.0110068	-0.227575	0.397254
1	INRA0002811	68388585	0.0315873	0.047724	-0.223822	0.449714
1	ALGA0004136	68407069	-0.0195841	0.120204	-0.265509	0.599606
1	ALGA0004142	68426253	-0.101407	0.0483491	-0.263669	0.517134
1	ALGA0004143	68447515	-0.192872	-0.123948	-0.458514	0.527357
1	INRA0002818	68488874	-0.0590913	0.158291	-0.0650524	0.633119
1	H3GA0001956	68525440	0.0336666	0.3152	0.00157732	0.699663
1	INRA0002820	68581700	-0.217262	-0.101221	-0.445675	0.127716
1	INRA0002823	68740759	-0.112213	-0.00494639	-0.303349	0.206813
1	CASI0003924	68812679	-0.060926	-0.0741977	-0.438414	0.405854
1	H3GA0001957	68843225	-0.173634	0.0074598	-0.204835	0.429994
1	ALGA0004160	68935225	0.0554863	0.145651	-0.0310837	0.640589
1	MARC0021047	68995266	0.00296187	0.0549061	-0.235054	0.440582
1	MARC0073935	69015932	-0.0512978	0.105821	-0.175862	0.530875
1	ALGA0004169	69035750	-0.115918	0.00797432	-0.241325	0.330766
1	DRGA0001127	69057749	-0.0992137	-0.0494206	-0.268846	0.352653
1	MARC0060232	69151610	-0.0810617	0.133785	-0.14278	0.423789
1	ALGA0004173	69196503	-0.0743797	0.0792195	-0.382584	0.328882
1	DRGA0001131	69277352	-0.420954	-0.0567663	-0.829102	0.0582015
1	ALGA0004176	69297879	-0.59474	-0.257353	-0.861303	-0.077146
1	DRGA0001134	69353893	-0.420826	-0.166538	-0.624926	-0.0363969
1	ASGA0003333	69377677	-0.455591	-0.203259	-0.786007	-0.215909
1	ASGA0003334	69396467	-0.480945	-0.199581	-0.735646	-0.0521471
1	ALGA0004177	69419420	-0.490063	-0.217823	-0.781467	-0.0853182
1	H3GA0001966	69453835	-0.41749	-0.145548	-0.672986	-0.0647272
1	INRA0002835	69522447	-0.306187	-0.0818957	-0.347046	-0.0550832
1	INRA0002837	69551184	-0.320824	-0.0818957	-0.343537	-0.0550832
1	ASGA0003335	69582940	-0.176766	0.0133604	-0.30161	-0.0425229
1	SIRI0000655	69661389	-0.260746	0.0232072	-0.322051	0.0987288
1	ALGA0004188	69733452	-0.308059	0.0394866	-0.325629	0.0545225
1	ASGA0003341	69779836	-0.235774	-0.173688	-0.425122	0.0123487
1	ALGA0118685	69863371	-0.458772	-0.137323	-0.454788	-0.0121156
1	ALGA0004191	69951961	-0.404727	-0.198701	-0.421564	0.0315944
1	MARC0078517	69994758	-0.464267	-0.20967	-0.401426	0.00246599
1	INRA0002845	70008165	-0.710507	-0.182434	-0.575481	-0.00356654
1	INRA0002846	70027137	-0.451381	-0.109612	-0.432319	0.0186682
1	ALGA0004192	70099940	-0.455174	-0.109612	-0.449626	0.0112642
1	ALGA0004194	70181494	-0.205281	0.0553148	-0.355591	0.0794511
1	ALGA0004195	70226440	-0.409991	-0.280121	-0.550816	-0.153382
1	INRA0002849	70272796	-0.240847	0.065751	-0.254426	0.201664
1	ALGA0004197	70338072	-0.202033	0.0725624	-0.356669	0.23622
1	DRGA0001141	70356194	-0.330131	0.054471	-0.268222	0.0240037
1	MARC0003018	70570198	-0.34197	0.054471	-0.275675	0.0240037
1	MARC0077638	70818449	-0.180563	0.314889	-0.267079	0.0319548
1	ASGA0003346	70878784	-0.201657	0.273623	-0.296522	-0.0357402
1	ASGA0003348	70924095	-0.31084	0.189943	-0.328965	-0.146257
1	MARC0007812	71004780	-0.028556	0.356605	-0.02846	0.154715
1	MARC0041373	71143854	0.080494	0.248335	0.0101297	0.232096
1	H3GA0001974	71291808	-0.0222744	0.251926	0.0606028	0.247054
1	H3GA0001976	71313659	-0.0604165	0.0362084	-0.0236066	0.00421669
1	H3GA0001977	71346756	0.0217459	0.142342	0.0344136	0.152249
1	DRGA0001144	71363269	0.430886	0.2858	0.514734	0.670489
1	ASGA0003367	71380079	0.645043	0.680488	0.718239	0.812452
1	ALGA0004223	71467857	0.409336	0.490835	0.40932	0.472825
1	ALGA0004227	71510724	0.220483	0.476957	0.26106	0.64066
1	ASGA0003384	71542114	0.203262	0.474262	0.258085	0.637005
1	H3GA0001989	71563587	0.150436	0.433175	0.266422	0.576228
1	ASGA0099897	71585879	0.0669009	0.478997	0.129961	0.429402
1	ALGA0004243	71603602	-0.154196	0.378312	-0.229931	0.34804
1	ALGA0004245	71640684	-0.106629	0.276882	-0.212715	0.382583
1	ALGA0004246	71658772	-0.275982	0.0829025	-0.446417	0.138806
1	ASGA0091750	71665895	-0.240239	0.135612	-0.332034	0.135647
1	ASGA0003385	71667637	-0.267019	0.0933573	-0.506449	0.0639713
1	H3GA0001991	71675941	-0.197146	0.115372	-0.183394	0.0641459
1	M1GA0001009	71837014	-0.0611797	0.207838	-0.257265	-0.0191612
1	INRA0002881	71859329	-0.119011	0.302175	-0.175949	0.0619594
1	ALGA0004254	71879005	-0.234229	0.431553	-0.231635	0.016818
1	MARC0090233	71930139	-0.195036	0.398949	-0.112105	0.191051
1	ALGA0004256	71962411	-0.263191	0.271049	-0.158211	0.251991
1	ALGA0004262	71984666	-0.308366	0.175384	-0.195516	0.103681
1	ALGA0004266	72060024	-0.0550083	0.195443	-0.0946846	0.240691
1	ASGA0102389	72172438	-0.0180926	0.220211	-0.0988777	0.250232
1	ASGA0089931	72197507	-0.0405306	0.150821	-0.192125	0.154725
1	H3GA0002001	72252659	-0.310977	0.050516	-0.399493	-0.0430445
1	H3GA0002007	72363981	-0.346697	-0.0414663	-0.525061	0.264906
1	ASGA0003420	72387131	-0.49118	-0.131877	-0.689319	0.19878
1	ALGA0004279	72428453	-0.485829	-0.0487989	-0.547955	0.287682
1	ASGA0003421	72488597	-0.637579	-0.493563	-0.874673	-0.111261
1	INRA0002901	72525443	-0.634644	-0.219518	-0.805069	0.15179
1	INRA0002900	72534652	-0.365813	0.0854828	-0.380777	0.460038
1	ALGA0111728	72578918	-0.653151	-0.0758342	-0.464894	0.162153
1	ASGA0106258	72645989	-0.645704	-0.157684	-0.378607	0.291953
1	MARC0015644	72701300	-0.831098	-0.408661	-0.595198	0.291953
1	MARC0000006	72753821	-0.668606	-0.220893	-0.278784	0.291953
1	ASGA0084706	72760634	-0.668606	-0.220893	-0.278784	0.291953
1	ALGA0123576	72764306	-0.668606	-0.220893	-0.278784	0.291953
1	ALGA0118409	72770424	-0.507589	-0.357116	-0.128107	0.458622
1	MARC0079055	72860905	-0.215852	0.168288	0.209502	0.896919
1	ASGA0003433	72898058	-0.179039	0.0450995	0.0775557	0.733326
1	ASGA0003435	72918261	0.135186	0.0433404	0.34826	1.07841
1	ASGA0003429	72938851	0.0947705	0.0460463	0.12086	0.722235
1	H3GA0002014	72960619	-0.13197	-0.121193	-0.101847	0.47159
1	ALGA0004293	73057549	-0.301725	-0.177166	-0.402657	0.21876
1	ASGA0003423	73075452	-0.366747	-0.257002	-0.524394	0.126127
1	MARC0005586	73119231	-0.465121	-0.244582	-0.297208	0.256838
1	MARC0090951	73163624	-0.074046	-0.0096111	-0.0777494	0.348584
1	MARC0074946	73216720	-0.144603	0.109289	0.0626496	0.222605
1	ASGA0003457	73274553	0.0780813	0.300121	0.259125	0.155446
1	MARC0013267	73318663	0.0307259	0.0830523	0.225661	0.30117
1	ALGA0105743	73340297	0.0710172	0.294595	0.288955	0.211874
1	ASGA0102384	73391465	0.408516	0.56092	0.559483	0.569804
1	DRGA0001155	73425003	0.328795	0.388896	0.397695	0.369815
1	ALGA0004308	73464667	0.215037	0.395602	0.305584	0.220771
1	ALGA0004306	73505475	0.392414	0.506368	0.523848	0.381042
1	ASGA0003459	73529538	0.233851	0.350363	0.348587	0.2172
1	MARC0060545	73617392	0.17071	0.356688	0.45932	0.184306
1	ALGA0004318	73662613	0.105509	0.370474	0.342681	0.476385
1	ASGA0003465	73691273	0.105856	0.370474	0.339804	0.476385
1	ALGA0004311	73728305	-0.00394134	0.369849	0.229477	0.493884
1	MARC0025539	73806962	0.0190234	0.303058	-0.00831555	0.491191
1	H3GA0002037	73832170	-0.167385	0.248046	-0.0222749	0.539516
1	MARC0008268	73892229	-0.198421	0.209658	-0.0687003	0.500846
1	ALGA0004333	73957763	-0.0883561	0.189824	-0.188339	0.54496
1	MARC0014911	73989377	-0.0531823	-0.00993189	-0.322264	0.404185
1	ASGA0003476	74012792	-0.0531823	0.0724806	-0.319903	0.404185
1	INRA0002909	74037825	0.142827	0.753403	-0.13346	0.954479
1	DRGA0001159	74086626	0.201556	0.795933	-0.102342	0.990939
1	ALGA0004343	74119179	-0.0986691	0.623194	-0.0313852	0.704512
1	ASGA0003481	74173831	-0.00473217	0.691699	-0.0261791	0.726545
1	INRA0002912	74206422	-0.117936	0.439198	-0.0230004	0.485125
1	ASGA0003483	74227587	-0.206357	0.350778	0.0500013	0.398564
[truncated: 42,990 more rows]
